# Supplementary material for: Transcriptomes of post-mitotic neurons identify the usage of alternative pathways during adult and embryonic neuronal differentiation
Source: BMC Genomics. 2015 Dec 23;16:1100. doi: 10.1186/s12864-015-2215-8 (PMC4690400; doi:10.1186/s12864-015-2215-8)
Supplement: Additional file 2: — DESeq2 results showing a comparison between labeled mRNA and total mRNA from adult brain with padj < 0.1. (XLSX 127 kb) [file 12864_2015_2215_MOESM2_ESM.xlsx]

## Sheet: Sheet1
Additional File 2	DESeq2 results showing a comparison between labeled mRNA and total mRNA from adult brain
Ensembl gene ID	gene name	baseMean	log2FoldChange	lfcSE	stat	pvalue	padj
0	HA-uprt-mcherry	1615.68	-4.55859	0.352108	-12.9466	2.45714e-38	3.2535e-34
ENSDARG00000035832	pyyb	595.038	-3.78289	0.396099	-9.55037	1.29233e-21	8.55587e-18
ENSDARG00000040965	zgc:101731	473.633	-3.63045	0.405588	-8.95108	3.52032e-19	1.16531e-15
ENSDARG00000006896	lhx6	513.211	-3.55404	0.390523	-9.10072	8.9733e-20	3.96052e-16
ENSDARG00000019835	nkx2.1b	373.836	-3.46542	0.441558	-7.84816	4.22178e-15	1.11801e-11
ENSDARG00000002330	lhx8a	219.683	-3.44514	0.44713	-7.70502	1.30822e-14	2.88702e-11
ENSDARG00000033999	cyp26a1	183.189	-3.39326	0.496797	-6.83029	8.4744e-12	9.35079e-09
ENSDARG00000042970	gng8	271.447	-3.33344	0.448532	-7.43189	1.07054e-13	2.025e-10
ENSDARG00000042291	dlx6a	381.643	-2.84631	0.412975	-6.8922	5.49368e-12	6.6129e-09
ENSDARG00000006868	trh	438.106	-2.81694	0.403171	-6.98697	2.80883e-12	3.71917e-09
ENSDARG00000068194	klf9	298.2	-2.80935	0.59163	-4.7485	2.04936e-06	0.000521837
ENSDARG00000014201	otpa	693.025	-2.74737	0.380843	-7.21393	5.43605e-13	7.99764e-10
ENSDARG00000004015	adcyap1a	345.057	-2.70298	0.414912	-6.5146	7.28852e-11	6.89338e-08
ENSDARG00000040799	sst1.1	2455.82	-2.68072	0.403442	-6.64461	3.04016e-11	3.09652e-08
ENSDARG00000042296	dlx5a	947.272	-2.60996	0.413243	-6.3158	2.6877e-10	2.37252e-07
ENSDARG00000045750	syt10	388.75	-2.57907	0.581894	-4.43221	9.32732e-06	0.0015234
ENSDARG00000007430	prdm12b	302.642	-2.51882	0.445173	-5.65808	1.53075e-08	8.96833e-06
ENSDARG00000044622	POLQ	107.435	-2.44984	0.611905	-4.00362	6.23794e-05	0.00526093
ENSDARG00000038205	her2	76.9017	-2.37314	0.582755	-4.07228	4.65552e-05	0.00463237
ENSDARG00000076805	LENG8	4955.01	-2.25016	0.431181	-5.2186	1.80278e-07	7.95686e-05
ENSDARG00000011020	hnrnpa1a	235.961	-2.23091	0.434763	-5.13131	2.87729e-07	0.000115449
ENSDARG00000020258	ewsr1a	1037.1	-2.21286	0.389286	-5.68439	1.3128e-08	8.42965e-06
ENSDARG00000013125	dlx1a	553.084	-2.17744	0.385042	-5.65507	1.55782e-08	8.96833e-06
ENSDARG00000070485	apitd1	133.05	-2.17527	0.513804	-4.23366	2.29918e-05	0.00274266
ENSDARG00000058011	arxa	174.787	-2.17026	0.467557	-4.6417	3.4555e-06	0.00075007
ENSDARG00000019274	rasd1	772.225	-2.13637	0.380939	-5.60816	2.04486e-08	1.12817e-05
ENSDARG00000001249	pcgf1	129.767	-2.12546	0.498391	-4.26465	2.00219e-05	0.00260557
ENSDARG00000013729	srsf6a	422.914	-2.11524	0.426807	-4.95596	7.19735e-07	0.000232439
ENSDARG00000027182	rnf25	96.5774	-2.10468	0.518954	-4.05563	5.00002e-05	0.00481377
ENSDARG00000003384	akap17a	135.603	-2.0954	0.561644	-3.73084	0.000190843	0.0116105
ENSDARG00000053301	insm1b	198.909	-2.09127	0.476993	-4.38429	1.16366e-05	0.00173124
ENSDARG00000000324	DCAF8	103.904	-2.08613	0.5217	-3.99872	6.36848e-05	0.00530346
ENSDARG00000040615	ILKAP	117.8	-2.07768	0.506077	-4.10545	4.03524e-05	0.00414191
ENSDARG00000094977	si:ch211-156j22.4	103.674	-2.06988	0.616305	-3.35853	0.000783592	0.0278912
ENSDARG00000019417	gadd45g	196.351	-2.06936	0.468475	-4.41723	9.99756e-06	0.001559
ENSDARG00000030583	foxk2	540.482	-2.04436	0.409386	-4.99373	5.92257e-07	0.000210891
ENSDARG00000016724	C15H11orf57	134.299	-2.04255	0.494676	-4.12906	3.64252e-05	0.00379768
ENSDARG00000015325	u2af1	89.465	-2.0402	0.549067	-3.71576	0.000202597	0.0118698
ENSDARG00000075783	hmgxb4a	154.448	-2.03743	0.580751	-3.50827	0.000451028	0.0202443
ENSDARG00000054911	tmsb	331.504	-2.026	0.425873	-4.7573	1.96203e-06	0.000518627
ENSDARG00000079815	LYRM7	493.82	-2.0072	0.41007	-4.89477	9.84195e-07	0.000289594
ENSDARG00000010270	fezf1	131.269	-2.00066	0.495418	-4.03832	5.38363e-05	0.00492282
ENSDARG00000017007	nr4a2a	73.624	-1.99537	0.576464	-3.4614	0.000537378	0.0228792
ENSDARG00000036816	pou2f2a	177.456	-1.98988	0.570855	-3.48578	0.000490698	0.0211639
ENSDARG00000093414	si:dkey-50i6.5	151.967	-1.98386	0.484494	-4.09471	4.22697e-05	0.00430533
ENSDARG00000052182	rbfox2	1161.3	-1.9828	0.368706	-5.37772	7.54358e-08	3.4443e-05
ENSDARG00000013845	ttc14	521.363	-1.98074	0.413373	-4.79165	1.65419e-06	0.000447294
ENSDARG00000070145	magi1a	322.202	-1.97652	0.40253	-4.91023	9.09702e-07	0.000273758
ENSDARG00000008209	myt1la	2258.44	-1.96634	0.346072	-5.68188	1.33222e-08	8.42965e-06
ENSDARG00000094003	serp2	322.969	-1.95696	0.451671	-4.33271	1.47284e-05	0.00209698
ENSDARG00000030094	mal	54.2943	-1.95617	0.632704	-3.09177	0.00198967	0.0473836
ENSDARG00000055797	cnpy4	97.5705	-1.95272	0.55756	-3.50226	0.000461327	0.020384
ENSDARG00000040657	wipi1	254.237	-1.93975	0.456527	-4.24892	2.14802e-05	0.00265812
ENSDARG00000057074	rpgrb	376.919	-1.9296	0.420242	-4.59165	4.39764e-06	0.000909831
ENSDARG00000070769	foxg1a	592.589	-1.91786	0.403449	-4.75367	1.99758e-06	0.000518627
ENSDARG00000088022	mhc1zfa	45.7886	-1.91768	0.618834	-3.09886	0.00194265	0.0467683
ENSDARG00000075416	HSCB	58.013	-1.91521	0.579475	-3.30508	0.00094949	0.0314305
ENSDARG00000010586	tex9	92.4515	-1.91373	0.523491	-3.65571	0.000256475	0.013584
ENSDARG00000018460	mbnl2	725.725	-1.90106	0.404949	-4.69455	2.67189e-06	0.000620675
ENSDARG00000074772	ccl-c11b	577.758	-1.89308	0.42527	-4.45147	8.52861e-06	0.0014544
ENSDARG00000060771	map7d3	275.704	-1.88401	0.428564	-4.3961	1.10212e-05	0.00167738
ENSDARG00000015722	kctd5	592.1	-1.88393	0.37408	-5.03618	4.7492e-07	0.000174678
ENSDARG00000005500	dgcr6	488.149	-1.87689	0.401666	-4.67277	2.97162e-06	0.000666901
ENSDARG00000035290	dmrt3a	33.055	-1.86647	0.654854	-2.8502	0.00436913	0.0745512
ENSDARG00000071790	zgc:171318	62.2849	-1.86609	0.579902	-3.21794	0.00129116	0.0370048
ENSDARG00000054562	her15.1	329.739	-1.85822	0.40282	-4.61302	3.96866e-06	0.000834112
ENSDARG00000001879	nav2b	185.176	-1.85788	0.587	-3.16504	0.00155063	0.0416469
ENSDARG00000038634	CCK (1 of 2)	141.873	-1.84356	0.484748	-3.80313	0.000142877	0.00985331
ENSDARG00000013312	cadps2	467.496	-1.83822	0.389174	-4.7234	2.31932e-06	0.000568706
ENSDARG00000020164	efnb2a	1144.96	-1.83751	0.389555	-4.71695	2.39402e-06	0.00057635
ENSDARG00000044380	rbmx2	119.547	-1.83067	0.523062	-3.49991	0.000465415	0.0204058
ENSDARG00000018800	COX20	123.418	-1.83039	0.511975	-3.57516	0.00035002	0.0171652
ENSDARG00000067759	exd1	36.0803	-1.82949	0.641982	-2.84975	0.00437536	0.0745612
ENSDARG00000086139	si:ch211-155e24.3	183.861	-1.8282	0.534346	-3.42138	0.000623032	0.0246256
ENSDARG00000045636	rbl2	334.358	-1.82695	0.410506	-4.45049	8.56758e-06	0.0014544
ENSDARG00000058379	otpb	376.898	-1.81956	0.402676	-4.51866	6.2231e-06	0.00116056
ENSDARG00000025467	aatf	137.851	-1.81684	0.518936	-3.50108	0.000463378	0.020384
ENSDARG00000077545	BRSK1 (2 of 2)	212.172	-1.816	0.436943	-4.15615	3.23662e-05	0.00342849
ENSDARG00000069548	zgc:162780	90.9988	-1.8079	0.558836	-3.23512	0.0012159	0.0360302
ENSDARG00000021177	cept1b	151.454	-1.80267	0.498963	-3.61283	0.000302872	0.0153653
ENSDARG00000037356	pam16	154.925	-1.79869	0.480598	-3.7426	0.000182127	0.0112309
ENSDARG00000013863	fam133b	430.182	-1.78999	0.391851	-4.56804	4.92314e-06	0.00100288
ENSDARG00000027978	yy1b	367.251	-1.78815	0.393916	-4.53941	5.64118e-06	0.00111485
ENSDARG00000021916	vax1	183.74	-1.78033	0.517686	-3.43901	0.000583835	0.0235872
ENSDARG00000097489	si:ch73-390p7.2	230.507	-1.78016	0.459339	-3.87548	0.000106413	0.00796056
ENSDARG00000074680	rims1a	820.068	-1.77824	0.359766	-4.94278	7.70152e-07	0.0002428
ENSDARG00000089640	si:dkey-117n7.5	77.0039	-1.77347	0.555104	-3.19485	0.00139906	0.0391648
ENSDARG00000076267	MYOCD	25.1632	-1.77173	0.651422	-2.71979	0.0065324	0.0918358
ENSDARG00000036162	hnrnpa0b	1309.35	-1.77155	0.367347	-4.82255	1.41732e-06	0.000399291
ENSDARG00000036570	snrpf	425.889	-1.76532	0.398514	-4.42975	9.43426e-06	0.0015234
ENSDARG00000086283	cnsta	196.34	-1.76283	0.495058	-3.56085	0.000369655	0.0176065
ENSDARG00000002220	C5H9orf78	187.542	-1.76002	0.513891	-3.42489	0.000615045	0.0243827
ENSDARG00000079964	dlx2a	492.339	-1.75691	0.413375	-4.25017	2.13613e-05	0.00265812
ENSDARG00000070585	epb41a	360.352	-1.75635	0.40656	-4.32004	1.56004e-05	0.00216102
ENSDARG00000061728	acot13	140.676	-1.75383	0.515896	-3.39958	0.000674885	0.0257132
ENSDARG00000045801	fbxl14b	103.404	-1.74938	0.514208	-3.40208	0.000668759	0.0255926
ENSDARG00000040266	sox19b	118.928	-1.74519	0.540161	-3.23087	0.00123416	0.0361507
ENSDARG00000061735	hnrnpm	553.305	-1.74446	0.391313	-4.45797	8.27409e-06	0.00144154
ENSDARG00000071339	mef2bnb	40.821	-1.74219	0.647974	-2.68867	0.0071737	0.0969254
ENSDARG00000020961	uncx	181.042	-1.7412	0.458701	-3.79594	0.000147085	0.0099988
ENSDARG00000058729	akirin2	232.974	-1.73998	0.444872	-3.91119	9.18435e-05	0.00711169
ENSDARG00000003470	slc25a42	474.8	-1.73239	0.486337	-3.56211	0.000367883	0.0176065
ENSDARG00000079353	si:ch211-165d12.4	42.1909	-1.73233	0.629576	-2.75157	0.00593096	0.0874519
ENSDARG00000020606	nfe2	231.772	-1.72879	0.436558	-3.96006	7.49322e-05	0.00601319
ENSDARG00000076978	pmchl	405.063	-1.7281	0.42789	-4.03865	5.37601e-05	0.00492282
ENSDARG00000070810	cck	1030.45	-1.7263	0.381445	-4.52568	6.02021e-06	0.00113876
ENSDARG00000014956	diablob	81.9997	-1.72561	0.54909	-3.14267	0.00167414	0.0430028
ENSDARG00000075455	soga3b	360.412	-1.72519	0.424034	-4.06852	4.7312e-05	0.00464043
ENSDARG00000077732	alyref	140.464	-1.71733	0.49479	-3.47082	0.000518872	0.0221625
ENSDARG00000059775	slc32a1	3201.71	-1.71496	0.366399	-4.68058	2.86063e-06	0.000653062
ENSDARG00000033447	nxph1	2032.03	-1.71417	0.357752	-4.79151	1.65527e-06	0.000447294
ENSDARG00000024895	fam50a	315.146	-1.71399	0.422732	-4.05456	5.02294e-05	0.00481377
ENSDARG00000076542	pogzb	390.905	-1.71142	0.403593	-4.24045	2.2307e-05	0.00270979
ENSDARG00000070019	taf15	220.148	-1.70884	0.437181	-3.90877	9.27654e-05	0.00714132
ENSDARG00000022728	rbm34	97.6586	-1.70864	0.528018	-3.23595	0.00121237	0.0360302
ENSDARG00000092774	tarsl2	1071.3	-1.70759	0.40403	-4.2264	2.3746e-05	0.00280733
ENSDARG00000055854	nr4a3	185.931	-1.70668	0.476326	-3.583	0.000339672	0.0167821
ENSDARG00000017790	chrnb2b	288.809	-1.70201	0.423133	-4.0224	5.76091e-05	0.00515407
ENSDARG00000036136	tipin	45.5993	-1.70155	0.62031	-2.74306	0.00608692	0.088861
ENSDARG00000057098	htr1ab	190.266	-1.701	0.457547	-3.71765	0.000201081	0.0118698
ENSDARG00000089302	hnrnpa0a	1252.68	-1.70077	0.37535	-4.53116	5.86613e-06	0.00113876
ENSDARG00000089314	mapta	1247.29	-1.69943	0.387209	-4.38893	1.1391e-05	0.00171396
ENSDARG00000014569	hnrnpr	112.538	-1.69882	0.512495	-3.31481	0.000917053	0.0310555
ENSDARG00000097637	si:ch211-246i5.5	86.2054	-1.69551	0.52543	-3.2269	0.00125138	0.0363254
ENSDARG00000093089	tac3a	274.978	-1.69319	0.424242	-3.99109	6.57706e-05	0.00540912
ENSDARG00000055649	tubb6	35.6091	-1.69256	0.628807	-2.6917	0.00710888	0.0964433
ENSDARG00000023627	ggps1	116.502	-1.68229	0.536784	-3.13402	0.00172429	0.0434965
ENSDARG00000044949	rnf8	162.415	-1.68203	0.492089	-3.41815	0.00063049	0.024691
ENSDARG00000001729	strn3	528.034	-1.67089	0.392507	-4.25697	2.07218e-05	0.00261312
ENSDARG00000039932	cyth4b	40.9978	-1.66912	0.616674	-2.70665	0.00679657	0.0941353
ENSDARG00000005559	pou4f1	145.848	-1.66735	0.496214	-3.36014	0.000779016	0.0278031
ENSDARG00000029107	ube2d1a	566.588	-1.66578	0.419694	-3.96903	7.21646e-05	0.00586216
ENSDARG00000037276	map9	45.0981	-1.66463	0.601965	-2.76533	0.00568656	0.0855633
ENSDARG00000097012	si:dkey-225f23.5	232.796	-1.66439	0.464861	-3.58041	0.000343062	0.0168865
ENSDARG00000017299	fabp11a	106.693	-1.66222	0.532222	-3.12318	0.00178911	0.0446415
ENSDARG00000032516	rrp36	189.499	-1.66137	0.456017	-3.64322	0.000269245	0.0141176
ENSDARG00000092067	atn1	214.924	-1.65517	0.466376	-3.54899	0.000386705	0.0181007
ENSDARG00000036772	pygo2	330.259	-1.65405	0.48768	-3.39166	0.000694705	0.0260446
ENSDARG00000035175	schip1	472.953	-1.652	0.435234	-3.79566	0.000147252	0.0099988
ENSDARG00000078828	npb	615.728	-1.6516	0.387399	-4.26331	2.01424e-05	0.00260557
ENSDARG00000055753	suv39h1b	92.4195	-1.65003	0.517982	-3.1855	0.00144506	0.0397796
ENSDARG00000025200	ppox	55.7861	-1.647	0.609807	-2.70085	0.00691621	0.0949975
ENSDARG00000068567	shha	171.955	-1.64082	0.452828	-3.6235	0.000290648	0.014859
ENSDARG00000070061	gfer	172.49	-1.63656	0.456756	-3.58302	0.000339647	0.0167821
ENSDARG00000095579	FIS1	136.834	-1.63646	0.491243	-3.33126	0.000864551	0.0297338
ENSDARG00000070474	arid3b	55.3817	-1.63468	0.6033	-2.70956	0.0067372	0.0935935
ENSDARG00000010191	ttc39c	303.435	-1.6319	0.432031	-3.77728	0.00015855	0.0104589
ENSDARG00000019949	serpinh1b	102.571	-1.63159	0.522701	-3.12146	0.0017996	0.0447762
ENSDARG00000067820	ncana	369.379	-1.62988	0.39306	-4.14665	3.3738e-05	0.00354543
ENSDARG00000097208	C25H11orf96	210.055	-1.62468	0.446005	-3.64274	0.000269749	0.0141176
ENSDARG00000044271	TLN2 (2 of 2)	543.935	-1.62313	0.423297	-3.83448	0.000125828	0.00895746
ENSDARG00000059483	tead1b	268.083	-1.6226	0.49436	-3.28223	0.00102991	0.0329396
ENSDARG00000039255	klhl21	107.268	-1.62202	0.535088	-3.03131	0.00243494	0.052625
ENSDARG00000032614	msi2b	1467.67	-1.61818	0.347126	-4.66165	3.13679e-06	0.000692238
ENSDARG00000028957	maff	1496.79	-1.61065	0.355712	-4.52796	5.95563e-06	0.00113876
ENSDARG00000031774	pus7	71.8515	-1.60443	0.555979	-2.88578	0.00390444	0.0700524
ENSDARG00000040119	ccdc127a	156.244	-1.60161	0.465199	-3.44284	0.000575632	0.0235872
ENSDARG00000056594	irx1b	97.4315	-1.59786	0.522561	-3.05774	0.00223013	0.0500494
ENSDARG00000005774	pl10	448.46	-1.59759	0.394233	-4.05239	5.06974e-05	0.00481377
ENSDARG00000013576	gadd45bb	63.7086	-1.59744	0.561266	-2.84613	0.00442538	0.0749424
ENSDARG00000088736	si:ch211-250n8.1	122.48	-1.5965	0.490018	-3.25804	0.00112185	0.0347067
ENSDARG00000006712	wipf2b	317.147	-1.59548	0.444368	-3.59045	0.000330103	0.0164319
ENSDARG00000010462	sp9	510.949	-1.59424	0.393958	-4.04671	5.19426e-05	0.00487781
ENSDARG00000086699	smim15	384.3	-1.59326	0.429769	-3.70724	0.000209527	0.0121682
ENSDARG00000063049	thtpa	145.576	-1.59278	0.478888	-3.326	0.000881031	0.030144
ENSDARG00000055930	zc3h7b	435.866	-1.58976	0.390066	-4.07562	4.58913e-05	0.00460339
ENSDARG00000056004	sprn	718.69	-1.5894	0.375201	-4.23614	2.27394e-05	0.00273721
ENSDARG00000043559	gle1	187.417	-1.58768	0.464582	-3.41743	0.000632146	0.024691
ENSDARG00000019364	mbip	290.74	-1.58525	0.444554	-3.56594	0.000362552	0.0174566
ENSDARG00000055099	fam184b	871.329	-1.5787	0.365517	-4.31908	1.56679e-05	0.00216102
ENSDARG00000038590	ptprsb	901.238	-1.57411	0.361908	-4.34948	1.36462e-05	0.00198559
ENSDARG00000015536	sox6	724.927	-1.57173	0.385232	-4.07994	4.50465e-05	0.00455313
ENSDARG00000074634	keap1b	207.973	-1.5711	0.486182	-3.23151	0.0012314	0.0361507
ENSDARG00000097696	si:ch73-71c20.5	554.793	-1.56878	0.39162	-4.00586	6.17912e-05	0.00524867
ENSDARG00000011602	si:dkeyp-117h8.2	1736.57	-1.56593	0.365335	-4.28629	1.81683e-05	0.00245476
ENSDARG00000053449	pyya	940.308	-1.56591	0.390923	-4.00569	6.18377e-05	0.00524867
ENSDARG00000036612	ift27	173.47	-1.56519	0.455064	-3.43949	0.000582809	0.0235872
ENSDARG00000077830	loh12cr1	181.089	-1.56493	0.463448	-3.37671	0.000733583	0.0267586
ENSDARG00000079552	maml3	197.114	-1.55782	0.479456	-3.24914	0.00115755	0.0354795
ENSDARG00000029724	pqbp1	151.732	-1.5549	0.475495	-3.27007	0.0010752	0.0338166
ENSDARG00000041600	wdr83	162.869	-1.55366	0.509816	-3.04749	0.00230764	0.0509396
ENSDARG00000078059	nudcd2	220.463	-1.54923	0.478856	-3.23528	0.00121524	0.0360302
ENSDARG00000042091	btbd2	1414.76	-1.54845	0.346483	-4.46906	7.85656e-06	0.00138705
ENSDARG00000070913	sox2	232.299	-1.54567	0.459259	-3.36557	0.00076386	0.0275145
ENSDARG00000034504	lmo1	1141.14	-1.54459	0.357548	-4.31994	1.5607e-05	0.00216102
ENSDARG00000008490	ltv1	163.526	-1.54267	0.542453	-2.84387	0.00445687	0.0752722
ENSDARG00000069241	ttc32	381.704	-1.54226	0.420282	-3.66957	0.000242959	0.0134043
ENSDARG00000077721	knop1	444.869	-1.54122	0.394916	-3.90265	9.51436e-05	0.00728206
ENSDARG00000000853	dstyk	135.447	-1.54014	0.483799	-3.18342	0.00145545	0.0398999
ENSDARG00000069673	chid1	147.127	-1.53894	0.466893	-3.29614	0.000980245	0.031969
ENSDARG00000079484	kcnt1	480.574	-1.53842	0.441639	-3.48344	0.000495019	0.021281
ENSDARG00000095538	senp3a	203.507	-1.5315	0.452464	-3.38481	0.000712281	0.0264925
ENSDARG00000020467	safb	890.584	-1.52909	0.364232	-4.19813	2.69125e-05	0.00309868
ENSDARG00000039174	olfm3b	284.264	-1.52819	0.425145	-3.59451	0.000325001	0.0162938
ENSDARG00000034668	celf3a	423.693	-1.52651	0.387761	-3.93672	8.26034e-05	0.00651043
ENSDARG00000027602	mb21d2b	138.386	-1.5251	0.494689	-3.08295	0.0020496	0.0483731
ENSDARG00000070046	eny2	209.214	-1.52444	0.449931	-3.38816	0.000703643	0.0262449
ENSDARG00000011648	snrpd1	159.72	-1.52349	0.501795	-3.03608	0.00239679	0.0521972
ENSDARG00000009754	zc3h11a	876.508	-1.52214	0.357363	-4.25936	2.05013e-05	0.00261017
ENSDARG00000027749	hirip3	473.645	-1.52159	0.434057	-3.50552	0.000455721	0.0203697
ENSDARG00000054201	rnf40	346.246	-1.51998	0.456915	-3.32661	0.000879081	0.030144
ENSDARG00000053383	rprma	277.116	-1.5192	0.471183	-3.22424	0.00126309	0.0363578
ENSDARG00000059298	spcs1	411.568	-1.5192	0.440525	-3.44861	0.000563486	0.0235872
ENSDARG00000033450	nkap	734.176	-1.51823	0.412752	-3.67832	0.000234773	0.0131166
ENSDARG00000027075	ano1	559.935	-1.51469	0.394245	-3.842	0.000122037	0.00873457
ENSDARG00000054799	rfc1	251.929	-1.51433	0.43207	-3.50483	0.000456898	0.0203697
ENSDARG00000074580	serbp1a	153.886	-1.51215	0.480939	-3.14417	0.00166557	0.0430028
ENSDARG00000031598	calb1	834.248	-1.50763	0.38546	-3.91125	9.18185e-05	0.00711169
ENSDARG00000061490	u2surp	896.917	-1.50497	0.366257	-4.10905	3.97293e-05	0.00410981
ENSDARG00000016548	eif5b	707.203	-1.5036	0.360912	-4.16611	3.09836e-05	0.00333539
ENSDARG00000026489	khsrp	306.189	-1.50161	0.409168	-3.66991	0.000242635	0.0134043
ENSDARG00000002967	pdap1b	641.948	-1.49887	0.399542	-3.75148	0.000175796	0.0111374
ENSDARG00000032856	ccdc120	271.169	-1.49861	0.417017	-3.59363	0.000326098	0.0162938
ENSDARG00000039989	snrnp48	250.665	-1.49711	0.41968	-3.56727	0.000360718	0.0174566
ENSDARG00000077847	olfm2a	1840.12	-1.4943	0.339228	-4.40501	1.05781e-05	0.00162866
ENSDARG00000008131	sox1b	103.185	-1.49415	0.505844	-2.95378	0.00313904	0.0611235
ENSDARG00000024006	rprmb	85.2132	-1.4936	0.533495	-2.79964	0.00511594	0.0808355
ENSDARG00000077053	ppfia3	861.887	-1.49222	0.356829	-4.18189	2.89094e-05	0.00317141
ENSDARG00000027017	ppp2r5a	397.287	-1.48942	0.487577	-3.05473	0.0022526	0.0502117
ENSDARG00000044900	prlhr2a	87.2846	-1.48883	0.526317	-2.82877	0.0046727	0.0767926
ENSDARG00000093781	lrriq1	161.276	-1.48602	0.481362	-3.08712	0.00202109	0.0478735
ENSDARG00000097030	cmc4	94.2394	-1.48577	0.517508	-2.87102	0.00409149	0.0718507
ENSDARG00000023852	lsm4	551.963	-1.48314	0.394001	-3.7643	0.000167017	0.0108768
ENSDARG00000002339	ccdc101	212.685	-1.47965	0.498413	-2.96872	0.00299044	0.0593649
ENSDARG00000007523	kmt2e	396.62	-1.47856	0.387638	-3.81427	0.000136587	0.00950486
ENSDARG00000062330	si:ch211-233a24.2	703.247	-1.4723	0.454641	-3.23838	0.00120211	0.0359944
ENSDARG00000095347	si:dkeyp-72h1.1	1305.7	-1.47056	0.351061	-4.18891	2.80293e-05	0.00315513
ENSDARG00000036542	pknox1.2	465.122	-1.47009	0.425487	-3.45508	0.000550132	0.0231984
ENSDARG00000051756	pdhx	334.599	-1.46878	0.462405	-3.17639	0.00149119	0.0404608
ENSDARG00000075849	prr12b	496.993	-1.46833	0.377611	-3.88847	0.00010088	0.00763284
ENSDARG00000017439	eif4ba	306.331	-1.46809	0.404433	-3.62999	0.000283437	0.0146183
ENSDARG00000046081	bloc1s2	324.088	-1.46801	0.486149	-3.01967	0.00253053	0.0538694
ENSDARG00000019355	selrc1	150.908	-1.46585	0.494209	-2.96605	0.00301649	0.0596139
ENSDARG00000069866	sox1a	219.397	-1.46575	0.43768	-3.3489	0.000811319	0.0284952
ENSDARG00000054220	ap4s1	143.918	-1.46463	0.481043	-3.0447	0.00232914	0.0510936
ENSDARG00000054332	trim66	99.7044	-1.46274	0.514828	-2.84122	0.00449407	0.0757073
ENSDARG00000079651	si:ch1073-174d20.2	226.827	-1.46109	0.51544	-2.83465	0.0045876	0.0761843
ENSDARG00000061265	lmln	155.109	-1.4603	0.490246	-2.97871	0.00289462	0.0581603
ENSDARG00000078333	tmem234	220.261	-1.46004	0.470672	-3.10203	0.00192196	0.046524
ENSDARG00000056840	otud5b	148.286	-1.45931	0.488185	-2.98926	0.00279656	0.0567948
ENSDARG00000005128	rnaseh2b	110.4	-1.45905	0.5111	-2.85473	0.00430735	0.0738433
ENSDARG00000076602	prss16	140.511	-1.45709	0.476714	-3.05652	0.00223923	0.0500969
ENSDARG00000075795	nol7	171.467	-1.45225	0.457852	-3.17187	0.00151458	0.0409277
ENSDARG00000017315	larp7	469.55	-1.45195	0.396798	-3.65916	0.00025304	0.0135648
ENSDARG00000071418	gbx1	127.211	-1.44925	0.496198	-2.9207	0.00349245	0.0655937
ENSDARG00000057497	stk35l	1173.03	-1.44826	0.405584	-3.57081	0.000355879	0.0173882
ENSDARG00000074161	tnrc6b	611.396	-1.4482	0.390288	-3.71059	0.000206775	0.0120613
ENSDARG00000088899	ralgapb	147.305	-1.4438	0.473793	-3.04732	0.00230889	0.0509396
ENSDARG00000057679	sh2b1	145.772	-1.4435	0.485008	-2.97625	0.00291796	0.058452
ENSDARG00000028894	mrgbp	476.228	-1.44122	0.39066	-3.68918	0.000224975	0.0128401
ENSDARG00000096118	ost4	217.177	-1.44079	0.468039	-3.07835	0.00208149	0.0484377
ENSDARG00000079680	COX18	102.427	-1.43992	0.528674	-2.72364	0.00645669	0.0912412
ENSDARG00000069314	tmem199	152.511	-1.43898	0.481966	-2.98564	0.00282984	0.0570115
ENSDARG00000075437	shc1	326.524	-1.42741	0.414152	-3.44658	0.000567739	0.0235872
ENSDARG00000004869	penka	2125.3	-1.4263	0.372284	-3.83122	0.000127509	0.00902858
ENSDARG00000035427	surf6	147.717	-1.42583	0.470984	-3.02735	0.00246706	0.0531159
ENSDARG00000077709	iqsec2	1257.2	-1.42563	0.393378	-3.62407	0.000290006	0.014859
ENSDARG00000020504	h3f3a	771.016	-1.42479	0.389039	-3.66233	0.000249929	0.0135648
ENSDARG00000061610	ufsp1	88.0715	-1.42333	0.527333	-2.69911	0.00695246	0.0951991
ENSDARG00000053446	sub1a	1097.76	-1.42192	0.411684	-3.45392	0.000552511	0.0232248
ENSDARG00000011819	pcnx	243.549	-1.42192	0.430777	-3.30081	0.000964049	0.0315965
ENSDARG00000092798	ppib	1017.91	-1.42151	0.422575	-3.36391	0.000768454	0.0275748
ENSDARG00000035735	gsx1	115.845	-1.4188	0.518738	-2.73511	0.00623603	0.0900917
ENSDARG00000008788	camk1gb	243.545	-1.41854	0.435377	-3.25819	0.00112126	0.0347067
ENSDARG00000003421	igf2bp2a	375.982	-1.4153	0.400018	-3.5381	0.000403012	0.0186109
ENSDARG00000015221	nsrp1	195.007	-1.41435	0.452882	-3.12299	0.00179025	0.0446415
ENSDARG00000015404	arl3l2	120.917	-1.41292	0.499505	-2.82864	0.00467461	0.0767926
ENSDARG00000026892	gpatch11	236.004	-1.41155	0.449729	-3.13866	0.0016972	0.0432998
ENSDARG00000097537	WWP1	137.914	-1.41129	0.47873	-2.94798	0.00319857	0.0617525
ENSDARG00000012338	zgc:158654	183.448	-1.41078	0.47014	-3.00078	0.00269293	0.0558862
ENSDARG00000039196	greb1l	196.081	-1.40715	0.438894	-3.20613	0.00134532	0.0380627
ENSDARG00000017673	nova2	4842.7	-1.40631	0.33631	-4.18159	2.89477e-05	0.00317141
ENSDARG00000075625	lrig1	311.599	-1.39917	0.45217	-3.09436	0.00197241	0.047057
ENSDARG00000030560	helz	288.825	-1.39898	0.475502	-2.94211	0.00325984	0.0625558
ENSDARG00000042644	sod2	1455.41	-1.39809	0.39307	-3.55684	0.000375336	0.017813
ENSDARG00000044431	ppig	293.513	-1.39702	0.413089	-3.38189	0.000719877	0.026591
ENSDARG00000075331	golga4	203.542	-1.39464	0.506674	-2.75254	0.00591356	0.0872925
ENSDARG00000039338	gadd45gip1	220.692	-1.39383	0.466052	-2.99071	0.00278332	0.0567948
ENSDARG00000002758	dedd1	555.562	-1.39374	0.448614	-3.10678	0.00189138	0.0459518
ENSDARG00000010773	pnpla6	1239.64	-1.39374	0.394184	-3.53577	0.000406593	0.0186719
ENSDARG00000003382	cwc25	297.745	-1.39266	0.443075	-3.14316	0.00167132	0.0430028
ENSDARG00000077817	cxxc4	111.617	-1.39194	0.496346	-2.80438	0.00504141	0.0801167
ENSDARG00000010596	slc7a6os	692.086	-1.39171	0.394971	-3.52356	0.000425788	0.0193077
ENSDARG00000013015	ANKRD7	106.378	-1.38971	0.501031	-2.77371	0.00554214	0.0841802
ENSDARG00000003263	pop4	110.759	-1.38852	0.507636	-2.73526	0.00623309	0.0900917
ENSDARG00000025332	rbm28	253.35	-1.387	0.419281	-3.30804	0.000939522	0.0312568
ENSDARG00000054570	smg1	424.635	-1.38678	0.392994	-3.52875	0.000417522	0.018998
ENSDARG00000045248	h3f3a	440.272	-1.38675	0.432637	-3.20534	0.00134902	0.0380861
ENSDARG00000022718	casp8ap2	227.167	-1.38607	0.442372	-3.13326	0.00172877	0.0434965
ENSDARG00000077544	toe1	262.326	-1.38398	0.416513	-3.32279	0.000891232	0.0304144
ENSDARG00000036684	ndufa7	171.773	-1.38083	0.499038	-2.76698	0.00565778	0.0853242
ENSDARG00000017398	slc44a5a	166.651	-1.37976	0.474064	-2.91048	0.00360874	0.0668298
ENSDARG00000023261	scrt1a	452.442	-1.37906	0.391813	-3.51969	0.000432049	0.0195248
ENSDARG00000089444	ogmb	279.297	-1.37739	0.412598	-3.33833	0.000842846	0.0291387
ENSDARG00000034568	fitm2	363.346	-1.37535	0.436369	-3.15179	0.00162271	0.0427164
ENSDARG00000005482	rapgef2	690.067	-1.37496	0.373479	-3.6815	0.000231863	0.0130643
ENSDARG00000011862	inaa	555.337	-1.37426	0.376574	-3.64938	0.000262875	0.0138674
ENSDARG00000078113	atp5ia	788.411	-1.37178	0.430267	-3.18821	0.00143156	0.0397386
ENSDARG00000052948	zgc:195023	170.557	-1.36998	0.487026	-2.81295	0.0049089	0.0785958
ENSDARG00000053047	eif2s2	991.804	-1.36973	0.368614	-3.7159	0.000202484	0.0118698
ENSDARG00000020475	znrf1	870.732	-1.36935	0.36686	-3.73262	0.000189502	0.0116105
ENSDARG00000074502	zmiz1a	733.285	-1.36693	0.367631	-3.71821	0.00020064	0.0118698
ENSDARG00000005738	rpf1	265.356	-1.36304	0.434212	-3.1391	0.00169465	0.0432998
ENSDARG00000059630	mlec	259.896	-1.36043	0.414943	-3.27858	0.0010433	0.0331278
ENSDARG00000015352	lsg1	262.239	-1.35971	0.41888	-3.24606	0.00117014	0.0357001
ENSDARG00000043646	slc6a8	420.826	-1.355	0.437532	-3.09693	0.00195537	0.0468585
ENSDARG00000079891	dnajc6	2071.66	-1.35338	0.351933	-3.84557	0.000120272	0.00873337
ENSDARG00000075180	tmem14ca	203.698	-1.3518	0.459899	-2.93933	0.00328919	0.0629724
ENSDARG00000075706	MYRIP (2 of 2)	353.941	-1.35061	0.400325	-3.37377	0.000741452	0.026969
ENSDARG00000022564	C18H11orf58	253.751	-1.34955	0.424386	-3.18	0.00147277	0.0401255
ENSDARG00000004527	pin4	218.31	-1.34732	0.449561	-2.99696	0.00272687	0.0561939
ENSDARG00000027657	crhb	850.547	-1.34663	0.415786	-3.23875	0.00120056	0.0359944
ENSDARG00000069135	ppp1r15a	270.551	-1.34587	0.448187	-3.00291	0.0026741	0.0556726
ENSDARG00000037980	tceb2	660.497	-1.34549	0.408498	-3.29376	0.000988565	0.0319811
ENSDARG00000076262	pou3f2b	106.72	-1.34257	0.500463	-2.68266	0.00730383	0.098001
ENSDARG00000061742	clasrp	450.629	-1.34155	0.394182	-3.40339	0.000665545	0.0255434
ENSDARG00000086207	grin2da	258.123	-1.34097	0.422279	-3.17555	0.00149553	0.0404954
ENSDARG00000076069	ubald1a	130.8	-1.34085	0.493862	-2.71502	0.00662719	0.0925535
ENSDARG00000042851	srp9	307.893	-1.34008	0.431034	-3.109	0.00187724	0.0456922
ENSDARG00000075542	zfhx4	3172.42	-1.33993	0.392475	-3.41406	0.00064002	0.024925
ENSDARG00000006915	arl8ba	849.226	-1.33712	0.397331	-3.36527	0.000764697	0.0275145
ENSDARG00000055868	RSL1D1	183.297	-1.33242	0.472489	-2.82001	0.00480228	0.0775504
ENSDARG00000074997	MPRIP (2 of 2)	177.086	-1.33212	0.461494	-2.88655	0.00389491	0.0700524
ENSDARG00000045914	si:ch211-51e12.7	673.074	-1.32977	0.391996	-3.3923	0.000693083	0.0260446
ENSDARG00000059743	tmem98	196.045	-1.32912	0.464814	-2.85947	0.00424353	0.073067
ENSDARG00000005315	celf1	996.473	-1.32908	0.363013	-3.66123	0.000251003	0.0135648
ENSDARG00000033754	rbm48	209.14	-1.3255	0.495434	-2.67544	0.00746321	0.0990184
ENSDARG00000091371	vgf	292.059	-1.32226	0.433556	-3.0498	0.00228992	0.0507037
ENSDARG00000071492	fbxo45	740.124	-1.32224	0.404804	-3.26638	0.00108933	0.0340987
ENSDARG00000079508	FAM114A2	435.325	-1.32161	0.408101	-3.23843	0.00120188	0.0359944
ENSDARG00000008052	nudc	166.939	-1.32002	0.478954	-2.75604	0.00585062	0.0869533
ENSDARG00000036956	asxl1	196.501	-1.31959	0.437736	-3.01458	0.00257333	0.0544304
ENSDARG00000031346	rbm17	260.022	-1.31797	0.425626	-3.09655	0.00195788	0.0468585
ENSDARG00000038859	rgs20	700.511	-1.31534	0.401858	-3.27316	0.00106353	0.0335291
ENSDARG00000012777	nucks1b	1358.58	-1.31412	0.346833	-3.78891	0.000151309	0.0101186
ENSDARG00000024966	MARK4 (2 of 2)	305.348	-1.3125	0.406013	-3.23265	0.00122648	0.0361507
ENSDARG00000091377	galn	468.404	-1.31069	0.417023	-3.14298	0.00167237	0.0430028
ENSDARG00000061535	UNC80 (1 of 2)	533.59	-1.31056	0.400208	-3.2747	0.00105773	0.0335058
ENSDARG00000015611	rasl11b	400.281	-1.30966	0.427638	-3.06255	0.00219462	0.0496734
ENSDARG00000054574	znhit1	153.681	-1.30872	0.469916	-2.785	0.0053527	0.0827026
ENSDARG00000069133	mstnb	422.059	-1.30279	0.403872	-3.22574	0.00125648	0.0363254
ENSDARG00000097160	si:ch211-121j5.4	149.653	-1.30272	0.47056	-2.76845	0.00563236	0.0852321
ENSDARG00000036232	trpm7	162.804	-1.30267	0.472666	-2.75601	0.00585117	0.0869533
ENSDARG00000078459	cux1a	847.4	-1.30132	0.373261	-3.48635	0.000489657	0.0211639
ENSDARG00000071040	SMIM8	148.119	-1.29647	0.475574	-2.72611	0.00640859	0.0910696
ENSDARG00000079777	map6d1	182.676	-1.29504	0.451239	-2.86997	0.00410506	0.0719623
ENSDARG00000094602	si:dkey-7n6.2	635.763	-1.29478	0.411332	-3.14778	0.00164516	0.0429657
ENSDARG00000045156	rgs9b	712.13	-1.29211	0.393126	-3.28677	0.00101345	0.0326253
ENSDARG00000062954	clk2a	508.706	-1.29187	0.389353	-3.31799	0.000906664	0.0307824
ENSDARG00000042502	h2afvb	410.557	-1.29179	0.408726	-3.16053	0.00157484	0.0421262
ENSDARG00000044769	kctd13	344.716	-1.29174	0.417889	-3.09112	0.00199406	0.0474028
ENSDARG00000040440	snrpd2	448.834	-1.2914	0.398245	-3.24273	0.0011839	0.0359944
ENSDARG00000035596	ISCU (2 of 2)	1683.43	-1.29001	0.36226	-3.561	0.000369445	0.0176065
ENSDARG00000011240	ift46	320.487	-1.28931	0.471423	-2.73493	0.00623927	0.0900917
ENSDARG00000086075	ttc3	206.364	-1.28925	0.443224	-2.90881	0.00362812	0.0670784
ENSDARG00000089787	crebzf	2365.53	-1.28842	0.352007	-3.66022	0.000251999	0.0135648
ENSDARG00000006758	zgc:77415	672.761	-1.2871	0.453222	-2.83989	0.00451288	0.0758969
ENSDARG00000063438	srebf2	1326.1	-1.28639	0.388679	-3.30964	0.000934147	0.031235
ENSDARG00000045373	pabpn1	1415.64	-1.28521	0.351387	-3.65753	0.000254657	0.013584
ENSDARG00000042961	NKAIN4 (1 of 2)	312.493	-1.28462	0.408626	-3.14374	0.00166801	0.0430028
ENSDARG00000062055	RNF38	383.52	-1.2832	0.459459	-2.79286	0.00522443	0.0816725
ENSDARG00000045364	trappc3	714.423	-1.28284	0.373608	-3.43365	0.000595519	0.0238448
ENSDARG00000061411	nelfa	190.378	-1.28184	0.460521	-2.78345	0.00537836	0.0829043
ENSDARG00000031439	glrx3	333.427	-1.28043	0.42605	-3.00534	0.0026528	0.0554615
ENSDARG00000037070	tmem242	353.486	-1.28004	0.415897	-3.07779	0.00208544	0.0484445
ENSDARG00000017860	rgs5b	181.624	-1.27854	0.452706	-2.82421	0.00473971	0.0771937
ENSDARG00000039034	marcksl1a	1698.68	-1.27789	0.352063	-3.62972	0.000283732	0.0146183
ENSDARG00000056531	nutf2	482.998	-1.27201	0.394506	-3.22432	0.00126273	0.0363578
ENSDARG00000078401	larp4aa	330.885	-1.26985	0.452367	-2.80713	0.00499843	0.0796441
ENSDARG00000077860	ankhd1	447.022	-1.26974	0.426576	-2.97657	0.00291488	0.058452
ENSDARG00000007982	onecut1	183.798	-1.2695	0.443909	-2.85981	0.00423892	0.073067
ENSDARG00000005772	tsr2	198.309	-1.26862	0.442259	-2.86849	0.0041243	0.0721398
ENSDARG00000034670	ube2e2	825.522	-1.26817	0.388928	-3.26067	0.00111149	0.0346289
ENSDARG00000039647	slc6a1b	5042.98	-1.26801	0.346824	-3.65607	0.000256109	0.013584
ENSDARG00000071357	map4k3b	346.933	-1.26493	0.418237	-3.02443	0.00249103	0.0533108
ENSDARG00000069116	timm10	466.816	-1.26426	0.44402	-2.8473	0.00440916	0.0749424
ENSDARG00000044102	znf593	328.948	-1.26422	0.458256	-2.75876	0.00580203	0.0868075
ENSDARG00000045127	FAM53C	357.423	-1.26304	0.404761	-3.12046	0.00180569	0.0447762
ENSDARG00000063524	ano2	239.757	-1.2626	0.439979	-2.86969	0.00410871	0.0719623
ENSDARG00000045928	psma4	594.229	-1.2626	0.441343	-2.86081	0.00422559	0.0729479
ENSDARG00000057691	srsf1a	553.024	-1.26199	0.412	-3.06309	0.00219067	0.049669
ENSDARG00000069855	pnisr	821.647	-1.26192	0.373009	-3.38307	0.000716815	0.0265864
ENSDARG00000035103	caskb	461.366	-1.25854	0.398328	-3.15956	0.00158009	0.0421813
ENSDARG00000058297	timm13	238.104	-1.25569	0.455237	-2.75832	0.00580998	0.0868284
ENSDARG00000009142	ppp1r13bb	994.319	-1.25427	0.379975	-3.30092	0.000963691	0.0315965
ENSDARG00000007130	mrto4	264.212	-1.2533	0.459397	-2.72814	0.00636929	0.0909771
ENSDARG00000002267	dcaf13	227.551	-1.24922	0.444855	-2.80816	0.00498252	0.0794862
ENSDARG00000054290	acin1a	3464.38	-1.24745	0.356276	-3.50136	0.000462892	0.020384
ENSDARG00000071860	nrn1a	513.518	-1.24328	0.397427	-3.12833	0.00175801	0.044076
ENSDARG00000006754	mllt3	181.537	-1.24325	0.446012	-2.78748	0.00531197	0.0823604
ENSDARG00000062991	abi1b	938.333	-1.24253	0.398482	-3.11815	0.0018199	0.0449577
ENSDARG00000061228	pfdn4	272.811	-1.24235	0.458144	-2.7117	0.00669391	0.093103
ENSDARG00000077777	tmsb4x	10199.7	-1.23992	0.375251	-3.30425	0.000952298	0.0314448
ENSDARG00000008947	rtf1	801.546	-1.23956	0.367491	-3.37304	0.000743425	0.026969
ENSDARG00000041609	adarb1a	328.055	-1.23832	0.418176	-2.96124	0.00306406	0.0603738
ENSDARG00000012244	ube2e3	1157.76	-1.23762	0.375409	-3.29671	0.000978234	0.031969
ENSDARG00000070621	FAM72B	222.775	-1.2362	0.445496	-2.77488	0.00552213	0.0841802
ENSDARG00000037633	leng1	240.844	-1.23514	0.425068	-2.90575	0.0036637	0.0675642
ENSDARG00000017762	srrt	288.475	-1.2349	0.433956	-2.84568	0.00443168	0.0749424
ENSDARG00000007976	si:ch211-220f16.2	545.844	-1.23413	0.398155	-3.09963	0.00193765	0.046733
ENSDARG00000037392	med19a	326.955	-1.23359	0.420606	-2.93288	0.0033583	0.0639817
ENSDARG00000062450	rnf115	486.013	-1.23357	0.378459	-3.25946	0.00111626	0.0346957
ENSDARG00000033533	CCDC115	188.247	-1.23303	0.457448	-2.69545	0.00702942	0.0956594
ENSDARG00000021405	chd3	908.68	-1.23278	0.408236	-3.01977	0.0025297	0.0538694
ENSDARG00000059128	uqcrh	3637.63	-1.23151	0.400657	-3.07372	0.00211409	0.0489383
ENSDARG00000031216	ssu72	211.292	-1.23121	0.44614	-2.75968	0.00578574	0.0866617
ENSDARG00000018936	zcchc17	261.578	-1.23065	0.42606	-2.88844	0.00387159	0.0699369
ENSDARG00000043179	bag4	196.996	-1.23013	0.458825	-2.68105	0.00733921	0.0980611
ENSDARG00000038059	grb2b	297.541	-1.22943	0.419263	-2.93237	0.00336387	0.0639956
ENSDARG00000019530	hdgfrp2	584.915	-1.22885	0.394996	-3.11105	0.00186426	0.0455188
ENSDARG00000087996	pabpn1l	541.748	-1.22725	0.425421	-2.8848	0.00391668	0.0700894
ENSDARG00000069843	kctd12.1	1075.75	-1.22349	0.37273	-3.2825	0.00102892	0.0329396
ENSDARG00000016871	smarce1	965.667	-1.22281	0.363751	-3.36167	0.000774736	0.0277251
ENSDARG00000040881	hnrnph1	258.607	-1.22271	0.417416	-2.92924	0.00339788	0.0643652
ENSDARG00000074242	serbp1a	380.249	-1.22219	0.446257	-2.73875	0.00616731	0.089808
ENSDARG00000043665	glrx5	503.993	-1.22158	0.408465	-2.99065	0.00278385	0.0567948
ENSDARG00000079307	si:dkey-205h13.1	1624.72	-1.22075	0.345663	-3.53162	0.000413017	0.0188578
ENSDARG00000056659	ttbk1b	519.457	-1.21914	0.395653	-3.08133	0.00206079	0.0483731
ENSDARG00000008936	sec11a	454.782	-1.21754	0.388635	-3.13285	0.00173119	0.0434965
ENSDARG00000093382	si:dkey-88p24.9	1052.9	-1.21748	0.40687	-2.99232	0.00276863	0.0567948
ENSDARG00000052371	higd2a	443.613	-1.2166	0.431783	-2.81762	0.00483815	0.0777433
ENSDARG00000031795	abcf1	826.493	-1.21599	0.364096	-3.33974	0.000838563	0.0290665
ENSDARG00000041065	hspb1	409.318	-1.21577	0.403924	-3.00989	0.00261338	0.055014
ENSDARG00000042336	impdh1a	272.543	-1.21337	0.432639	-2.80459	0.00503813	0.0801167
ENSDARG00000035136	sepw1	577.524	-1.21332	0.394579	-3.07496	0.00210532	0.0488205
ENSDARG00000027899	shfm1	867.505	-1.21243	0.414727	-2.92344	0.00346189	0.0653907
ENSDARG00000009950	edf1	1321.91	-1.21183	0.43105	-2.81134	0.00493356	0.0788164
ENSDARG00000056704	RAMP1	407.018	-1.21175	0.439599	-2.75648	0.00584271	0.0869533
ENSDARG00000058701	nos1apb	268.949	-1.21133	0.415131	-2.91794	0.0035235	0.0658964
ENSDARG00000079610	akap9	241.359	-1.21009	0.424206	-2.85259	0.00433642	0.0741841
ENSDARG00000027915	zc2hc1a	690.093	-1.20908	0.400659	-3.01774	0.00254668	0.0541261
ENSDARG00000010831	churc1	1141.07	-1.20828	0.398678	-3.03072	0.00243969	0.052625
ENSDARG00000036851	mansc1	503.181	-1.20792	0.446702	-2.70408	0.00684942	0.0945731
ENSDARG00000078348	tcf20	341.945	-1.20737	0.39626	-3.0469	0.00231211	0.0509396
ENSDARG00000019398	psma6a	282.756	-1.2041	0.425579	-2.82933	0.00466455	0.0767926
ENSDARG00000001169	hsd17b8	190.998	-1.20325	0.442648	-2.71831	0.00656167	0.0921347
ENSDARG00000006889	mpped2a	715.105	-1.20107	0.376892	-3.18678	0.00143866	0.039769
ENSDARG00000033789	ndufb7	565.851	-1.20081	0.439522	-2.73209	0.00629335	0.0904781
ENSDARG00000045909	dynlt1	749.056	-1.20024	0.407747	-2.9436	0.00324416	0.0623454
ENSDARG00000068820	h2afva	269.701	-1.20018	0.429351	-2.79534	0.00518452	0.081436
ENSDARG00000035678	zgc:91910	1457.38	-1.1993	0.372652	-3.21829	0.00128956	0.0370048
ENSDARG00000000086	itsn1	288.482	-1.19916	0.419086	-2.86136	0.00421827	0.0729165
ENSDARG00000014420	elavl3	9071.81	-1.19894	0.400081	-2.99674	0.00272885	0.0561939
ENSDARG00000087146	C3H19orf43	499.026	-1.19852	0.387102	-3.09614	0.00196055	0.0468585
ENSDARG00000035618	COQ5	258.361	-1.1979	0.423839	-2.82631	0.00470883	0.0769749
ENSDARG00000041736	hsdl1	185.26	-1.1978	0.444556	-2.69438	0.00705193	0.0957688
ENSDARG00000075380	kri1	286.618	-1.1977	0.414211	-2.89151	0.00383397	0.0694468
ENSDARG00000052254	znf644b	296.966	-1.19766	0.418244	-2.86355	0.00418926	0.0726998
ENSDARG00000059685	wdr47b	355.31	-1.19758	0.397011	-3.01649	0.00255716	0.0542619
ENSDARG00000088708	NGFR (2 of 3)	266.834	-1.1973	0.437535	-2.73646	0.00621043	0.0899697
ENSDARG00000035610	zgc:113208	203.246	-1.1967	0.44745	-2.67449	0.00748421	0.0990264
ENSDARG00000028559	march5l	300.474	-1.19663	0.427675	-2.79799	0.00514216	0.0810652
ENSDARG00000033171	trappc6bl	235.438	-1.19544	0.445019	-2.68627	0.00722556	0.0973282
ENSDARG00000074506	si:dkeyp-67e6.4	457.654	-1.19543	0.40391	-2.95965	0.00307984	0.0604682
ENSDARG00000014506	tmem126a	327.141	-1.19474	0.447441	-2.67017	0.00758137	0.0997341
ENSDARG00000028099	sh2d3ca	829.651	-1.19346	0.403663	-2.95658	0.00311069	0.0607135
ENSDARG00000074976	dckl1b	1545.52	-1.19327	0.442442	-2.69701	0.00699645	0.0954068
ENSDARG00000060116	CAMK1 (2 of 2)	607.647	-1.19034	0.382531	-3.11175	0.0018598	0.0455188
ENSDARG00000015860	mtmr9	428.652	-1.19004	0.425915	-2.79408	0.00520475	0.0814882
ENSDARG00000017568	hnrnpabb	1015.22	-1.18996	0.359659	-3.30858	0.000937702	0.0312568
ENSDARG00000015537	gad2	4985.25	-1.18944	0.347769	-3.42021	0.000625725	0.0246584
ENSDARG00000019328	plxna4	968.472	-1.18902	0.374965	-3.17102	0.00151903	0.0409643
ENSDARG00000053395	cdkn2aipnl	575.127	-1.18863	0.389319	-3.05309	0.00226494	0.0502347
ENSDARG00000078865	cxxc5a	388.659	-1.18787	0.402457	-2.95155	0.00316182	0.0613865
ENSDARG00000012914	arhgef4	1011.61	-1.18684	0.353544	-3.35699	0.000787949	0.0279711
ENSDARG00000004636	ccdc9	506.218	-1.18621	0.37828	-3.13581	0.00171379	0.043435
ENSDARG00000019622	rims2a	2561.62	-1.1859	0.339287	-3.49526	0.000473592	0.0206958
ENSDARG00000043485	si:ch211-22i13.2	197.224	-1.18586	0.438545	-2.70407	0.0068496	0.0945731
ENSDARG00000005576	mphosph8	684.358	-1.18374	0.370299	-3.1967	0.00139008	0.0389958
ENSDARG00000040548	eed	302.847	-1.1831	0.423966	-2.79056	0.00526174	0.0818423
ENSDARG00000091683	cnrip1a	847.076	-1.18054	0.399329	-2.95631	0.0031134	0.0607135
ENSDARG00000044540	fkbp2	441.437	-1.17989	0.408782	-2.88635	0.00389732	0.0700524
ENSDARG00000057974	parp12b	380.051	-1.17818	0.405852	-2.90298	0.00369632	0.067788
ENSDARG00000074581	add2	753.24	-1.17801	0.374093	-3.14897	0.00163845	0.0429289
ENSDARG00000088371	junbb	416.967	-1.17773	0.430316	-2.7369	0.00620203	0.0899463
ENSDARG00000059246	hnrnpd	1135.9	-1.17723	0.371332	-3.1703	0.00152282	0.0409831
ENSDARG00000054907	cox7a3	1719.12	-1.1771	0.400748	-2.93726	0.00331123	0.063267
ENSDARG00000029248	fubp1	1191.15	-1.17555	0.344418	-3.41315	0.000642162	0.0249351
ENSDARG00000055903	luc7l	575.853	-1.17502	0.386176	-3.0427	0.00234467	0.0513153
ENSDARG00000057782	baz2ba	315.971	-1.1747	0.426676	-2.75315	0.00590246	0.0872925
ENSDARG00000079751	megf8	669.585	-1.17431	0.378844	-3.09972	0.00193705	0.046733
ENSDARG00000075490	abca3b	380.498	-1.1737	0.402898	-2.91314	0.00357819	0.06645
ENSDARG00000026180	prpf8	667.56	-1.17048	0.394414	-2.96764	0.00300096	0.0594791
ENSDARG00000059304	chchd2	1223.93	-1.16977	0.409805	-2.85447	0.00431092	0.0738433
ENSDARG00000030614	syt1a	1761.21	-1.16954	0.338271	-3.4574	0.000545409	0.0230727
ENSDARG00000005980	sfswap	348.682	-1.16805	0.410396	-2.84616	0.00442496	0.0749424
ENSDARG00000015930	rwdd1	455.505	-1.16707	0.401268	-2.90845	0.00363229	0.0670784
ENSDARG00000037177	zc3h13	412.934	-1.16652	0.407289	-2.8641	0.00418196	0.0726956
ENSDARG00000020232	eif6	215.622	-1.16595	0.431908	-2.69954	0.0069435	0.0951828
ENSDARG00000057890	TTC31	623.942	-1.16337	0.406207	-2.86398	0.00418353	0.0726956
ENSDARG00000070426	chac1	4215.16	-1.1629	0.368803	-3.15318	0.00161503	0.0427164
ENSDARG00000080009	bahcc1	409.062	-1.16166	0.387324	-2.99919	0.00270701	0.0559182
ENSDARG00000059653	kdm2aa	307.135	-1.16086	0.409474	-2.83501	0.00458244	0.0761843
ENSDARG00000071865	nrp1a	572.215	-1.15929	0.390158	-2.97133	0.00296515	0.0589513
ENSDARG00000032049	enah	557.173	-1.15753	0.424065	-2.7296	0.00634118	0.0907714
ENSDARG00000026834	cdr2l	688.332	-1.15631	0.38352	-3.01498	0.00256996	0.0544304
ENSDARG00000018241	mfap1	571.843	-1.15593	0.387021	-2.98675	0.00281962	0.05694
ENSDARG00000077126	snrnp70	1747.6	-1.15529	0.344888	-3.34976	0.00080882	0.0284829
ENSDARG00000025972	mcts1	649.223	-1.15334	0.403666	-2.85715	0.00427458	0.0734108
ENSDARG00000077850	LGALS3	513.75	-1.15331	0.402929	-2.86232	0.00420556	0.072792
ENSDARG00000063144	shisa7	701.201	-1.15238	0.395353	-2.91482	0.00355897	0.0661859
ENSDARG00000031438	kcnj11l	601.984	-1.15089	0.405297	-2.83962	0.00451679	0.0758969
ENSDARG00000052419	ankrd12	926.892	-1.14986	0.374362	-3.07152	0.00212973	0.049043
ENSDARG00000058842	ZNF609 (2 of 2)	266.306	-1.14642	0.42108	-2.72258	0.00647736	0.0913383
ENSDARG00000044636	tomm20b	592.371	-1.14525	0.406426	-2.81785	0.00483464	0.0777433
ENSDARG00000057234	chtopa	1080.2	-1.14454	0.351484	-3.25631	0.00112872	0.0348378
ENSDARG00000019223	arglu1a	1650.89	-1.14417	0.345597	-3.3107	0.00093064	0.0311965
ENSDARG00000014004	eif2b4	539.52	-1.14409	0.383242	-2.98529	0.00283314	0.0570115
ENSDARG00000031494	prrc2a	754.02	-1.14063	0.376957	-3.02589	0.00247902	0.0532004
ENSDARG00000057484	srsf2a	2038.53	-1.14055	0.336345	-3.39103	0.000696305	0.0260446
ENSDARG00000093453	ahdc1	378.5	-1.13985	0.425263	-2.68033	0.00735497	0.0981725
ENSDARG00000037965	srrm2	413.229	-1.13881	0.392201	-2.90363	0.00368862	0.067788
ENSDARG00000058444	snx6	717.767	-1.13557	0.377065	-3.01161	0.00259865	0.054791
ENSDARG00000092970	si:ch211-11c15.3	5663.27	-1.1349	0.370446	-3.0636	0.00218693	0.049669
ENSDARG00000079000	TP53BP1	453.056	-1.13355	0.409527	-2.76796	0.00564092	0.0852642
ENSDARG00000029419	hn1b	1083.75	-1.133	0.412	-2.74999	0.00595963	0.0875821
ENSDARG00000058966	zgc:112332	643.429	-1.13269	0.387622	-2.92216	0.0034761	0.0654102
ENSDARG00000076584	patz1	261.501	-1.13153	0.419162	-2.69951	0.00694408	0.0951828
ENSDARG00000045463	ralaa	304.649	-1.13073	0.414887	-2.7254	0.0064224	0.0910696
ENSDARG00000077022	fam131a	515.215	-1.13045	0.406957	-2.77781	0.00547265	0.0837726
ENSDARG00000004577	zgc:194665	580.355	-1.1303	0.398705	-2.83493	0.00458352	0.0761843
ENSDARG00000026072	pdcd5	527.234	-1.13011	0.390837	-2.89152	0.00383387	0.0694468
ENSDARG00000071396	timm23	1340.38	-1.12945	0.380051	-2.97182	0.00296036	0.0589445
ENSDARG00000076847	TNRC6C (2 of 3)	2139.71	-1.1293	0.362063	-3.11906	0.00181428	0.0449026
ENSDARG00000012603	eif3ja	479.206	-1.1288	0.391715	-2.88169	0.00395551	0.0704911
ENSDARG00000015057	ube2d4	612.087	-1.12869	0.366417	-3.08035	0.00206756	0.0483731
ENSDARG00000038693	gng7	1503.56	-1.12698	0.371834	-3.03085	0.00243863	0.052625
ENSDARG00000043973	znf292b	445.708	-1.12502	0.382769	-2.93916	0.00329106	0.0629724
ENSDARG00000078842	TNS1 (2 of 2)	654.099	-1.12497	0.398239	-2.82487	0.00472992	0.0771937
ENSDARG00000005551	hnrnph1l	536.751	-1.1249	0.39098	-2.87712	0.00401319	0.0712313
ENSDARG00000056797	ppp2r2c	1356.09	-1.12483	0.376291	-2.98925	0.00279663	0.0567948
ENSDARG00000020145	zgc:73340	611.56	-1.12432	0.404249	-2.78127	0.00541473	0.0832209
ENSDARG00000009525	tial1	699.061	-1.12431	0.376452	-2.9866	0.00282098	0.05694
ENSDARG00000032866	erh	823.568	-1.12309	0.364085	-3.08469	0.00203761	0.0481786
ENSDARG00000040822	fundc1	2736.2	-1.12004	0.369174	-3.03392	0.002414	0.0524857
ENSDARG00000077087	PRRT3	1008.56	-1.11986	0.356375	-3.14238	0.00167581	0.0430028
ENSDARG00000040287	ywhabl	2169.95	-1.11985	0.360005	-3.11066	0.00186668	0.0455188
ENSDARG00000051886	ankrd11	2083.41	-1.11983	0.356323	-3.14275	0.00167369	0.0430028
ENSDARG00000058868	apc	1633.99	-1.11957	0.394725	-2.83633	0.0045635	0.0761843
ENSDARG00000052644	ca10a	681.522	-1.11727	0.388398	-2.87662	0.00401957	0.0712491
ENSDARG00000042252	eif4h	445.245	-1.11667	0.395726	-2.82182	0.00477523	0.0773915
ENSDARG00000037229	denr	377.859	-1.11601	0.41107	-2.71488	0.0066299	0.0925535
ENSDARG00000070567	cadpsb	2505.39	-1.11298	0.336031	-3.31214	0.000925859	0.0311403
ENSDARG00000029368	SRPK2	752.977	-1.1113	0.363804	-3.05466	0.00225314	0.0502117
ENSDARG00000018618	cpsf6	390.093	-1.11124	0.390307	-2.84709	0.0044121	0.0749424
ENSDARG00000043932	stmn4l	1249.2	-1.10959	0.391375	-2.83512	0.0045809	0.0761843
ENSDARG00000043873	arid4a	584.578	-1.10899	0.385256	-2.87858	0.00399476	0.0709994
ENSDARG00000011408	lsm14ab	594.658	-1.10743	0.391614	-2.82786	0.00468608	0.0767926
ENSDARG00000034916	hat1	287.824	-1.10672	0.407242	-2.71759	0.00657586	0.0922362
ENSDARG00000051763	SNTB2	322.55	-1.10656	0.404193	-2.7377	0.00618709	0.0898282
ENSDARG00000056138	sf3b1	2345.42	-1.10599	0.344706	-3.20851	0.00133423	0.03783
ENSDARG00000018476	pak2b	435.687	-1.1051	0.383149	-2.88426	0.0039234	0.0700894
ENSDARG00000011334	ncaldb	846.069	-1.10443	0.413633	-2.67008	0.00758337	0.0997341
ENSDARG00000015775	gap43	1361.49	-1.10141	0.363424	-3.03065	0.00244028	0.052625
ENSDARG00000061052	nipblb	597.532	-1.09993	0.39651	-2.77402	0.00553686	0.0841802
ENSDARG00000025326	myl12.2	854.591	-1.09675	0.3934	-2.78788	0.00530547	0.0823561
ENSDARG00000029612	gpkow	442.275	-1.09502	0.390748	-2.80236	0.00507304	0.0802535
ENSDARG00000031261	sap30bp	424.476	-1.09147	0.391022	-2.79133	0.0052492	0.0817701
ENSDARG00000038754	plk3	1103.86	-1.09131	0.403943	-2.70164	0.00689992	0.0949366
ENSDARG00000056427	auts2	530.525	-1.0902	0.394397	-2.76421	0.00570601	0.0857586
ENSDARG00000015567	zic1	3544.59	-1.08983	0.355018	-3.0698	0.00214203	0.0491553
ENSDARG00000028889	ndufb10	1498.2	-1.08879	0.406102	-2.68109	0.00733832	0.0980611
ENSDARG00000026654	gosr1	367.964	-1.08629	0.401786	-2.70365	0.00685831	0.0945947
ENSDARG00000052728	sltm	1121.7	-1.08602	0.354866	-3.06035	0.00221077	0.04973
ENSDARG00000010965	psma8	473.901	-1.08327	0.382401	-2.83281	0.00461409	0.076369
ENSDARG00000038559	h1f0	1605.49	-1.08032	0.402764	-2.68227	0.00731251	0.098001
ENSDARG00000078003	fbxl3a	623.676	-1.07867	0.374626	-2.87933	0.00398519	0.0709245
ENSDARG00000002190	chmp2bb	415.254	-1.07569	0.392216	-2.7426	0.00609553	0.0888887
ENSDARG00000006408	hmgb3b	801.698	-1.07235	0.397772	-2.69589	0.00702001	0.0956295
ENSDARG00000037496	gria4a	669.038	-1.07052	0.379808	-2.81858	0.00482371	0.0777017
ENSDARG00000011740	u2af2b	559.774	-1.06726	0.378454	-2.82005	0.00480163	0.0775504
ENSDARG00000008937	neo1	421.901	-1.06624	0.396687	-2.68787	0.00719093	0.0970593
ENSDARG00000012688	eif1b	1669.97	-1.06422	0.37484	-2.83913	0.00452371	0.0759169
ENSDARG00000004757	ybx1	1569.39	-1.06271	0.385982	-2.75328	0.00590019	0.0872925
ENSDARG00000030441	ppa1b	921.612	-1.06264	0.369989	-2.87209	0.0040777	0.071789
ENSDARG00000023028	cdv3	711.895	-1.06146	0.378566	-2.80391	0.00504877	0.0801167
ENSDARG00000068996	hist2h2l	2017.6	-1.06133	0.380106	-2.79218	0.00523538	0.0817375
ENSDARG00000031307	zic4	550.118	-1.0579	0.38808	-2.72599	0.00641093	0.0910696
ENSDARG00000041974	BRK1	2232.43	-1.05709	0.377861	-2.79757	0.00514884	0.0810652
ENSDARG00000056929	kdm6bb	1270.57	-1.05581	0.351656	-3.00239	0.00267872	0.0556813
ENSDARG00000078529	bai1b	614.35	-1.05222	0.386229	-2.72435	0.00644291	0.0912299
ENSDARG00000040184	syncrip	848	-1.0464	0.360817	-2.9001	0.00373043	0.0683189
ENSDARG00000077404	ncoa3	458.944	-1.04541	0.390514	-2.67702	0.00742792	0.0987664
ENSDARG00000007863	tra2a	1439.35	-1.03801	0.38125	-2.72264	0.00647632	0.0913383
ENSDARG00000078202	C21H5orf24 (2 of 2)	961.809	-1.03665	0.362167	-2.86235	0.00420513	0.072792
ENSDARG00000027734	srsf5b	2207.37	-1.0364	0.344945	-3.00455	0.00265977	0.0554615
ENSDARG00000062469	hipk3a	523.924	-1.03613	0.372764	-2.77959	0.00544268	0.0834104
ENSDARG00000077226	smarca4	627.911	-1.03548	0.373132	-2.77511	0.00551825	0.0841802
ENSDARG00000039392	wnk1b	675.249	-1.03463	0.37163	-2.78405	0.00536855	0.0828497
ENSDARG00000007405	strap	563.547	-1.02941	0.381043	-2.70155	0.00690161	0.0949366
ENSDARG00000070539	arf3a	1479.22	-1.02641	0.351267	-2.92202	0.00347774	0.0654102
ENSDARG00000079879	arid1aa	503.832	-1.02611	0.377283	-2.71973	0.00653345	0.0918358
ENSDARG00000079840	kcnma1a	2271.36	-1.02217	0.338036	-3.02385	0.00249576	0.0533108
ENSDARG00000055283	id2a	3258.6	-1.02058	0.35013	-2.91486	0.0035585	0.0661859
ENSDARG00000045064	ablim1b	634.739	-1.01938	0.370207	-2.75354	0.00589539	0.0872925
ENSDARG00000077151	cbln2b	1176.18	-1.01289	0.365546	-2.77088	0.00559043	0.0846943
ENSDARG00000007601	zmynd8	743.591	-1.00635	0.358938	-2.80368	0.0050523	0.0801167
ENSDARG00000058039	bhlhe22	826.373	-1.00223	0.367749	-2.72532	0.00642391	0.0910696
ENSDARG00000013351	cirbp	8017.8	-0.992947	0.336327	-2.95233	0.00315389	0.0613225
ENSDARG00000057296	cbln1	1226.34	-0.990051	0.367382	-2.69488	0.00704143	0.0957245
ENSDARG00000035913	yars	668.522	-0.985012	0.366671	-2.68636	0.00722343	0.0973282
ENSDARG00000074308	fam211ba	959.2	-0.975894	0.353122	-2.76362	0.00571643	0.0858177
ENSDARG00000020758	tmem178	1002.21	-0.972711	0.356246	-2.73045	0.00632487	0.0906359
ENSDARG00000036501	rab39b	990.105	-0.971412	0.362977	-2.67623	0.00744547	0.0988821
ENSDARG00000008803	marcksb	3459.69	-0.966487	0.354397	-2.72713	0.00638875	0.0910214
ENSDARG00000011613	rbm39a	1973.79	-0.922211	0.335316	-2.75028	0.00595452	0.0875821
ENSDARG00000008407	tspan7b	7717.57	0.928633	0.328803	2.82428	0.00473864	0.0771937
ENSDARG00000030265	scdb	1132.55	0.930986	0.346161	2.68946	0.00715686	0.0967967
ENSDARG00000006019	tktb	1340.83	0.931809	0.343048	2.71626	0.00660233	0.0925094
ENSDARG00000013605	atp1b2a	3782.3	0.946288	0.346159	2.73368	0.00626312	0.0902393
ENSDARG00000014871	syngr3a	1225.92	0.963084	0.35476	2.71474	0.0066327	0.0925535
ENSDARG00000056186	eif5a2	1078.28	1.0103	0.35233	2.86748	0.00413758	0.0722766
ENSDARG00000005924	serpina10a	953.718	1.03442	0.352436	2.93505	0.00333499	0.0636292
ENSDARG00000043283	PRRG1	471.278	1.03514	0.383623	2.69832	0.00696904	0.0952945
ENSDARG00000019341	gpc1a	377.416	1.07662	0.402563	2.6744	0.00748625	0.0990264
ENSDARG00000007867	dazap2	821.054	1.09604	0.36651	2.99048	0.00278541	0.0567948
ENSDARG00000058207	abi2a	366.624	1.10739	0.396158	2.79533	0.0051847	0.081436
ENSDARG00000022995	clic4	570.052	1.11281	0.381301	2.91847	0.00351758	0.0658964
ENSDARG00000070498	phyhiplb	1267.23	1.11323	0.353993	3.14477	0.0016622	0.0430028
ENSDARG00000077047	ptprnb	1306.91	1.12862	0.369533	3.05418	0.00225677	0.0502117
ENSDARG00000076179	NGEF	893.485	1.13928	0.379157	3.00476	0.00265788	0.0554615
ENSDARG00000013078	ywhaba	8009.69	1.14306	0.331869	3.4443	0.00057254	0.0235872
ENSDARG00000071460	PLEKHA4	322.82	1.14615	0.414428	2.76561	0.00568158	0.0855633
ENSDARG00000038228	sepw2a	2006.96	1.15943	0.347485	3.33663	0.000848008	0.0292408
ENSDARG00000002414	glud1b	340.359	1.16313	0.398856	2.91617	0.00354362	0.066086
ENSDARG00000029402	sort1a	279.716	1.16959	0.42435	2.75618	0.00584805	0.0869533
ENSDARG00000025891	shox	305.844	1.17098	0.414915	2.82221	0.00476946	0.0773915
ENSDARG00000038609	mpz	9236.6	1.17303	0.390388	3.00479	0.00265762	0.0554615
ENSDARG00000092659	ppp3r1a	380.094	1.17712	0.429011	2.74381	0.00607315	0.0888559
ENSDARG00000002791	atp1a1a.1	1254.61	1.17773	0.378323	3.11302	0.0018518	0.0454941
ENSDARG00000075545	ZNF646 (2 of 2)	264.374	1.18898	0.442085	2.68949	0.00715623	0.0967967
ENSDARG00000045147	tmem184ba	280.414	1.19207	0.412045	2.89307	0.00381499	0.0692925
ENSDARG00000030087	NFKBIB	463.37	1.19968	0.414657	2.89319	0.00381348	0.0692925
ENSDARG00000071037	pex13	297.207	1.20676	0.443004	2.72403	0.006449	0.0912299
ENSDARG00000057456	ppp3ccb	218.502	1.22422	0.458989	2.66722	0.00764827	0.10007
ENSDARG00000036074	cebpa	482.892	1.2393	0.385957	3.21098	0.00132283	0.0376497
ENSDARG00000087172	LEPROTL1	1095.36	1.24833	0.369304	3.38022	0.000724289	0.026591
ENSDARG00000053291	pnrc2	7282.52	1.24967	0.332303	3.76063	0.000169488	0.0109472
ENSDARG00000061242	tuft1a	176.967	1.25119	0.468197	2.67236	0.00753194	0.0994321
ENSDARG00000027199	smad1	224.272	1.25733	0.430263	2.92224	0.00347526	0.0654102
ENSDARG00000015575	cyp3c1	264.021	1.25741	0.463183	2.71471	0.00663343	0.0925535
ENSDARG00000056934	hepacam	504.157	1.25955	0.398996	3.15679	0.00159519	0.0424134
ENSDARG00000074860	SLC5A7 (2 of 2)	396.195	1.27038	0.474955	2.67473	0.00747894	0.0990264
ENSDARG00000095009	si:dkey-15h8.1	938.454	1.27673	0.359755	3.54889	0.000386866	0.0181007
ENSDARG00000060639	apba2b	448.026	1.27946	0.405887	3.15226	0.00162013	0.0427164
ENSDARG00000063572	perp	487.781	1.28585	0.392084	3.27952	0.00103985	0.0330977
ENSDARG00000052131	gli3	153.362	1.29985	0.484731	2.6816	0.0073272	0.0980611
ENSDARG00000020123	adck3	146.923	1.30791	0.47444	2.75674	0.00583809	0.0869533
ENSDARG00000002745	tdh	249.263	1.31047	0.462348	2.83438	0.00459143	0.0761843
ENSDARG00000077327	si:dkey-21o19.6	243.403	1.31169	0.470093	2.79028	0.00526619	0.0818423
ENSDARG00000056105	syt11b	287.713	1.31665	0.474586	2.77432	0.00553177	0.0841802
ENSDARG00000006307	shisa4	189.575	1.31675	0.465359	2.82954	0.00466156	0.0767926
ENSDARG00000032083	dpysl2b	401.869	1.31683	0.434261	3.03235	0.00242658	0.052625
ENSDARG00000086790	gucy1b3	225.577	1.32918	0.434879	3.05644	0.00223981	0.0500969
ENSDARG00000044365	angptl3	156.9	1.3308	0.473379	2.81127	0.00493458	0.0788164
ENSDARG00000036588	mhc1zba	1309.28	1.33207	0.346591	3.84336	0.000121361	0.00873337
ENSDARG00000042630	hebp2	186.953	1.33903	0.463255	2.89048	0.00384656	0.0695796
ENSDARG00000056165	C19H6orf136	517.755	1.34056	0.447959	2.99259	0.0027662	0.0567948
ENSDARG00000015290	sacm1la	145.742	1.34135	0.500025	2.68256	0.00730602	0.098001
ENSDARG00000025094	edem1	185.69	1.34736	0.450463	2.99106	0.00278006	0.0567948
ENSDARG00000001127	slc17a6a	429.081	1.35526	0.426103	3.18059	0.00146978	0.0401255
ENSDARG00000056267	dixdc1b	156.2	1.35619	0.472063	2.87289	0.00406729	0.071789
ENSDARG00000002945	bgnb	172.567	1.3568	0.470145	2.88593	0.00390258	0.0700524
ENSDARG00000069489	exoc6b	179.426	1.35845	0.451722	3.00728	0.00263595	0.055401
ENSDARG00000061338	ddx6	342.04	1.36542	0.412276	3.31191	0.000926614	0.0311403
ENSDARG00000015174	atp6v0a1b	1042.07	1.37655	0.40093	3.43339	0.000596074	0.0238448
ENSDARG00000003754	tspan2	2414.81	1.37952	0.342323	4.02988	5.58054e-05	0.00503507
ENSDARG00000015918	dlat	427.763	1.38155	0.390152	3.54106	0.00039853	0.0185156
ENSDARG00000034852	nt5c2l1	428.175	1.38769	0.435797	3.18427	0.00145119	0.0398656
ENSDARG00000036189	spata4	146.275	1.39424	0.485444	2.87209	0.00407767	0.071789
ENSDARG00000089106	ddb1	147.909	1.39466	0.469157	2.9727	0.00295191	0.0588671
ENSDARG00000056964	ilk	167.857	1.39599	0.490519	2.84596	0.00442784	0.0749424
ENSDARG00000039374	APOOL	107.663	1.40175	0.504241	2.77992	0.00543715	0.0834104
ENSDARG00000075048	lonrf1	150.101	1.40241	0.505053	2.77675	0.00549049	0.0839488
ENSDARG00000009796	klc1a	314.03	1.41272	0.461172	3.06332	0.00218892	0.049669
ENSDARG00000068213	fzd10	333.804	1.41807	0.439101	3.22948	0.00124015	0.0361605
ENSDARG00000042114	BIN1 (1 of 2)	211.446	1.4261	0.451605	3.15785	0.00158939	0.0423443
ENSDARG00000025106	ppp3cb	397.334	1.42769	0.403855	3.53516	0.000407536	0.0186719
ENSDARG00000008859	mylipa	649.704	1.42908	0.36953	3.86729	0.000110051	0.00818641
ENSDARG00000035655	rad21b	186.598	1.44237	0.465718	3.09708	0.00195435	0.0468585
ENSDARG00000025468	bnip3la	207.905	1.44981	0.448822	3.23026	0.00123678	0.0361507
ENSDARG00000012261	eftud2	170.087	1.45084	0.476369	3.04563	0.00232193	0.051071
ENSDARG00000004782	fgfr3	130.315	1.45338	0.493022	2.94791	0.00319932	0.0617525
ENSDARG00000021195	st8sia6	180.526	1.47285	0.468914	3.14098	0.00168386	0.0431256
ENSDARG00000011876	ednraa	148.859	1.47542	0.473959	3.11298	0.00185212	0.0454941
ENSDARG00000021250	slc25a48	270.618	1.47642	0.463078	3.18827	0.00143127	0.0397386
ENSDARG00000059053	slc13a4	254.664	1.47932	0.456547	3.24025	0.00119427	0.0359944
ENSDARG00000045760	prmt8b	122.558	1.47962	0.551613	2.68234	0.00731084	0.098001
ENSDARG00000053831	vtnb	95.9813	1.48385	0.542676	2.73431	0.00625104	0.0901634
ENSDARG00000074347	st8sia1	495.259	1.48535	0.454656	3.26698	0.00108701	0.0340987
ENSDARG00000040984	hspa13	84.7042	1.49051	0.532756	2.79773	0.00514628	0.0810652
ENSDARG00000062501	hhipl1	333.14	1.49539	0.422683	3.53785	0.000403393	0.0186109
ENSDARG00000079056	C13H20orf194	147.61	1.49649	0.539547	2.77361	0.00554378	0.0841802
ENSDARG00000077785	atf5b	915.915	1.49836	0.37859	3.95773	7.56642e-05	0.00603536
ENSDARG00000040046	snai2	81.4101	1.49971	0.549187	2.73079	0.00631834	0.0906359
ENSDARG00000062449	xpr1	232.681	1.50354	0.496776	3.02659	0.00247329	0.0531637
ENSDARG00000059897	ntrk2a	187.828	1.50706	0.491477	3.06638	0.00216669	0.0495495
ENSDARG00000056690	mtmr1a	250.125	1.51705	0.460652	3.29327	0.000990276	0.0319811
ENSDARG00000095378	gdf10a	88.3169	1.51807	0.567806	2.67357	0.00750494	0.0991745
ENSDARG00000011065	camk2b1	344.95	1.52057	0.494948	3.07218	0.00212499	0.049043
ENSDARG00000003085	stambpl1	82.6753	1.52238	0.537808	2.8307	0.00464457	0.0766817
ENSDARG00000023151	ucp1	884.339	1.52412	0.363908	4.1882	2.81176e-05	0.00315513
ENSDARG00000043970	lrpprc	289.727	1.53365	0.446212	3.43706	0.000588075	0.0236678
ENSDARG00000020820	srp68	79.6055	1.53753	0.550722	2.79184	0.00524093	0.0817375
ENSDARG00000026395	rfx4	65.4429	1.54336	0.565972	2.72691	0.00639301	0.0910214
ENSDARG00000056742	crmp1	173.397	1.54421	0.53885	2.86574	0.00416031	0.072578
ENSDARG00000040346	ephb4a	76.4736	1.55713	0.573805	2.71368	0.00665399	0.0927427
ENSDARG00000095300	mxra7	106.593	1.56615	0.508656	3.079	0.00207698	0.0484178
ENSDARG00000028354	stxbp6l	4787.49	1.56763	0.35323	4.43798	9.08085e-06	0.00150676
ENSDARG00000071252	scn1bb	98.2353	1.56947	0.571118	2.74807	0.00599467	0.0879178
ENSDARG00000004148	aplp1	722.526	1.57319	0.41255	3.81333	0.000137107	0.00950486
ENSDARG00000078898	pcdh7a	122.178	1.57495	0.54412	2.8945	0.00379764	0.0691671
ENSDARG00000059610	gpr146	135.011	1.57729	0.483677	3.26104	0.00111005	0.0346289
ENSDARG00000002600	pcsk1	205.262	1.57811	0.488321	3.2317	0.00123055	0.0361507
ENSDARG00000004796	mgrn1b	98.5728	1.58164	0.577691	2.73787	0.00618381	0.0898282
ENSDARG00000086269	ndst2a	91.586	1.58421	0.551662	2.87171	0.00408255	0.071789
ENSDARG00000061066	c2cd2l	88.6639	1.58644	0.551858	2.87472	0.00404382	0.0715832
ENSDARG00000018393	kank2	59.8184	1.58678	0.576941	2.75034	0.00595342	0.0875821
ENSDARG00000019969	smarcd3b	113.402	1.58693	0.547411	2.89898	0.00374384	0.0684699
ENSDARG00000009281	dnm1b	237.189	1.58737	0.461605	3.4388	0.000584291	0.0235872
ENSDARG00000053190	galnt16	234.647	1.58799	0.440553	3.60454	0.000312702	0.0157433
ENSDARG00000091902	b3gnt2b	105.978	1.58969	0.519166	3.062	0.00219862	0.0496789
ENSDARG00000061437	inpp5f	70.8939	1.59181	0.579775	2.74556	0.00604081	0.0884805
ENSDARG00000071501	hs6st1b	63.9169	1.59456	0.587876	2.7124	0.00667973	0.0930035
ENSDARG00000061099	nfasca	214.633	1.59535	0.508613	3.13667	0.00170879	0.043435
ENSDARG00000006025	tp53i11b	62.7246	1.5998	0.578064	2.76751	0.00564864	0.0852835
ENSDARG00000044167	padi2	110.575	1.60051	0.502922	3.18242	0.0014605	0.0399556
ENSDARG00000036383	si:ch73-335m24.5	224.679	1.60398	0.474595	3.37969	0.000725686	0.026591
ENSDARG00000037900	nde1	99.2549	1.60439	0.580733	2.7627	0.0057326	0.0859631
ENSDARG00000093572	lamc3	55.0402	1.60931	0.60296	2.66901	0.00760754	0.0997341
ENSDARG00000053832	itm1	922.516	1.61129	0.364792	4.417	1.00079e-05	0.001559
ENSDARG00000018404	krt18	356.077	1.61188	0.415161	3.88254	0.000103372	0.00777698
ENSDARG00000070939	znf740a	47.6293	1.6215	0.607453	2.66934	0.0076	0.0997341
ENSDARG00000032799	kcnd2	166.316	1.62381	0.471802	3.44172	0.000578038	0.0235872
ENSDARG00000070818	pax7b	58.5256	1.62597	0.609093	2.66948	0.00759678	0.0997341
ENSDARG00000028086	zbtb2b	91.9558	1.63024	0.565288	2.88391	0.00392768	0.0700894
ENSDARG00000036481	tcn2l	56.9131	1.63275	0.609345	2.67952	0.00737279	0.0983113
ENSDARG00000067841	ccdc177	132.419	1.63737	0.533483	3.0692	0.00214631	0.0491683
ENSDARG00000020057	bmpr2b	217.858	1.63757	0.459201	3.56612	0.000362305	0.0174566
ENSDARG00000077139	col6a3	68.2593	1.64276	0.60369	2.7212	0.00650455	0.0916241
ENSDARG00000031888	mapk8a	68.2136	1.64598	0.602611	2.73141	0.00630641	0.0905674
ENSDARG00000042057	trmt1l	39.9794	1.65248	0.61876	2.67063	0.00757085	0.0997341
ENSDARG00000042946	hook1	108.561	1.661	0.566569	2.93168	0.00337132	0.0640454
ENSDARG00000040198	fstl5	191.299	1.66108	0.478462	3.4717	0.000517174	0.0221615
ENSDARG00000076308	pdp1	58.0522	1.66886	0.617775	2.70141	0.00690461	0.0949366
ENSDARG00000006797	nt5dc1	60.1361	1.67412	0.594326	2.81685	0.00484978	0.0777433
ENSDARG00000036345	cmtr2	68.4768	1.67729	0.572801	2.92822	0.0034091	0.0644856
ENSDARG00000056949	HTR7 (1 of 2)	37.4574	1.67838	0.628735	2.66945	0.00759759	0.0997341
ENSDARG00000061062	tmem194b	123.658	1.67848	0.516882	3.24732	0.00116499	0.035625
ENSDARG00000015854	chat	88.4597	1.68078	0.534735	3.14321	0.00167108	0.0430028
ENSDARG00000076373	vopp1	76.9347	1.6836	0.595509	2.82716	0.00469634	0.0768656
ENSDARG00000055136	si:dkey-101k6.5	47.3885	1.68838	0.604294	2.79397	0.00520648	0.0814882
ENSDARG00000035360	mink1	140.092	1.69002	0.501734	3.36836	0.000756181	0.0273568
ENSDARG00000091304	C11H9orf89	85.6741	1.69344	0.537098	3.15294	0.00161634	0.0427164
ENSDARG00000004378	yrk	91.7797	1.69496	0.540958	3.13325	0.00172884	0.0434965
ENSDARG00000070608	smpd3	86.7776	1.69605	0.573135	2.95926	0.00308379	0.0604682
ENSDARG00000067797	spi1a	109.847	1.70473	0.504478	3.3792	0.00072698	0.026591
ENSDARG00000075688	oxr1a	234.95	1.71079	0.499488	3.4251	0.000614583	0.0243827
ENSDARG00000013946	ivns1abpb	570.959	1.71295	0.386023	4.43744	9.10359e-06	0.00150676
ENSDARG00000039411	cep68	45.8391	1.71322	0.632358	2.70926	0.00674331	0.0935935
ENSDARG00000068557	htr5al	50.0276	1.71591	0.64099	2.67696	0.0074293	0.0987664
ENSDARG00000076058	gba	45.2169	1.71799	0.609898	2.81685	0.00484978	0.0777433
ENSDARG00000021082	sec31a	32.6424	1.71853	0.64194	2.6771	0.00742633	0.0987664
ENSDARG00000019856	atp1a1b	5524.8	1.7207	0.330991	5.19863	2.00765e-07	8.57524e-05
ENSDARG00000070412	mtmr7b	223.434	1.72503	0.462963	3.72607	0.000194492	0.0117318
ENSDARG00000023886	cacna2d4b	47.2715	1.72554	0.626724	2.75327	0.0059003	0.0872925
ENSDARG00000060875	pde1a	107.913	1.72788	0.508587	3.39741	0.000680278	0.0258096
ENSDARG00000036375	cyfip2	424.435	1.72951	0.452338	3.8235	0.000131573	0.00921778
ENSDARG00000057729	EPHB6	232.354	1.73098	0.47905	3.61337	0.000302246	0.0153653
ENSDARG00000027612	gatad1	235.996	1.73354	0.457457	3.78951	0.000150944	0.0101186
ENSDARG00000006818	urod	35.5745	1.73602	0.630677	2.75263	0.00591188	0.0872925
ENSDARG00000006878	phf21aa	61.9685	1.73617	0.589365	2.94584	0.00322081	0.0620768
ENSDARG00000088003	si:ch211-71n6.4	30.5638	1.73673	0.643687	2.69809	0.00697382	0.0952945
ENSDARG00000059414	rictora	28.9395	1.73944	0.651906	2.66824	0.00762502	0.0998644
ENSDARG00000036100	eya3	35.7749	1.74045	0.636933	2.73255	0.00628457	0.09045
ENSDARG00000054060	pof1b	39.1407	1.74068	0.6259	2.78109	0.00541775	0.0832209
ENSDARG00000059857	blvra	28.8294	1.74647	0.650993	2.68278	0.00730137	0.098001
ENSDARG00000053840	ei24	135.571	1.74667	0.522662	3.34186	0.000832187	0.0289973
ENSDARG00000075672	pms2	32.3336	1.74777	0.640873	2.72717	0.00638799	0.0910214
ENSDARG00000028053	bmp1b	74.0428	1.74803	0.602122	2.90313	0.00369459	0.067788
ENSDARG00000012610	saga	27.7393	1.75511	0.652231	2.69093	0.00712528	0.0965668
ENSDARG00000016350	cap1	184.291	1.75603	0.467643	3.75508	0.000173288	0.0110313
ENSDARG00000055100	cxcl12b	656.439	1.77023	0.472938	3.74306	0.000181796	0.0112309
ENSDARG00000043962	fgf18b	41.5419	1.77066	0.622778	2.84317	0.00446677	0.0753433
ENSDARG00000056985	tpte	25.6648	1.77146	0.654934	2.70478	0.00683487	0.0945668
ENSDARG00000060484	EPT1	63.0273	1.77357	0.60228	2.94476	0.00323205	0.0622028
ENSDARG00000097255	si:dkey-77f5.13	23.9918	1.77495	0.658076	2.69718	0.00699291	0.0954068
ENSDARG00000087258	ypel2b	146.43	1.7762	0.474248	3.7453	0.000180182	0.0112309
ENSDARG00000038985	cdyl	40.9147	1.77637	0.628153	2.82792	0.00468508	0.0767926
ENSDARG00000095533	si:ch211-198c19.3	34.5438	1.77755	0.649096	2.73849	0.00617214	0.089808
ENSDARG00000055875	pag1	156.766	1.77896	0.493141	3.60741	0.000309274	0.0156302
ENSDARG00000006151	pde11al	45.7221	1.78037	0.622737	2.85895	0.00425047	0.0730915
ENSDARG00000045087	cdk5r1b	401.324	1.7804	0.46193	3.85426	0.000116082	0.00853374
ENSDARG00000042667	klf2a	134.436	1.7805	0.489761	3.63545	0.000277495	0.0144658
ENSDARG00000060181	slco1d1	82.5027	1.78264	0.578818	3.0798	0.00207141	0.0483731
ENSDARG00000070454	pla2g12a	35.0045	1.78368	0.632086	2.8219	0.00477396	0.0773915
ENSDARG00000044132	ogn	32.3925	1.78813	0.660176	2.70856	0.00675757	0.0936931
ENSDARG00000058421	lgi1b	71.0554	1.79055	0.586349	3.05374	0.00226011	0.0502117
ENSDARG00000079014	sema4f	53.2913	1.79349	0.632334	2.83631	0.00456386	0.0761843
ENSDARG00000033029	pkd1b	80.5903	1.79372	0.545819	3.28629	0.00101515	0.0326253
ENSDARG00000089853	ATP5J (3 of 4)	39.0639	1.79482	0.644078	2.78666	0.00532551	0.0824737
ENSDARG00000074070	irx5b	57.842	1.80122	0.59163	3.0445	0.00233068	0.0510936
ENSDARG00000055652	aclyb	61.9155	1.80129	0.572005	3.14908	0.00163787	0.0429289
ENSDARG00000092310	si:ch211-199g17.2	86.4612	1.80136	0.560748	3.21243	0.00131618	0.0375594
ENSDARG00000079160	srxn1	221.715	1.8015	0.479269	3.75885	0.000170694	0.0109579
ENSDARG00000023578	lpp	120.919	1.80396	0.528706	3.41203	0.000644806	0.0249646
ENSDARG00000095997	ZNF391	35.9606	1.80443	0.639241	2.82277	0.00476107	0.0773915
ENSDARG00000014179	pfkma	27.9248	1.80776	0.649807	2.78199	0.0054027	0.0831828
ENSDARG00000056346	acap1	20.591	1.80906	0.663087	2.72824	0.00636733	0.0909771
ENSDARG00000016868	rhobtb2a	36.0601	1.81415	0.640173	2.83385	0.00459905	0.0762154
ENSDARG00000015902	stat6	70.3516	1.81547	0.565479	3.2105	0.00132503	0.0376497
ENSDARG00000094451	cfp	32.2958	1.81632	0.644089	2.81998	0.00480261	0.0775504
ENSDARG00000090930	RNF39 (26 of 37)	38.5122	1.81884	0.648989	2.80258	0.00506964	0.0802535
ENSDARG00000090532	si:ch211-197e7.2	19.6339	1.82278	0.664422	2.74341	0.00608051	0.088861
ENSDARG00000070972	si:ch211-81a5.8	27.6781	1.82673	0.658971	2.77209	0.00556981	0.0844786
ENSDARG00000037002	zgc:152968	21.7071	1.82722	0.664923	2.74801	0.00599576	0.0879178
ENSDARG00000037245	C1H9orf156	26.4992	1.82808	0.654169	2.79451	0.0051978	0.0814882
ENSDARG00000009965	mag	263.406	1.83687	0.492402	3.73043	0.000191155	0.0116105
ENSDARG00000053855	rab11fip4a	199.075	1.84264	0.49033	3.75795	0.000171308	0.0109579
ENSDARG00000026972	si:ch211-119o8.6	32.8426	1.84578	0.64424	2.86505	0.00416947	0.072642
ENSDARG00000003328	fam178a	28.5786	1.84915	0.653087	2.83141	0.00463437	0.0766088
ENSDARG00000076544	aldh5a1	139.966	1.85063	0.499611	3.70415	0.0002121	0.0122638
ENSDARG00000053739	si:busm1-160c18.1	20.4941	1.85199	0.664987	2.785	0.00535278	0.0827026
ENSDARG00000036630	plp2	99.4772	1.85286	0.564782	3.28066	0.00103564	0.0330431
ENSDARG00000028393	daam2	46.0383	1.85524	0.635743	2.91822	0.00352033	0.0658964
ENSDARG00000022466	clcn5	40.0714	1.85778	0.62162	2.98861	0.00280249	0.0568103
ENSDARG00000076135	mmrn2a	41.6108	1.85868	0.621779	2.98929	0.00279622	0.0567948
ENSDARG00000034168	serpini1	237.368	1.86077	0.428885	4.33861	1.43384e-05	0.00206363
ENSDARG00000000563	ttnb	140.301	1.8631	0.492452	3.78331	0.00015476	0.0102973
ENSDARG00000094324	efemp2a	110.18	1.86397	0.509096	3.66133	0.000250905	0.0135648
ENSDARG00000075539	snphb	74.0837	1.86403	0.584206	3.19071	0.00141922	0.0396453
ENSDARG00000045123	OPLAH	50.6949	1.86405	0.606803	3.07193	0.00212683	0.049043
ENSDARG00000019746	rfng	60.9145	1.86613	0.585696	3.18617	0.00144168	0.0397694
ENSDARG00000075343	csf1a	23.3481	1.87032	0.659315	2.83676	0.00455732	0.0761843
ENSDARG00000069420	trim23	262.416	1.87045	0.465551	4.0177	5.87678e-05	0.0051837
ENSDARG00000062707	plat	30.6653	1.87171	0.648296	2.88712	0.00388791	0.0700524
ENSDARG00000077710	nlgn1	29.5665	1.87325	0.646818	2.8961	0.00377832	0.0690051
ENSDARG00000044091	pitpnab	194.793	1.87373	0.496098	3.77694	0.000158767	0.0104589
ENSDARG00000089043	ptpn6	22.9014	1.87442	0.664825	2.81942	0.00481099	0.0775911
ENSDARG00000017773	slc16a12a	21.6523	1.87729	0.662087	2.83542	0.0045766	0.0761843
ENSDARG00000039677	dsc2l	33.4227	1.87812	0.63692	2.94876	0.00319056	0.0617525
ENSDARG00000024874	dock4b	49.5425	1.88265	0.606572	3.10376	0.00191081	0.046339
ENSDARG00000089486	cplx3b	22.4813	1.88849	0.662512	2.85049	0.00436515	0.0745512
ENSDARG00000012199	gpt2	32.6919	1.89036	0.648021	2.91714	0.00353263	0.0659739
ENSDARG00000029370	ankrd6b	19.8905	1.91079	0.664977	2.87346	0.00406003	0.0717741
ENSDARG00000044774	pou5f3	32.1599	1.91401	0.65921	2.90349	0.00369028	0.067788
ENSDARG00000079634	filip1b	23.2712	1.91551	0.661637	2.89511	0.0037903	0.0691286
ENSDARG00000092507	si:ch211-210b2.6	21.9584	1.9165	0.664458	2.8843	0.00392282	0.0700894
ENSDARG00000019103	kdm4ab	90.611	1.92089	0.568098	3.38126	0.000721541	0.026591
ENSDARG00000070416	zgc:162816	52.5226	1.92106	0.621933	3.08886	0.00200927	0.0476788
ENSDARG00000045528	fgd6	46.0033	1.92633	0.642228	2.99945	0.00270466	0.0559182
ENSDARG00000039099	zgc:113413	29.8979	1.92709	0.649999	2.96475	0.00302927	0.0597773
ENSDARG00000002644	rgs5a	721.771	1.92888	0.382836	5.0384	4.69449e-07	0.000174678
ENSDARG00000044569	cldn19	70.1652	1.93024	0.596669	3.23502	0.00121634	0.0360302
ENSDARG00000042375	pfklb	28.1082	1.93223	0.654951	2.95019	0.00317577	0.0615671
ENSDARG00000079916	zgc:175136	23.244	1.93442	0.664302	2.91196	0.0035917	0.0666074
ENSDARG00000036785	si:ch211-226m16.2	23.6178	1.93743	0.661234	2.93003	0.00338931	0.064295
ENSDARG00000021866	upk1a	58.7454	1.93901	0.632739	3.06446	0.00218061	0.049669
ENSDARG00000012881	slc4a1a	118.7	1.94033	0.544096	3.56616	0.000362252	0.0174566
ENSDARG00000058023	si:dkey-11o15.4	30.1526	1.95456	0.660666	2.95847	0.00309168	0.0604682
ENSDARG00000006760	slc24a3	54.944	1.95777	0.613933	3.1889	0.00142815	0.0397386
ENSDARG00000074851	s1pr4	20.6925	1.96743	0.66497	2.95868	0.00308957	0.0604682
ENSDARG00000079664	DDO (2 of 2)	56.4233	1.96844	0.604892	3.25419	0.00113715	0.034935
ENSDARG00000045299	VMO1 (2 of 2)	20.6253	1.96863	0.664963	2.96052	0.00307122	0.060425
ENSDARG00000035468	slc25a25b	19.5101	1.96936	0.663707	2.96721	0.00300517	0.0594791
ENSDARG00000077002	IGSF3	111.885	1.97006	0.564124	3.49225	0.000478974	0.0207937
ENSDARG00000077112	sc:d0413	37.819	1.97113	0.631682	3.12044	0.00180579	0.0447762
ENSDARG00000030632	zgc:110191	20.9629	1.97255	0.663557	2.97269	0.00295202	0.0588671
ENSDARG00000068240	trim110	20.9213	1.97352	0.663519	2.97432	0.00293636	0.0587316
ENSDARG00000080015	lrrtm4l1	45.135	1.97439	0.641004	3.08014	0.00206901	0.0483731
ENSDARG00000071004	abhd12	28.291	1.97676	0.653735	3.0238	0.00249624	0.0533108
ENSDARG00000010207	smad3b	33.95	1.97741	0.645203	3.06478	0.00217829	0.049669
ENSDARG00000069501	abhd11	47.1879	1.97994	0.612512	3.2325	0.00122713	0.0361507
ENSDARG00000056151	tyrp1b	19.3531	1.98684	0.664889	2.98823	0.00280598	0.0568103
ENSDARG00000052903	rtkn2b	21.7623	1.99107	0.66362	3.00031	0.00269702	0.0558862
ENSDARG00000055009	col4a1	38.5133	1.99246	0.627072	3.1774	0.00148603	0.0404036
ENSDARG00000036114	ptdss1b	21.5742	1.99372	0.663485	3.00493	0.00265644	0.0554615
ENSDARG00000028346	tesca	21.3337	1.99889	0.663232	3.01386	0.00257947	0.0544732
ENSDARG00000005154	aspa	25.9156	2.00091	0.657784	3.0419	0.0023509	0.0513165
ENSDARG00000077364	mapk9	120.87	2.00267	0.547154	3.66016	0.000252056	0.0135648
ENSDARG00000032627	SCYL2	32.3508	2.00679	0.655777	3.06017	0.00221214	0.04973
ENSDARG00000075805	si:dkey-219c3.2	26.2889	2.00691	0.65567	3.06086	0.00220702	0.04973
ENSDARG00000051823	hyal4	36.92	2.00929	0.638152	3.14861	0.00164051	0.0429289
ENSDARG00000056938	kera	28.0367	2.01626	0.656579	3.07086	0.00213441	0.0490656
ENSDARG00000016749	slco1c1	71.4293	2.0192	0.602061	3.35381	0.000797064	0.0281438
ENSDARG00000045483	lrtm2	46.8104	2.02011	0.623689	3.23896	0.00119964	0.0359944
ENSDARG00000060393	fibcd1	50.9664	2.02097	0.620891	3.25496	0.0011341	0.0349225
ENSDARG00000071524	insrb	21.5819	2.02221	0.664828	3.0417	0.00235247	0.0513165
ENSDARG00000032298	tbc1d20	30.504	2.02258	0.646637	3.12785	0.00176091	0.044076
ENSDARG00000078092	limd2	63.3817	2.02515	0.576078	3.5154	0.000439087	0.0197754
ENSDARG00000060094	ptgis	30.3051	2.02517	0.645883	3.1355	0.00171562	0.043435
ENSDARG00000040024	gpd1l	87.0902	2.03365	0.552628	3.67997	0.000233265	0.0130875
ENSDARG00000021013	f3a	59.6929	2.03784	0.6141	3.31842	0.000905289	0.0307824
ENSDARG00000054649	rac1l	25.918	2.04026	0.662161	3.08122	0.00206155	0.0483731
ENSDARG00000071454	crp1	125.861	2.0403	0.530793	3.84387	0.000121107	0.00873337
ENSDARG00000017812	traf2b	26.3922	2.04081	0.662446	3.08072	0.00206502	0.0483731
ENSDARG00000078527	lingo4b	59.5563	2.04701	0.601253	3.40457	0.000662672	0.0255071
ENSDARG00000011083	si:dkey-42l23.2	24.5248	2.05328	0.659697	3.11246	0.00185536	0.0454941
ENSDARG00000062608	pcdh1g2	74.3939	2.05545	0.605572	3.39422	0.000688231	0.0260368
ENSDARG00000070441	zdhhc17	51.679	2.06642	0.639972	3.22892	0.00124258	0.0361605
ENSDARG00000079805	tagln3a	110.951	2.06821	0.514713	4.01817	5.86508e-05	0.0051837
ENSDARG00000088332	alx4a	36.8243	2.06963	0.639195	3.23787	0.00120425	0.0359944
ENSDARG00000044422	acvr2b	21.9059	2.06965	0.664926	3.1126	0.00185446	0.0454941
ENSDARG00000094235	or115-14	23.2118	2.07595	0.661903	3.13634	0.0017107	0.043435
ENSDARG00000004748	zgc:100868	33.8079	2.07989	0.641714	3.24115	0.0011905	0.0359944
ENSDARG00000042440	p2rx7	31.5492	2.08242	0.645548	3.22581	0.00125617	0.0363254
ENSDARG00000088342	tmem145	152.221	2.08535	0.497841	4.18878	2.80454e-05	0.00315513
ENSDARG00000053293	ftr14	23.1876	2.08552	0.661602	3.15222	0.00162033	0.0427164
ENSDARG00000005392	slc5a5	64.4046	2.09127	0.607965	3.43979	0.000582174	0.0235872
ENSDARG00000017321	kdr	24.82	2.09396	0.662501	3.16068	0.001574	0.0421262
ENSDARG00000094760	si:dkey-125i10.3	27.0678	2.09918	0.658583	3.18743	0.00143544	0.039763
ENSDARG00000023933	skila	88.8071	2.10258	0.569103	3.69454	0.000220283	0.0126267
ENSDARG00000052630	pvrl1b	61.066	2.1044	0.619085	3.39922	0.000675795	0.0257132
ENSDARG00000074894	si:dkey-228b2.5	254.868	2.11195	0.477279	4.42499	9.64489e-06	0.00153865
ENSDARG00000005853	slc25a6	203.341	2.12517	0.473792	4.48544	7.27635e-06	0.00131981
ENSDARG00000004301	rhogb	19.2764	2.1277	0.664906	3.2	0.00137428	0.0386345
ENSDARG00000074146	ZNF146	67.6693	2.12842	0.572679	3.7166	0.000201923	0.0118698
ENSDARG00000076970	si:ch211-165b10.3	22.1423	2.12881	0.664576	3.20327	0.00135879	0.0382802
ENSDARG00000063309	tjp2a	24.6361	2.13015	0.662802	3.21385	0.00130966	0.037454
ENSDARG00000062699	nkain4	46.7	2.13773	0.617861	3.45989	0.00054039	0.0229337
ENSDARG00000056913	PCOLCE (2 of 2)	30.7435	2.13806	0.659493	3.24198	0.00118704	0.0359944
ENSDARG00000061203	trpc1	128.68	2.13895	0.529706	4.038	5.3909e-05	0.00492282
ENSDARG00000077696	FAM188B	42.5883	2.14787	0.623434	3.44523	0.000570573	0.0235872
ENSDARG00000040430	nptxra	150.558	2.15755	0.539361	4.0002	6.32882e-05	0.00530346
ENSDARG00000068981	glceb	37.9648	2.15863	0.645357	3.34486	0.000823227	0.0287608
ENSDARG00000027159	fbxo28	28.8455	2.15967	0.659768	3.27337	0.00106272	0.0335291
ENSDARG00000024209	wasf2	31.0827	2.16162	0.645689	3.34777	0.000814658	0.0285367
ENSDARG00000020086	NUAK1 (1 of 2)	116.963	2.16717	0.536	4.04323	5.27209e-05	0.00491604
ENSDARG00000007560	sema3bl	41.3502	2.17524	0.633932	3.43134	0.000600603	0.0239536
ENSDARG00000061687	atxn1a	28.445	2.17898	0.657647	3.31329	0.000922049	0.0311403
ENSDARG00000062056	elmod1	416.684	2.18057	0.443153	4.92058	8.62861e-07	0.000265701
ENSDARG00000051913	ddr2a	25.5026	2.18105	0.662055	3.29437	0.00098644	0.0319811
ENSDARG00000020529	hacl1	52.3712	2.18602	0.601875	3.63202	0.000281206	0.0146018
ENSDARG00000045306	slc51a	24.0485	2.18636	0.663571	3.29483	0.000984802	0.0319811
ENSDARG00000059507	si:dkey-163m14.2	26.9658	2.18882	0.655386	3.33974	0.000838558	0.0290665
ENSDARG00000062009	gpr18	20.785	2.19525	0.66496	3.30132	0.000962308	0.0315965
ENSDARG00000076121	smpd1	70.6379	2.19647	0.57006	3.85305	0.000116653	0.00853374
ENSDARG00000058263	zgc:113279	21.0819	2.19914	0.664963	3.30716	0.000942457	0.0312759
ENSDARG00000040432	klf2b	70.7007	2.20014	0.586926	3.74859	0.000177831	0.0112127
ENSDARG00000035188	rab14l	42.5801	2.20373	0.631008	3.4924	0.000478706	0.0207937
ENSDARG00000076592	man1b1	34.928	2.20375	0.640799	3.43906	0.000583739	0.0235872
ENSDARG00000014680	znf710a	33.9726	2.21264	0.647424	3.41761	0.000631746	0.024691
ENSDARG00000075017	polr2m	26.1542	2.21901	0.661433	3.35485	0.000794085	0.0281136
ENSDARG00000090980	apof	509.894	2.22816	0.561705	3.96679	7.28486e-05	0.00588164
ENSDARG00000036815	atp1a3b	1693.5	2.22944	0.366978	6.07512	1.23893e-09	1.02529e-06
ENSDARG00000074372	elfn1b	19.5784	2.25235	0.664007	3.39206	0.000693699	0.0260446
ENSDARG00000000102	musk	28.2758	2.25495	0.654977	3.44279	0.000575751	0.0235872
ENSDARG00000062297	soat1	35.9328	2.25527	0.636318	3.54425	0.000393725	0.0183567
ENSDARG00000019549	cds1	28.8414	2.25915	0.655473	3.4466	0.000567688	0.0235872
ENSDARG00000075592	tnfaip8l2a	20.8993	2.26753	0.664833	3.41067	0.000648034	0.0250164
ENSDARG00000005800	ampd3a	70.734	2.27325	0.578429	3.93005	8.49294e-05	0.00665414
ENSDARG00000042126	ELMO3	46.4895	2.28126	0.612336	3.72551	0.000194924	0.0117318
ENSDARG00000070995	inpp4ab	71.8399	2.30593	0.57739	3.99372	6.50451e-05	0.00538289
ENSDARG00000044343	or115-13	29.7692	2.30648	0.658525	3.50249	0.000460937	0.020384
ENSDARG00000086104	SLCO5A1 (2 of 2)	320.389	2.32167	0.451305	5.14434	2.6846e-07	0.000111084
ENSDARG00000059718	lrrc8c	37.1435	2.32755	0.635789	3.66088	0.000251346	0.0135648
ENSDARG00000097712	si:ch1073-443n13.2	45.9535	2.34374	0.62246	3.76529	0.000166354	0.0108768
ENSDARG00000019253	rhag	73.1498	2.34627	0.579115	4.05147	5.08971e-05	0.00481377
ENSDARG00000016963	SLC16A1 (1 of 2)	59.3371	2.34637	0.60148	3.90099	9.58003e-05	0.00729018
ENSDARG00000046043	hoxc12b	25.3706	2.35011	0.662101	3.54948	0.000385991	0.0181007
ENSDARG00000043148	slc1a3b	128.774	2.35359	0.551977	4.26392	2.0087e-05	0.00260557
ENSDARG00000043514	si:dkey-239i20.4	35.2542	2.35811	0.639627	3.68669	0.000227186	0.0129106
ENSDARG00000095891	si:ch73-30l9.1	22.2441	2.35875	0.664337	3.55053	0.000384457	0.0181007
ENSDARG00000042978	cyp2p6	142.965	2.37365	0.522602	4.54198	5.57289e-06	0.00111485
ENSDARG00000088972	si:dkey-238d18.4	33.7171	2.3913	0.645986	3.70178	0.00021409	0.0123251
ENSDARG00000078805	AP5B1	36.292	2.4042	0.652593	3.68408	0.000229533	0.0129882
ENSDARG00000034907	paqr7b	86.5339	2.40562	0.575325	4.18133	2.89813e-05	0.00317141
ENSDARG00000005789	enpp1	81.8654	2.41172	0.568565	4.24177	2.21767e-05	0.00270979
ENSDARG00000087467	SLITRK6	40.9024	2.41598	0.63169	3.82463	0.000130971	0.00921778
ENSDARG00000020948	gmcl1	261.032	2.41771	0.433301	5.57976	2.40857e-08	1.27567e-05
ENSDARG00000034643	fhl3a	25.8354	2.42351	0.659494	3.67481	0.000238028	0.0132426
ENSDARG00000035682	ltbp3	33.8967	2.43129	0.649682	3.74228	0.000182361	0.0112309
ENSDARG00000094649	taar19i	67.3342	2.45302	0.589851	4.1587	3.20062e-05	0.0034177
ENSDARG00000073928	mrc1a	43.408	2.46116	0.647673	3.80001	0.000144691	0.00992668
ENSDARG00000029307	C24H18orf8	33.2179	2.46481	0.654932	3.76346	0.000167576	0.0108768
ENSDARG00000059997	sv2c	24.5885	2.4687	0.663504	3.72071	0.000198666	0.0118698
ENSDARG00000057231	rorca	119.027	2.47181	0.626672	3.94435	8.00177e-05	0.00634439
ENSDARG00000057826	si:ch73-61d6.3	30.0083	2.47406	0.660469	3.74591	0.000179738	0.0112309
ENSDARG00000010862	amt	31.7846	2.48732	0.65619	3.79055	0.000150312	0.0101186
ENSDARG00000069363	C13H10orf53	52.8549	2.50311	0.621197	4.02949	5.58988e-05	0.00503507
ENSDARG00000061970	lingo3a	133.78	2.51446	0.51492	4.88321	1.04371e-06	0.00030043
ENSDARG00000038429	csrnp1b	201.641	2.51716	0.464629	5.41756	6.04164e-08	2.85705e-05
ENSDARG00000079252	FAM117A (2 of 2)	34.1448	2.51787	0.65331	3.85401	0.000116197	0.00853374
ENSDARG00000069266	esrra	50.5809	2.53634	0.624637	4.0605	4.89669e-05	0.00476744
ENSDARG00000056210	si:ch211-199o1.2	39.9161	2.53903	0.632668	4.01321	5.98977e-05	0.0051837
ENSDARG00000035552	agtr2	40.7652	2.54973	0.635211	4.01399	5.97008e-05	0.0051837
ENSDARG00000087393	prr11	38.0819	2.55716	0.637174	4.01329	5.98788e-05	0.0051837
ENSDARG00000088515	st6gal2b	55.9733	2.55727	0.607799	4.20743	2.58287e-05	0.00299999
ENSDARG00000074563	GPR37 (2 of 2)	41.7161	2.56443	0.629979	4.07066	4.688e-05	0.00463237
ENSDARG00000003317	si:dkeyp-35f12.3	37.2137	2.56991	0.645306	3.98247	6.82021e-05	0.00557447
ENSDARG00000074074	rnf26	37.4074	2.59288	0.647159	4.00656	6.16093e-05	0.00524867
ENSDARG00000040133	ackr4b	61.381	2.65734	0.589299	4.50932	6.50353e-06	0.00119602
ENSDARG00000074677	frem3	150.635	2.68886	0.533013	5.04464	4.54365e-07	0.000174678
ENSDARG00000087249	si:dkey-7i4.17	37.6112	2.70819	0.648301	4.17736	2.94906e-05	0.0032007
ENSDARG00000069748	capn5b	35.4145	2.71927	0.645224	4.21446	2.50376e-05	0.00293383
ENSDARG00000079898	cd248a	97.5621	2.72279	0.54676	4.97986	6.36299e-07	0.000210891
ENSDARG00000003113	ada	49.5005	2.74764	0.61401	4.47491	7.6445e-06	0.00136785
ENSDARG00000094222	si:ch211-162i8.5	33.3199	2.77697	0.651577	4.26191	2.02684e-05	0.00260557
ENSDARG00000021345	prph2l	35.1509	2.78254	0.651412	4.27156	1.94112e-05	0.0025962
ENSDARG00000071904	pcdh2ab1	33.2527	2.80001	0.650434	4.30484	1.67106e-05	0.00228109
ENSDARG00000092406	or115-8	31.1485	2.86029	0.656859	4.35449	1.33376e-05	0.00196226
ENSDARG00000001437	slc2a1a	96.4598	2.87062	0.576215	4.98186	6.29746e-07	0.000210891
ENSDARG00000091715	si:dkey-162h11.2	64.4888	2.90854	0.61369	4.73943	2.14316e-06	0.000535427
ENSDARG00000057635	dync2i1	45.176	2.963	0.639151	4.63584	3.55498e-06	0.000759218
ENSDARG00000089560	or109-4	35.0083	3.06065	0.651867	4.6952	2.66349e-06	0.000620675
ENSDARG00000075128	or103-5	50.6013	3.10179	0.622896	4.97962	6.37085e-07	0.000210891
ENSDARG00000061896	slco2a1	71.836	3.24376	0.583799	5.55631	2.75544e-08	1.40326e-05
ENSDARG00000041358	lgi3	105.957	3.2495	0.589013	5.51685	3.4513e-08	1.69254e-05
ENSDARG00000058226	ak3	99.4131	3.29632	0.547123	6.02483	1.69292e-09	1.31858e-06
ENSDARG00000092651	si:dkey-57a22.11	54.2592	3.55266	0.625328	5.68128	1.33693e-08	8.42965e-06
ENSDARG00000059001	pim2	49.1212	3.79156	0.641265	5.91263	3.36696e-09	2.47677e-06
ENSDARG00000038363	drd4a	104.211	4.23116	0.574097	7.3701	1.70496e-13	2.82192e-10
