# Supplementary material for: Transcriptomes of post-mitotic neurons identify the usage of alternative pathways during adult and embryonic neuronal differentiation
Source: BMC Genomics. 2015 Dec 23;16:1100. doi: 10.1186/s12864-015-2215-8 (PMC4690400; doi:10.1186/s12864-015-2215-8)
Supplement: Additional file 3: — Original Panther analysis tool data tables showing values and p -values for overrepresentation data sets. (XLSX 21 kb) [file 12864_2015_2215_MOESM3_ESM.xlsx]

## Sheet: Sheet1
Additional File 3	Original Panther analysis tool data tables showing values and p-values for overrepresentation data sets and molecular function data sets
corresponding data tables for Fig. 3A
molecular function - enriched in Adult
transporter activity (GO:0005215)	11	0.033	0.029
translation regulator activity (GO:0045182)	5	0.015	0.013
protein binding transcription factor activity (GO:0000988)	4	0.012	0.01
enzyme regulator activity (GO:0030234)	14	0.042	0.037
catalytic activity (GO:0003824)	98	0.295	0.257
receptor activity (GO:0004872)	16	0.048	0.042
nucleic acid binding transcription factor activity (GO:0001071)	53	0.16	0.139
structural molecule activity (GO:0005198)	26	0.078	0.068
binding (GO:0005488)	154	0.464	0.404
molecular function - depleted in Adult
transporter activity (GO:0005215)	31	0.133	0.128
translation regulator activity (GO:0045182)	1	0.004	0.004
protein binding transcription factor activity (GO:0000988)	1	0.004	0.004
enzyme regulator activity (GO:0030234)	10	0.043	0.041
catalytic activity (GO:0003824)	63	0.27	0.26
receptor activity (GO:0004872)	40	0.172	0.165
nucleic acid binding transcription factor activity (GO:0001071)	21	0.09	0.087
structural molecule activity (GO:0005198)	13	0.056	0.054
binding (GO:0005488)	62	0.266	0.256
corresponding data tables for Fig. 3B
protein class - overrepresentation - enriched in Adult
Analysis Type:	PANTHER Overrepresentation Test (release 20141219)
Annotation Version and Release Date:	PANTHER version 9.0 Released 2014-01-24
Analyzed List:	Client Text Box Input (Danio rerio)
Reference List:	Danio rerio (all genes in database)
Bonferroni correction:	TRUE
PANTHER Protein Class	Danio rerio - REFLIST (25708)	Client Text Box Input (328)	Client Text Box Input (expected)	Client Text Box Input (over/under)	Client Text Box Input (fold Enrichment)	Client Text Box Input (P-value)
Unclassified	9225	111	117.7	-	0.94	0
mRNA processing factor	315	31	4.02	+	> 5	8.9e-16
mRNA splicing factor	265	27	3.38	+	> 5	5.97e-14
RNA binding protein	1021	50	13.03	+	3.84	1.19e-13
ribonucleoprotein	134	20	1.71	+	> 5	4.58e-13
nucleic acid binding	3122	92	39.83	+	2.31	1.61e-12
mRNA polyadenylation factor	99	12	1.26	+	> 5	1.87e-06
homeobox transcription factor	292	17	3.73	+	4.56	6.88e-05
helix-turn-helix transcription factor	292	17	3.73	+	4.56	6.88e-05
peptide hormone	135	11	1.72	+	> 5	0.000373
neuropeptide	48	7	0.61	+	> 5	0.000727
HMG box transcription factor	49	6	0.63	+	> 5	0.00957
DNA binding protein	1069	30	13.64	+	2.2	0.0116
receptor	2832	16	36.13	-	0.44	0.0144
cell adhesion molecule	902	1	11.51	-	< 0.2	0.0215
defense/immunity protein	891	1	11.37	-	< 0.2	0.0246
protein class - overrepresentation - depleted in Adult
Analysis Type:	PANTHER Overrepresentation Test (release 20141219)
Annotation Version and Release Date:	PANTHER version 9.0 Released 2014-01-24
Analyzed List:	Client Text Box Input (Danio rerio)
Reference List:	Danio rerio (all genes in database)
Bonferroni correction:	TRUE
PANTHER Protein Class	Danio rerio - REFLIST (25708)	Client Text Box Input (233)	Client Text Box Input (expected)	Client Text Box Input (over/under)	Client Text Box Input (fold Enrichment)	Client Text Box Input (P-value)
Unclassified	9225	64	83.61	-	0.77	0
transporter	1447	32	13.11	+	2.44	0.000665
nucleic acid binding	3122	12	28.3	-	0.49	0.052
corresponding data tables for Fig. 5A
molecular function - enriched in Embryo
nucleic acid binding transcription factor activity (GO:0001071)	31	0.392	0.287
binding (GO:0005488)	38	0.481	0.352
receptor activity (GO:0004872)	12	0.152	0.111
enzyme regulator activity (GO:0030234)	1	0.013	0.009
structural molecule activity (GO:0005198)	4	0.051	0.037
catalytic activity (GO:0003824)	15	0.19	0.139
protein binding transcription factor activity (GO:0000988)	1	0.013	0.009
transporter activity (GO:0005215)	6	0.076	0.056
molecular function - depleted in embryos
transporter activity (GO:0005215)	43	0.068	0.076
protein binding transcription factor activity (GO:0000988)	2	0.003	0.004
enzyme regulator activity (GO:0030234)	32	0.05	0.056
catalytic activity (GO:0003824)	230	0.361	0.406
receptor activity (GO:0004872)	24	0.038	0.042
nucleic acid binding transcription factor activity (GO:0001071)	11	0.017	0.019
structural molecule activity (GO:0005198)	53	0.083	0.093
binding (GO:0005488)	155	0.243	0.273
corresponding data tables for Fig. 5B
protein class - overrepresentation - enriched in Embryo
Analysis Type:	PANTHER Overrepresentation Test (release 20141219)
Annotation Version and Release Date:	PANTHER version 9.0 Released 2014-01-24
Analyzed List:	Client Text Box Input (Danio rerio)
Reference List:	Danio rerio (all genes in database)
Bonferroni correction:	TRUE
PANTHER Protein Class	Danio rerio - REFLIST (25708)	Client Text Box Input (79)	Client Text Box Input (expected)	Client Text Box Input (over/under)	Client Text Box Input (fold Enrichment)	Client Text Box Input (P-value)
Unclassified	9225	15	28.35	-	0.53	0
transcription factor	2943	33	9.04	+	3.65	1.49e-09
homeobox transcription factor	292	9	0.9	+	> 5	6.45e-05
helix-turn-helix transcription factor	292	9	0.9	+	> 5	6.45e-05
nucleic acid binding	3122	25	9.59	+	2.61	0.000838
protein class - overrepresentation - depleted in Embryo
Analysis Type:	PANTHER Overrepresentation Test (release 20141219)
Annotation Version and Release Date:	PANTHER version 9.0 Released 2014-01-24
Analyzed List:	Client Text Box Input (Danio rerio)
Reference List:	Danio rerio (all genes in database)
Bonferroni correction:	TRUE
PANTHER Protein Class	Danio rerio - REFLIST (25708)	Client Text Box Input (631)	Client Text Box Input (expected)	Client Text Box Input (over/under)	Client Text Box Input (fold Enrichment)	Client Text Box Input (P-value)
Unclassified	9225	233	226.43	+	1.03	0
oxidoreductase	775	63	19.02	+	3.31	6.36e-14
transfer/carrier protein	513	50	12.59	+	3.97	9.82e-14
protease	766	48	18.8	+	2.55	1.31e-06
intracellular calcium-sensing protein	310	28	7.61	+	3.68	1.54e-06
calmodulin	310	28	7.61	+	3.68	1.54e-06
calcium-binding protein	497	33	12.2	+	2.71	9.14e-05
ATP synthase	50	10	1.23	+	> 5	0.000136
protein kinase	859	6	21.08	-	0.28	0.0196
reductase	265	18	6.5	+	2.77	0.0281
corresponding data tables for Fig.7A
overrepresentation - Adult
Analysis Type:	PANTHER Overrepresentation Test (release 20141219)
Annotation Version and Release Date:	PANTHER version 9.0 Released 2014-01-24
Analyzed List:	Client Text Box Input (Danio rerio)
Reference List:	Danio rerio (all genes in database)
Bonferroni correction:	TRUE
PANTHER Protein Class	Danio rerio - REFLIST (25708)	Client Text Box Input (2839)	Client Text Box Input (expected)	Client Text Box Input (over/under)	Client Text Box Input (fold Enrichment)	Client Text Box Input (P-value)
Unclassified	9225	863	1018.74	-	0.85	0
acetylcholine receptor	73	25	8.06	+	3.1	0.00026
ATP synthase	50	29	5.52	+	> 5	3.4e-10
calcium channel	51	24	5.63	+	4.26	1.48e-06
cation transporter	288	71	31.8	+	2.23	2.37e-07
DNA binding protein	1069	69	118.05	-	0.58	9e-05
enzyme modulator	1780	253	196.57	+	1.29	0.00695
extracellular matrix protein	639	103	70.57	+	1.46	0.0292
GABA receptor	73	25	8.06	+	3.1	0.00026
G-protein	310	57	34.23	+	1.67	0.0429
helicase	156	4	17.23	-	0.23	0.0306
ion channel	526	151	58.09	+	2.6	1.13e-22
ionotropic glutamate receptor	95	31	10.49	+	2.95	4.19e-05
KRAB box transcription factor	990	10	109.33	-	< 0.2	8.35e-33
ligand-gated ion channel	232	69	25.62	+	2.69	1.56e-10
membrane traffic protein	481	104	53.12	+	1.96	5.65e-08
membrane trafficking regulatory protein	186	47	20.54	+	2.29	7.14e-05
neuropeptide	48	29	5.3	+	> 5	1.29e-10
nucleic acid binding	3122	213	344.77	-	0.62	9.52e-14
oxidase	188	45	20.76	+	2.17	0.000503
oxidoreductase	775	145	85.59	+	1.69	3.38e-07
peptide hormone	135	48	14.91	+	3.22	1.38e-09
potassium channel	123	33	13.58	+	2.43	0.00112
protein kinase receptor	365	5	40.31	-	< 0.2	5.14e-10
reductase	265	51	29.26	+	1.74	0.0319
RNA binding protein	1021	71	112.75	-	0.63	0.00243
serine/threonine protein kinase receptor	341	2	37.66	-	< 0.2	5.38e-12
signaling molecule	1247	187	137.71	+	1.36	0.00488
sodium channel	45	17	4.97	+	3.42	0.00367
transcription factor	2943	156	325	-	0.48	9.99e-26
transporter	1447	297	159.8	+	1.86	1.23e-21
voltage-gated calcium channel	51	24	5.63	+	4.26	1.48e-06
voltage-gated ion channel	195	65	21.53	+	3.02	5.25e-12
voltage-gated potassium channel	123	33	13.58	+	2.43	0.00112
voltage-gated sodium channel	45	17	4.97	+	3.42	0.00367
zinc finger transcription factor	1341	50	148.09	-	0.34	2.78e-19
overrepresentation - Embryo neural
Analysis Type:	PANTHER Overrepresentation Test (release 20141219)
Annotation Version and Release Date:	PANTHER version 9.0 Released 2014-01-24
Analyzed List:	Client Text Box Input (Danio rerio)
Reference List:	Danio rerio (all genes in database)
Bonferroni correction:	TRUE
PANTHER Protein Class	Danio rerio - REFLIST (25708)	Client Text Box Input (649)	Client Text Box Input (expected)	Client Text Box Input (over/under)	Client Text Box Input (fold Enrichment)	Client Text Box Input (P-value)
Unclassified	9225	138	232.89	-	0.59	0
homeobox transcription factor	292	59	7.37	+	> 5	1.98e-31
helix-turn-helix transcription factor	292	59	7.37	+	> 5	1.98e-31
nucleic acid binding	3122	186	78.82	+	2.36	3.48e-27
transcription factor	2943	166	74.3	+	2.23	3.75e-21
DNA binding protein	1069	76	26.99	+	2.82	2.6e-13
basic helix-loop-helix transcription factor	126	20	3.18	+	> 5	3.74e-08
extracellular matrix linker protein	34	9	0.86	+	> 5	6.29e-05
nuclear hormone receptor	75	11	1.89	+	> 5	0.000964
KRAB box transcription factor	990	7	24.99	-	0.28	0.00362
extracellular matrix protein	639	35	16.13	+	2.17	0.00488
HMG box transcription factor	49	8	1.24	+	> 5	0.00903
ubiquitin-protein ligase	441	1	11.13	-	< 0.2	0.0334
corresponding data tables for Fig.7B
pathways - Adult
Analysis Type:	PANTHER Overrepresentation Test (release 20141219)
Annotation Version and Release Date:	PANTHER version 9.0 Released 2014-01-24
Analyzed List:	Client Text Box Input (Danio rerio)
Reference List:	Danio rerio (all genes in database)
Bonferroni correction:	TRUE
PANTHER Pathways	Danio rerio - REFLIST (25708)	Client Text Box Input (2839)	Client Text Box Input (expected)	Client Text Box Input (over/under)	Client Text Box Input (fold Enrichment)	Client Text Box Input (P-value)
Unclassified	22798	2394	2517.64	-	0.95	0
Metabotropic glutamate receptor group III pathway	80	44	8.83	+	4.98	3.65e-15
Ionotropic glutamate receptor pathway	82	43	9.06	+	4.75	4.33e-14
Synaptic_vesicle_trafficking	39	24	4.31	+	> 5	6.31e-09
Heterotrimeric G-protein signaling pathway-Gq alpha and Go alpha mediated pathway	154	49	17.01	+	2.88	2.64e-08
Metabotropic glutamate receptor group I pathway	42	20	4.64	+	4.31	1.61e-05
Heterotrimeric G-protein signaling pathway-Gi alpha and Gs alpha mediated pathway	186	48	20.54	+	2.34	2.27e-05
Metabotropic glutamate receptor group II pathway	40	18	4.42	+	4.07	0.000151
GABA-B_receptor_II_signaling	46	19	5.08	+	3.74	0.000264
Heterotrimeric G-protein signaling pathway-rod outer segment phototransduction	47	19	5.19	+	3.66	0.000358
Endogenous_cannabinoid_signaling	29	14	3.2	+	4.37	0.00107
Glycolysis	24	12	2.65	+	4.53	0.00339
Adrenaline and noradrenaline biosynthesis	30	12	3.31	+	3.62	0.0271
Huntington disease	195	40	21.53	+	1.86	0.0345
Muscarinic acetylcholine receptor 1 and 3 signaling pathway	62	18	6.85	+	2.63	0.0425
Enkephalin release	23	10	2.54	+	3.94	0.0482
pathways - Embryo neural
Analysis Type:	PANTHER Overrepresentation Test (release 20150430)
Annotation Version and Release Date:	PANTHER version 10.0 Released 2015-05-15
Analyzed List:	Client Text Box Input (Danio rerio)
Reference List:	Danio rerio (all genes in database)
Bonferroni correction:	TRUE
PANTHER Pathways	Danio rerio - REFLIST (25357)	Client Text Box Input (456)	Client Text Box Input (expected)	Client Text Box Input (over/under)	Client Text Box Input (fold Enrichment)	Client Text Box Input (P-value)
Hedgehog signaling pathway	28	7	0.5	+	> 5	0.00016
Notch signaling pathway	43	10	0.77	+	> 5	1.53e-06
Axon guidance mediated by Slit/Robo	38	7	0.68	+	> 5	0.00117
Alzheimer disease-presenilin pathway	155	22	2.79	+	> 5	4.16e-11
Cadherin signaling pathway	164	17	2.95	+	> 5	2.2e-06
Angiogenesis	198	16	3.56	+	4.49	0.000155
Integrin signalling pathway	183	14	3.29	+	4.25	0.00134
Wnt signaling pathway	332	23	5.97	+	3.85	1.07e-05
CCKR signaling map	191	13	3.43	+	3.78	0.00914
Gonadotropin releasing hormone receptor pathway	272	16	4.89	+	3.27	0.0075
