# Supplementary material for: Transcriptomes of post-mitotic neurons identify the usage of alternative pathways during adult and embryonic neuronal differentiation
Source: BMC Genomics. 2015 Dec 23;16:1100. doi: 10.1186/s12864-015-2215-8 (PMC4690400; doi:10.1186/s12864-015-2215-8)
Supplement: Additional file 4: — List of genes expressed in the nervous system obtained from ZebrafishMine (http://www.zebrafishmine.org/begin.do) and Panther Classification system [ 27 ]. (XLSX 146 kb) [file 12864_2015_2215_MOESM4_ESM.xlsx]

## Sheet: Sheet1
Additional File 4	DESeq2 results showing a comparison between labeled mRNA and total mRNA from embryos
Ensembl gene ID	gene name	baseMean	log2FoldChange	lfcSE	stat	pvalue	padj
ENSDARG00000058553	sprb	471.694	-2.9409	0.63772	-4.61158	3.99615e-06	0.00156623
ENSDARG00000062510	bcl11ba	452.235	-2.7804	0.547408	-5.0792	3.79019e-07	0.000522084
ENSDARG00000074671	nptx1l	284.628	-2.76144	0.548143	-5.03781	4.70898e-07	0.000522084
ENSDARG00000061399	trpm1b	1428.2	-2.71846	0.530299	-5.12627	2.95533e-07	0.000522084
ENSDARG00000069630	tat	124.725	-2.6216	0.599576	-4.37243	1.22873e-05	0.00275702
ENSDARG00000069329	drgx	180.462	-2.61074	0.578499	-4.51295	6.39325e-06	0.00179451
ENSDARG00000063614	SKOR2	93.1024	-2.48475	0.671177	-3.70207	0.000213847	0.0115655
ENSDARG00000044375	zgc:158291	224.361	-2.45639	0.57996	-4.23544	2.281e-05	0.00350751
ENSDARG00000053592	prdm1b	81.3935	-2.42138	0.625606	-3.87046	0.000108632	0.00797617
ENSDARG00000054543	samsn1a	170.97	-2.41569	0.626197	-3.85772	0.00011445	0.00829352
ENSDARG00000057575	pnp4a	766.744	-2.3969	0.570525	-4.20122	2.65478e-05	0.00350751
ENSDARG00000023771	gabrb3	69.1599	-2.32824	0.6592	-3.53191	0.000412564	0.0163077
ENSDARG00000070818	pax7b	322.681	-2.30682	0.62742	-3.67667	0.000236296	0.0124162
ENSDARG00000020031	cldn11a	355.002	-2.26145	0.553482	-4.08586	4.39133e-05	0.00491785
ENSDARG00000031348	mc5ra	55.428	-2.22315	0.697117	-3.18906	0.00142738	0.0318758
ENSDARG00000031222	lhx2b	1192.48	-2.20949	0.524028	-4.21635	2.48288e-05	0.00350751
ENSDARG00000006640	eomesa	721.588	-2.18139	0.530851	-4.10923	3.96975e-05	0.00454741
ENSDARG00000079045	si:ch211-223f7.1	77.2495	-2.17362	0.709915	-3.0618	0.00220012	0.0405195
ENSDARG00000091387	si:zfos-943e10.1	185.825	-2.16366	0.658086	-3.28782	0.00100967	0.0259728
ENSDARG00000008423	tfec	100.079	-2.16088	0.595871	-3.62643	0.000287371	0.0136711
ENSDARG00000033140	desi1a	48.7113	-2.12583	0.657551	-3.23295	0.0012252	0.0291174
ENSDARG00000077467	sox10	656.413	-2.11637	0.538896	-3.92723	8.59292e-05	0.00756108
ENSDARG00000070110	opn5	62.6596	-2.10758	0.681871	-3.09088	0.00199565	0.0388853
ENSDARG00000004592	gpr22	68.2763	-2.1028	0.650881	-3.23069	0.00123491	0.0291174
ENSDARG00000052826	runx3	193.396	-2.09707	0.591384	-3.54604	0.000391065	0.0160707
ENSDARG00000012395	mmp13a	101.133	-2.08626	0.655487	-3.18277	0.00145874	0.0322469
ENSDARG00000000767	spi1b	129.167	-2.07805	0.601558	-3.45444	0.000551431	0.0186883
ENSDARG00000094675	TUSC5 (2 of 2)	121.43	-2.07784	0.605988	-3.42884	0.000606159	0.0197082
ENSDARG00000088332	alx4a	682.855	-2.07593	0.560657	-3.70267	0.000213344	0.0115655
ENSDARG00000033735	ncf1	137.932	-2.06449	0.625453	-3.3008	0.000964107	0.0253748
ENSDARG00000070677	fezf2	391.065	-2.05875	0.56932	-3.61616	0.000299008	0.013929
ENSDARG00000062967	kcng4a	56.629	-2.04332	0.675843	-3.02337	0.00249976	0.0442729
ENSDARG00000078373	lipeb	186.405	-2.00058	0.559726	-3.57422	0.000351275	0.0152716
ENSDARG00000077367	ntng2a	69.6794	-1.98187	0.667406	-2.96951	0.00298277	0.0495885
ENSDARG00000070769	foxg1a	581.376	-1.9778	0.551996	-3.583	0.000339669	0.0150036
ENSDARG00000004712	tbr1b	405.236	-1.96564	0.540877	-3.63417	0.000278874	0.013443
ENSDARG00000005173	pax7a	145.152	-1.95306	0.604622	-3.23022	0.00123697	0.0291174
ENSDARG00000006093	cdk15	145.151	-1.93665	0.584816	-3.31155	0.000927817	0.0249461
ENSDARG00000093572	lamc3	105.414	-1.93162	0.640826	-3.01426	0.0025761	0.0448541
ENSDARG00000002336	dlc	831.514	-1.9256	0.55687	-3.4579	0.000544399	0.0186289
ENSDARG00000039569	emx1	108.132	-1.91825	0.598416	-3.20555	0.00134806	0.0305643
ENSDARG00000041299	MSI1 (2 of 2)	653.457	-1.91546	0.578649	-3.31023	0.000932204	0.0249461
ENSDARG00000057921	ccdc136b	187.916	-1.90925	0.590047	-3.23575	0.00121322	0.0291174
ENSDARG00000062420	nfia	693.211	-1.89814	0.524661	-3.61784	0.000297068	0.013897
ENSDARG00000045601	cax1	350.55	-1.89436	0.581329	-3.25867	0.00111937	0.0277199
ENSDARG00000074535	LINGO2 (2 of 2)	75.5666	-1.887	0.613287	-3.07687	0.00209187	0.0397133
ENSDARG00000059836	ddit3	232.511	-1.88371	0.60713	-3.10264	0.00191801	0.0379571
ENSDARG00000003732	mitfa	307.306	-1.88021	0.582027	-3.23045	0.00123595	0.0291174
ENSDARG00000088605	rgs3a	468.683	-1.87814	0.671264	-2.79792	0.0051433	0.0676475
ENSDARG00000077101	zbtb10	146.979	-1.87744	0.604464	-3.10596	0.00189665	0.0378688
ENSDARG00000011582	sox5	709.047	-1.84247	0.59906	-3.07561	0.00210072	0.0398132
ENSDARG00000043593	rapgef1a	979.691	-1.83338	0.642985	-2.85136	0.00435323	0.0613073
ENSDARG00000040266	sox19b	632.131	-1.82495	0.55953	-3.26158	0.00110793	0.0275417
ENSDARG00000058444	snx6	1289.82	-1.82409	0.573574	-3.18022	0.00147162	0.0323728
ENSDARG00000029718	p2rx3b	91.9589	-1.80181	0.639805	-2.81619	0.00485965	0.0655915
ENSDARG00000013340	gch2	8760.76	-1.78926	0.534516	-3.34744	0.000815604	0.0232458
ENSDARG00000062463	zc3h12b	137.865	-1.78496	0.615181	-2.90153	0.00371349	0.0558636
ENSDARG00000075625	lrig1	1366	-1.78048	0.530981	-3.35318	0.000798878	0.0229497
ENSDARG00000013916	ptpn6	53.2248	-1.77955	0.699008	-2.54582	0.0109021	0.107005
ENSDARG00000054690	si:dkey-166k12.1	85.3049	-1.77945	0.693407	-2.56624	0.0102806	0.10362
ENSDARG00000075450	mkxa	65.7026	-1.77227	0.675403	-2.62401	0.00869	0.0936578
ENSDARG00000052497	zgc:110789	52.5745	-1.75597	0.648611	-2.70728	0.00678376	0.0803542
ENSDARG00000010270	fezf1	167.768	-1.75448	0.572264	-3.06586	0.00217046	0.0403757
ENSDARG00000062268	jarid2b	1271.57	-1.74312	0.540294	-3.22624	0.00125428	0.029338
ENSDARG00000062481	mlphb	65.8648	-1.73748	0.630912	-2.75391	0.00588877	0.0734407
ENSDARG00000079074	FRMPD1 (1 of 6)	72.1214	-1.73747	0.626382	-2.77382	0.00554021	0.0710011
ENSDARG00000071496	zic6	311.892	-1.73112	0.563448	-3.07238	0.00212361	0.0400269
ENSDARG00000018716	dgkh	173.021	-1.72907	0.56884	-3.03964	0.00236859	0.0426307
ENSDARG00000045636	rbl2	91.7262	-1.72543	0.659461	-2.61643	0.00888546	0.0947701
ENSDARG00000025912	bscl2l	395.63	-1.72507	0.553705	-3.1155	0.00183636	0.037098
ENSDARG00000045936	pax6b	489.211	-1.71737	0.569772	-3.01414	0.00257708	0.0448541
ENSDARG00000012347	nacad	75.4126	-1.71338	0.623872	-2.74636	0.00602609	0.0745662
ENSDARG00000015263	adma	193.736	-1.70788	0.610483	-2.79758	0.00514866	0.0676475
ENSDARG00000077134	gpr158a	299.335	-1.69639	0.546828	-3.10224	0.00192062	0.0379571
ENSDARG00000036930	tbx18	108.213	-1.69523	0.637749	-2.65814	0.00785731	0.0875316
ENSDARG00000077769	cited1	283.409	-1.69441	0.552195	-3.0685	0.00215134	0.0401547
ENSDARG00000070907	lcor	160.118	-1.69004	0.608651	-2.77669	0.00549147	0.0707953
ENSDARG00000053499	isl2b	254.304	-1.68944	0.591378	-2.85678	0.00427958	0.0609085
ENSDARG00000040946	olig2	435.152	-1.68582	0.578318	-2.91505	0.00355635	0.0546112
ENSDARG00000015312	klf12a	106.575	-1.67782	0.632575	-2.65237	0.00799287	0.0884401
ENSDARG00000070320	si:dkey-245p14.4	103.724	-1.67741	0.607363	-2.76179	0.0057485	0.0725571
ENSDARG00000076120	foxp4	6547.11	-1.677	0.566358	-2.96102	0.00306624	0.0503636
ENSDARG00000020794	neurod6b	211.382	-1.67403	0.567222	-2.95127	0.00316471	0.051297
ENSDARG00000070360	fam212aa	843.123	-1.67391	0.555558	-3.01301	0.00258667	0.0449504
ENSDARG00000053269	slc2a15b	518.647	-1.67279	0.581674	-2.87582	0.00402979	0.0587921
ENSDARG00000008209	myt1la	98.7679	-1.66936	0.603519	-2.76604	0.00567421	0.0720618
ENSDARG00000019521	mpx	197.273	-1.65846	0.588386	-2.81866	0.00482249	0.0654431
ENSDARG00000042319	CDCA4	1199.4	-1.65619	0.536537	-3.08682	0.00202313	0.0392164
HA-uprt-mcherry	HA-uprt-mcherry	433.439	-1.65594	0.541475	-3.0582	0.00222674	0.0408343
ENSDARG00000091191	mapk8ip1	105.778	-1.64295	0.602293	-2.72783	0.00637526	0.0768288
ENSDARG00000055240	xdh	146.932	-1.64115	0.594521	-2.76045	0.00577211	0.0725571
ENSDARG00000061248	xylt1	77.3648	-1.63436	0.617215	-2.64795	0.00809804	0.0895144
ENSDARG00000015554	zic2a	1586.78	-1.62835	0.557348	-2.92161	0.00348225	0.054218
ENSDARG00000058008	six3a	526.054	-1.62792	0.543863	-2.99326	0.00276017	0.0470076
ENSDARG00000078179	fndc3ba	908.574	-1.62555	0.545251	-2.98128	0.00287048	0.0482929
ENSDARG00000057074	rpgrb	75.7591	-1.62456	0.63467	-2.55969	0.0104766	0.104738
ENSDARG00000079964	dlx2a	1012.13	-1.61764	0.560709	-2.885	0.00391414	0.0579387
ENSDARG00000057497	stk35l	1276.97	-1.61677	0.520016	-3.10907	0.00187679	0.037778
ENSDARG00000026723	syncripl	515.047	-1.61297	0.532965	-3.02641	0.00247474	0.0439165
ENSDARG00000042249	FRMD4A	507.374	-1.61246	0.572665	-2.81572	0.00486681	0.0655915
ENSDARG00000058606	SIK1	565.782	-1.61168	0.55082	-2.92596	0.00343395	0.0535538
ENSDARG00000071497	zic3	1697.66	-1.60345	0.529802	-3.02652	0.00247389	0.0439165
ENSDARG00000056875	rgs2	335.012	-1.60338	0.583377	-2.74844	0.00598787	0.0742899
ENSDARG00000004594	znf800a	89.307	-1.59469	0.606189	-2.63068	0.00852139	0.0926242
ENSDARG00000009922	dmbx1a	152.928	-1.58469	0.586497	-2.70196	0.00689317	0.0809583
ENSDARG00000062962	kmt2ba	471.113	-1.58456	0.54011	-2.93377	0.00334876	0.0528885
ENSDARG00000074060	MAP3K14 (2 of 2)	103.652	-1.58305	0.595247	-2.65948	0.00782609	0.0873795
ENSDARG00000020164	efnb2a	1314.8	-1.58083	0.524187	-3.01578	0.00256321	0.0448238
ENSDARG00000062020	gse1	286.12	-1.5807	0.581914	-2.71637	0.00660019	0.0787689
ENSDARG00000006128	cep170a	585.262	-1.57859	0.527896	-2.99035	0.00278658	0.0472398
ENSDARG00000061161	ube2j2	925.182	-1.57171	0.573754	-2.73934	0.00615619	0.0749217
ENSDARG00000096834	si:ch211-155k24.9	358.543	-1.56834	0.552491	-2.83867	0.00453015	0.0628608
ENSDARG00000036911	scamp1	77.9239	-1.56341	0.614355	-2.5448	0.010934	0.107005
ENSDARG00000063195	pxk	536.409	-1.55507	0.551932	-2.81751	0.00483979	0.0655173
ENSDARG00000076805	LENG8	1351.98	-1.55272	0.535476	-2.8997	0.0037352	0.056114
ENSDARG00000077852	samd11	279.855	-1.55055	0.565743	-2.74074	0.00613014	0.0749174
ENSDARG00000015970	phip	644.946	-1.54872	0.538616	-2.87538	0.00403542	0.0587921
ENSDARG00000055502	cicb	230.672	-1.54356	0.550043	-2.80626	0.00501203	0.0666287
ENSDARG00000089271	si:dkey-114c15.7	95.6688	-1.53427	0.598637	-2.56294	0.010379	0.104298
ENSDARG00000005453	foxp2	177.066	-1.52859	0.570724	-2.67834	0.0073989	0.0837792
ENSDARG00000060149	ablim1a	139.518	-1.52133	0.57562	-2.64295	0.0082187	0.0903975
ENSDARG00000011570	pou6f1	274.663	-1.50961	0.552048	-2.73456	0.00624645	0.0756114
ENSDARG00000008413	atp11a	575.723	-1.50352	0.536158	-2.80424	0.00504348	0.0669665
ENSDARG00000013125	dlx1a	292.651	-1.48501	0.567513	-2.6167	0.00887843	0.0947701
ENSDARG00000010773	pnpla6	438.205	-1.48096	0.535147	-2.7674	0.00565057	0.0719124
ENSDARG00000078308	spry2	967.699	-1.47253	0.52439	-2.80809	0.00498359	0.06641
ENSDARG00000056490	SSBP4 (2 of 2)	2223.82	-1.46718	0.521624	-2.81272	0.00491241	0.065868
ENSDARG00000021916	vax1	318.894	-1.46451	0.542446	-2.69983	0.00693754	0.0813304
ENSDARG00000008540	sox21b	239.646	-1.45646	0.571746	-2.54739	0.0108533	0.107005
ENSDARG00000029072	klf6a	1503.76	-1.455	0.51999	-2.79813	0.00513992	0.0676475
ENSDARG00000037421	egr1	152.954	-1.4515	0.570899	-2.54248	0.011007	0.107306
ENSDARG00000060771	map7d3	273.83	-1.44726	0.548163	-2.6402	0.00828562	0.0909531
ENSDARG00000003680	runx1t1	455.406	-1.44194	0.562232	-2.56467	0.0103273	0.103995
ENSDARG00000001767	slc29a2	525.189	-1.43711	0.550373	-2.61116	0.00902354	0.0958276
ENSDARG00000032485	efna3b	549.521	-1.43324	0.562983	-2.54581	0.0109026	0.107005
ENSDARG00000043322	gsx2	333.87	-1.43223	0.551662	-2.59621	0.00942582	0.0981259
ENSDARG00000045401	mllt10	1730.92	-1.43035	0.518795	-2.75707	0.00583225	0.0729822
ENSDARG00000001859	dbx1b	184.76	-1.42908	0.561563	-2.54482	0.0109334	0.107005
ENSDARG00000001549	sp3a	1080.94	-1.42586	0.549103	-2.5967	0.00941228	0.0981259
ENSDARG00000073957	tox3	497.884	-1.42009	0.55752	-2.54716	0.0108605	0.107005
ENSDARG00000078576	setd5	533.069	-1.41971	0.56052	-2.53285	0.011314	0.109553
ENSDARG00000063258	rfx5	300.799	-1.40602	0.55306	-2.54225	0.0110142	0.107306
ENSDARG00000016300	ebf3	1249.77	-1.40429	0.524287	-2.67847	0.00739588	0.0837792
ENSDARG00000031307	zic4	504.698	-1.40274	0.539759	-2.59882	0.00935451	0.0979353
ENSDARG00000006837	mycn	2174.74	-1.4004	0.522835	-2.67846	0.00739608	0.0837792
ENSDARG00000086980	mbd6	216.827	-1.39822	0.548639	-2.54852	0.0108181	0.107005
ENSDARG00000014420	elavl3	8626.45	-1.3886	0.527704	-2.63139	0.00850355	0.092521
ENSDARG00000018524	midn	5889.09	-1.38722	0.530717	-2.61386	0.00895259	0.0951653
ENSDARG00000063141	r3hdm1	346.343	-1.38014	0.535852	-2.5756	0.0100065	0.101673
ENSDARG00000078324	prdm16	496.997	-1.37952	0.532986	-2.58829	0.00964536	0.0992926
ENSDARG00000022045	map1ab	1392.65	-1.37619	0.524481	-2.62392	0.00869251	0.0936578
ENSDARG00000020323	nup153	297.778	-1.36594	0.539449	-2.53209	0.0113384	0.109694
ENSDARG00000003421	igf2bp2a	597.91	-1.36497	0.53011	-2.57488	0.0100274	0.101714
ENSDARG00000074498	chd9	803.664	-1.33425	0.523927	-2.54663	0.0108769	0.107005
ENSDARG00000000563	ttnb	6616.61	1.31335	0.515788	2.5463	0.0108871	0.107005
ENSDARG00000028213	ttna	6178.99	1.31493	0.51526	2.55197	0.0107117	0.106321
ENSDARG00000068724	shmt2	725.648	1.36486	0.525698	2.59628	0.0094239	0.0981259
ENSDARG00000091699	capn2a	589.884	1.37713	0.528359	2.60644	0.00914898	0.0966029
ENSDARG00000001431	actn3b	1953.48	1.37858	0.534355	2.57989	0.00988311	0.100804
ENSDARG00000013333	ndufa10	1031.36	1.38236	0.542936	2.54608	0.0108939	0.107005
ENSDARG00000061219	postnb	5762.97	1.38341	0.535088	2.58538	0.00972722	0.0995805
ENSDARG00000057736	ano10a	365.944	1.38551	0.536579	2.58212	0.00981964	0.100341
ENSDARG00000015179	mfsd8	601.216	1.38601	0.527846	2.62579	0.0086449	0.0934725
ENSDARG00000040856	ldha	3588.76	1.38933	0.530592	2.61845	0.00883313	0.0946212
ENSDARG00000045948	cap2	336.803	1.39332	0.545757	2.553	0.0106799	0.106195
ENSDARG00000015822	sesn3	1265.12	1.40652	0.544887	2.5813	0.00984288	0.100486
ENSDARG00000013317	pygmb	525.581	1.40917	0.541042	2.60455	0.00919941	0.0967684
ENSDARG00000089480	si:dkey-12j5.1	293.922	1.42182	0.545031	2.6087	0.00908871	0.0962246
ENSDARG00000021869	rcan2	271.515	1.43503	0.55294	2.59527	0.00945178	0.0983039
ENSDARG00000003032	eif4a1b	2589.67	1.43634	0.533291	2.69335	0.00707389	0.0818767
ENSDARG00000038643	alas2	741.093	1.43719	0.553364	2.5972	0.00939885	0.0981259
ENSDARG00000040492	mthfd1b	734.136	1.4449	0.526522	2.74424	0.00606506	0.074712
ENSDARG00000008030	myl9b	2367.34	1.44623	0.563092	2.56836	0.010218	0.103175
ENSDARG00000056913	PCOLCE (2 of 2)	539.021	1.44706	0.537222	2.69361	0.00706839	0.0818767
ENSDARG00000027600	pdlim5b	567.706	1.45131	0.539941	2.6879	0.00719026	0.0825243
ENSDARG00000020072	thbs4b	469.973	1.45593	0.529755	2.74831	0.00599036	0.0742899
ENSDARG00000079501	si:ch211-149l1.2	138.579	1.45814	0.567293	2.57035	0.0101596	0.10268
ENSDARG00000058381	zgc:171775	598.469	1.4666	0.528326	2.77594	0.00550429	0.0708489
ENSDARG00000017086	asb12a	1093.95	1.48027	0.58367	2.53614	0.0112083	0.10891
ENSDARG00000056108	ndufa4	440.162	1.4859	0.55937	2.65639	0.00789828	0.0876862
ENSDARG00000043601	elof1	1823.98	1.4881	0.568554	2.61735	0.00886156	0.0947701
ENSDARG00000036009	NANS (1 of 2)	308.232	1.49134	0.572391	2.60547	0.00917496	0.0966029
ENSDARG00000056322	ldb3a	491.488	1.50625	0.542816	2.77488	0.00552229	0.070863
ENSDARG00000028476	rnf170	400.784	1.50739	0.542544	2.77837	0.00546321	0.0705129
ENSDARG00000034470	aldoab	6366.31	1.50953	0.581275	2.59694	0.00940594	0.0981259
ENSDARG00000052816	shmt1	1502.01	1.51362	0.552415	2.74001	0.00614382	0.0749174
ENSDARG00000045846	osgep	260.027	1.51423	0.594968	2.54506	0.0109259	0.107005
ENSDARG00000007836	ctsla	13090.4	1.51436	0.556685	2.72032	0.00652196	0.0782564
ENSDARG00000018529	lipf	713.443	1.51556	0.548288	2.76417	0.00570672	0.0723102
ENSDARG00000044914	suclg2	560.209	1.5184	0.570787	2.66019	0.00780976	0.0872851
ENSDARG00000027750	dpp7	444.831	1.52599	0.555101	2.74903	0.00597712	0.0742899
ENSDARG00000005191	ahcy	3894.68	1.52628	0.567053	2.6916	0.00711102	0.0820394
ENSDARG00000003191	pkmb	264.445	1.52975	0.566047	2.70252	0.00688163	0.0809583
ENSDARG00000024560	slc4a1b	100.474	1.53233	0.591831	2.58914	0.00962162	0.0991402
ENSDARG00000020850	eef1a1l1	50862.4	1.53467	0.595525	2.577	0.00996608	0.101371
ENSDARG00000033367	rrm2b	721.634	1.53476	0.551537	2.78269	0.00539111	0.0698262
ENSDARG00000077301	mlf1	248.705	1.53558	0.560488	2.73972	0.00614908	0.0749174
ENSDARG00000079009	abca1b	1306.48	1.54022	0.557209	2.76417	0.00570681	0.0723102
ENSDARG00000079525	slc39a5	261.793	1.54251	0.595546	2.59008	0.00959529	0.099053
ENSDARG00000059838	myom3	231.004	1.5446	0.580515	2.66075	0.00779677	0.0872278
ENSDARG00000055388	vtna	185.145	1.54502	0.59933	2.57791	0.00993986	0.101197
ENSDARG00000032496	pon1	225.893	1.54533	0.55804	2.76922	0.00561909	0.0717418
ENSDARG00000013931	eif3m	1868.99	1.5457	0.602964	2.5635	0.0103622	0.104252
ENSDARG00000013755	actn3a	3503.3	1.54821	0.531795	2.91129	0.00359939	0.0548367
ENSDARG00000028625	jph2	380.204	1.55136	0.539071	2.87784	0.00400408	0.0586436
ENSDARG00000002194	rhd	393.114	1.55325	0.541789	2.86689	0.00414522	0.0598412
ENSDARG00000014488	ca2	1850.36	1.5572	0.534387	2.914	0.00356831	0.0546257
ENSDARG00000093945	VMA21	1456.23	1.55912	0.610418	2.55418	0.0106437	0.106026
ENSDARG00000018258	adkb	276.682	1.56241	0.564151	2.76949	0.00561447	0.0717418
ENSDARG00000026726	anxa1a	2116.43	1.56744	0.590091	2.65627	0.00790101	0.0876862
ENSDARG00000001870	atp1a1a.4	576.502	1.57783	0.567706	2.77932	0.00544735	0.0703902
ENSDARG00000016964	MCUR1	193.977	1.57805	0.602178	2.62058	0.00877815	0.0942143
ENSDARG00000042630	hebp2	969.047	1.58078	0.541293	2.92039	0.00349596	0.0542854
ENSDARG00000039211	zgc:77439	397.32	1.58123	0.589613	2.68181	0.0073225	0.0835316
ENSDARG00000045516	itih2	389.319	1.58257	0.601953	2.62905	0.00856235	0.0929783
ENSDARG00000068992	hspa8	31288.3	1.58272	0.563192	2.81026	0.0049501	0.0661226
ENSDARG00000035890	fuca1	531.551	1.58434	0.583336	2.716	0.00660763	0.0787729
ENSDARG00000038668	gbp1	117.465	1.5867	0.592444	2.67822	0.00740141	0.0837792
ENSDARG00000061249	myom1a	1478.66	1.5878	0.529346	2.99955	0.00270378	0.046332
ENSDARG00000043944	etfa	1409.32	1.58813	0.562326	2.82422	0.00473958	0.0649657
ENSDARG00000062054	CPT1A (2 of 2)	382.225	1.58823	0.552021	2.87712	0.0040132	0.0586996
ENSDARG00000039429	adka	1532.96	1.58948	0.563567	2.82039	0.0047965	0.0653206
ENSDARG00000011373	mknk2a	205.87	1.59038	0.554738	2.86691	0.00414504	0.0598412
ENSDARG00000045928	psma4	1367.14	1.59078	0.625191	2.54446	0.0109446	0.107005
ENSDARG00000042684	serpinc1	760.31	1.59089	0.55484	2.8673	0.0041399	0.0598412
ENSDARG00000058597	nt5c3a	1282	1.59122	0.544713	2.92121	0.00348674	0.054218
ENSDARG00000014594	anxa1b	963.742	1.59144	0.604077	2.63449	0.00842633	0.0920421
ENSDARG00000039459	qsox1	141.852	1.59178	0.591951	2.68905	0.00716563	0.0823268
ENSDARG00000042839	dph6	99.7088	1.59215	0.604583	2.63347	0.00845173	0.092138
ENSDARG00000058458	cyp2k16	151.164	1.59375	0.604159	2.63797	0.00834049	0.0912843
ENSDARG00000056090	capza1b	3554.49	1.59521	0.584476	2.7293	0.00634684	0.0765695
ENSDARG00000019986	grhprb	313.092	1.59647	0.629661	2.53545	0.0112303	0.109028
ENSDARG00000015201	pcmt	697.683	1.60051	0.570167	2.8071	0.00499898	0.0665351
ENSDARG00000012881	slc4a1a	1259	1.60348	0.524357	3.05799	0.00222826	0.0408343
ENSDARG00000008982	casq2	3575.78	1.60573	0.537279	2.98864	0.00280223	0.0474325
ENSDARG00000011422	ryr1a	108.502	1.60816	0.585285	2.74765	0.00600232	0.074355
ENSDARG00000002644	rgs5a	168.873	1.60856	0.601728	2.67323	0.0075125	0.0847316
ENSDARG00000006019	tktb	4231.76	1.60938	0.540661	2.97668	0.00291385	0.0487268
ENSDARG00000077934	tegt	2924.23	1.60998	0.547522	2.94049	0.00327694	0.0525564
ENSDARG00000021149	cbr1l	723.364	1.6105	0.620782	2.59431	0.00947802	0.0984095
ENSDARG00000056640	rpia	608.885	1.61096	0.553533	2.91032	0.00361061	0.0548367
ENSDARG00000088813	ppp1r3ab	402.489	1.6142	0.557774	2.89401	0.00380354	0.0569862
ENSDARG00000079467	si:ch73-15b2.5	133.604	1.61701	0.577002	2.80244	0.00507182	0.0671819
ENSDARG00000020956	pck2	1250.76	1.61966	0.539368	3.00289	0.00267433	0.0458982
ENSDARG00000058824	zgmrpl4	450.245	1.62018	0.637611	2.54102	0.011053	0.10759
ENSDARG00000090403	cyp2aa8	365.476	1.62389	0.638593	2.54292	0.0109929	0.107288
ENSDARG00000053254	mylpfa	57987.6	1.62464	0.573593	2.83239	0.00462011	0.0636312
ENSDARG00000042876	abracl	1200.16	1.62525	0.619367	2.62405	0.00868909	0.0936578
ENSDARG00000023111	plg	573.594	1.626	0.577313	2.8165	0.00485503	0.0655915
ENSDARG00000058102	sardh	286.445	1.62841	0.600164	2.71327	0.00666225	0.0792536
ENSDARG00000058593	sri	1149.99	1.6294	0.58885	2.76709	0.00565596	0.0719124
ENSDARG00000070047	rgs4	1212.5	1.63113	0.525645	3.1031	0.00191503	0.0379571
ENSDARG00000053875	cryba1b	2190.17	1.63204	0.638008	2.55803	0.0105268	0.10505
ENSDARG00000018002	eci1	510.203	1.63212	0.604011	2.70214	0.00688956	0.0809583
ENSDARG00000009267	zgc:136439	215.563	1.63447	0.640124	2.55337	0.0106687	0.10618
ENSDARG00000029150	hsp90ab1	24675.2	1.63638	0.573389	2.85387	0.00431903	0.0611702
ENSDARG00000017781	hsd17b10	1067.29	1.63647	0.605122	2.70437	0.00684338	0.0808862
ENSDARG00000038260	cygb1	56.4541	1.63838	0.640738	2.55703	0.0105572	0.105258
ENSDARG00000077402	uqcrfs1	449.952	1.64015	0.632862	2.59163	0.00955219	0.0988294
ENSDARG00000012694	c3a	1624.68	1.64315	0.55932	2.93776	0.00330594	0.0526623
ENSDARG00000019353	sparc	4399.12	1.64357	0.601044	2.73453	0.00624696	0.0756114
ENSDARG00000057629	slc30a8	101.246	1.64405	0.633807	2.59393	0.00948857	0.0984095
ENSDARG00000038876	zgc:101569	275.468	1.64471	0.642068	2.56159	0.0104194	0.104354
ENSDARG00000044685	nr0b2a	845.716	1.64503	0.561036	2.93214	0.0033664	0.0530318
ENSDARG00000009250	etfb	1947.53	1.646	0.549993	2.99277	0.0027646	0.0470109
ENSDARG00000024047	tmem38a	2038.74	1.64681	0.575914	2.85946	0.0042436	0.0607866
ENSDARG00000045262	gsnb	1169.34	1.65108	0.561295	2.94156	0.00326568	0.0524734
ENSDARG00000005251	rpe	1233.52	1.65214	0.547589	3.01712	0.0025519	0.0447673
ENSDARG00000030349	cryba2a	1241.65	1.65232	0.628862	2.62747	0.00860214	0.0932277
ENSDARG00000093549	sepp1a	3362.52	1.65437	0.585294	2.82656	0.00470504	0.0647205
ENSDARG00000021208	serpind1	121.646	1.6558	0.597009	2.77349	0.00554586	0.0710011
ENSDARG00000097902	si:ch73-204p21.2	485.431	1.65841	0.613233	2.70437	0.00684337	0.0808862
ENSDARG00000024160	hao1	425.845	1.6595	0.613848	2.70344	0.00686268	0.0809431
ENSDARG00000003151	skp1	3706.86	1.65979	0.615473	2.69677	0.00700165	0.0815413
ENSDARG00000056379	si:ch211-154o6.6	1594.92	1.66042	0.557064	2.98066	0.00287628	0.0483171
ENSDARG00000051986	ndufs8a	1670.67	1.66268	0.616691	2.69613	0.00701509	0.0816121
ENSDARG00000076296	triqk	269.2	1.66663	0.644211	2.58709	0.009679	0.0992989
ENSDARG00000092798	ppib	4321.32	1.6697	0.644418	2.59101	0.00956935	0.0988773
ENSDARG00000041569	ces2	1935.05	1.67258	0.618779	2.70304	0.00687093	0.0809543
ENSDARG00000043342	gpx3	151.868	1.67331	0.650434	2.5726	0.0100937	0.1022
ENSDARG00000039131	atp1a1a.3	164.084	1.67345	0.639633	2.61626	0.00888977	0.0947701
ENSDARG00000022372	kng1	355.19	1.67381	0.629995	2.65687	0.00788702	0.0876862
ENSDARG00000020741	fga	613.374	1.67415	0.595041	2.81351	0.00490043	0.0658559
ENSDARG00000032997	rnf185	448.668	1.67859	0.649037	2.58627	0.00970197	0.0994138
ENSDARG00000056226	creb3l3a	72.7124	1.67883	0.622517	2.69684	0.00700009	0.0815413
ENSDARG00000071377	hsd11b1la	92.8937	1.68609	0.631753	2.6689	0.00760994	0.0857433
ENSDARG00000071430	smyhc1	2624.39	1.68821	0.545675	3.0938	0.00197614	0.038641
ENSDARG00000030053	eef1db	1823.32	1.69147	0.653706	2.58751	0.00966717	0.0992989
ENSDARG00000074985	aurkaip1	566.23	1.69205	0.660968	2.55996	0.0104686	0.104738
ENSDARG00000054292	C2H14orf119	281.237	1.69253	0.660522	2.56241	0.010395	0.104298
ENSDARG00000074930	MSMP	59.1448	1.69485	0.645396	2.62606	0.00863784	0.0934725
ENSDARG00000031616	g6pca.1	51.4252	1.69533	0.660255	2.56769	0.0102378	0.103282
ENSDARG00000023151	ucp1	160.303	1.69733	0.630478	2.69214	0.00709952	0.081992
ENSDARG00000020232	eif6	922.806	1.69751	0.601151	2.82377	0.00474628	0.0649657
ENSDARG00000024681	pane1	455.951	1.6976	0.650891	2.60811	0.00910432	0.0962246
ENSDARG00000041530	ppih	752.276	1.70006	0.629799	2.69937	0.00694708	0.0813329
ENSDARG00000037840	actc1b	70512.5	1.70089	0.62105	2.73873	0.00616774	0.07498
ENSDARG00000069287	imp3	409.417	1.70933	0.638257	2.67812	0.00740357	0.0837792
ENSDARG00000094809	ms4a17a.14	76.9359	1.71091	0.642661	2.66223	0.00776255	0.0870206
ENSDARG00000028164	si:ch211-161h7.6	126.076	1.71213	0.672867	2.54453	0.0109426	0.107005
ENSDARG00000010267	dpydb	155.025	1.71345	0.604751	2.83332	0.00460671	0.0635256
ENSDARG00000011615	mybpc3	595.048	1.71362	0.554063	3.09282	0.00198265	0.0387001
ENSDARG00000042533	gstm	509.078	1.71385	0.593973	2.88539	0.00390923	0.0579387
ENSDARG00000075768	sdhb	1363.12	1.71426	0.580214	2.95453	0.00313144	0.0509814
ENSDARG00000044365	angptl3	203.848	1.71676	0.557762	3.07795	0.0020843	0.0396374
ENSDARG00000017844	copz1	1975.53	1.71705	0.617017	2.78283	0.0053887	0.0698262
ENSDARG00000008502	pno1	713.205	1.71806	0.659283	2.60595	0.00916202	0.0966029
ENSDARG00000018944	hoga1	183.176	1.71871	0.626253	2.74444	0.00606147	0.074712
ENSDARG00000019081	DHDH (1 of 2)	233.372	1.71901	0.649891	2.64508	0.0081672	0.0899203
ENSDARG00000096667	si:dkey-25o16.2	292.114	1.71908	0.62309	2.75896	0.00579856	0.072807
ENSDARG00000037261	mtap	851.043	1.7197	0.643289	2.6733	0.00751096	0.0847316
ENSDARG00000030638	pdlim7	1014.47	1.72149	0.617111	2.78959	0.00527746	0.068999
ENSDARG00000005525	acy3.2	453.554	1.72541	0.597287	2.88875	0.00386776	0.0575595
ENSDARG00000079444	cry3	412.113	1.72975	0.583591	2.96398	0.00303691	0.0501045
ENSDARG00000035573	TAF9	475.019	1.73316	0.646234	2.68194	0.00731958	0.0835316
ENSDARG00000022315	atp6v1g1	3719.99	1.73352	0.68046	2.54757	0.0108476	0.107005
ENSDARG00000069983	scinla	195.824	1.7343	0.632953	2.74001	0.00614371	0.0749174
ENSDARG00000053395	cdkn2aipnl	1582.62	1.73482	0.658	2.63651	0.00837648	0.0915878
ENSDARG00000097630	C24H8orf59	372.69	1.73666	0.644747	2.69355	0.00706963	0.0818767
ENSDARG00000039066	klhl31	2917.14	1.73699	0.521704	3.32945	0.00087018	0.0242665
ENSDARG00000043635	cmc2	258.873	1.73765	0.654856	2.65349	0.00796646	0.0883242
ENSDARG00000028688	exosc2	283.546	1.73809	0.670546	2.59205	0.00954064	0.0988294
ENSDARG00000079932	zgc:152830	2216.69	1.74019	0.533273	3.26322	0.00110153	0.0274485
ENSDARG00000036637	arl11	131.411	1.74094	0.685234	2.54065	0.0110647	0.107609
ENSDARG00000040295	apoeb	44912.9	1.74094	0.601862	2.89259	0.00382082	0.0570908
ENSDARG00000060036	aimp1	687.575	1.7416	0.630723	2.76128	0.00575749	0.0725571
ENSDARG00000036894	AIMP1 (1 of 2)	1437.93	1.74245	0.635261	2.74289	0.00609004	0.0747732
ENSDARG00000042337	chrac1	2091.71	1.74334	0.635102	2.74498	0.00605146	0.074712
ENSDARG00000035869	azin1b	459.49	1.74471	0.678594	2.57107	0.0101386	0.102561
ENSDARG00000041895	cad	2795.91	1.74503	0.605072	2.884	0.00392656	0.0580072
ENSDARG00000052842	ppifb	1643.1	1.74526	0.603673	2.89107	0.00383939	0.0572911
ENSDARG00000039913	tmem147	685.936	1.74541	0.620112	2.81468	0.00488262	0.0656961
ENSDARG00000043010	camk2d1	418.369	1.7463	0.551004	3.16931	0.00152802	0.0330237
ENSDARG00000092553	slc25a5	1576.34	1.74667	0.569088	3.06925	0.00214595	0.0401547
ENSDARG00000052625	fkbp1b	463.797	1.74862	0.662651	2.63883	0.00831939	0.0911433
ENSDARG00000061383	serpinf2b	182.245	1.74916	0.604559	2.89328	0.00381239	0.0570418
ENSDARG00000026359	PBLD (2 of 2)	105.624	1.7493	0.628157	2.78481	0.00535592	0.0697434
ENSDARG00000078059	nudcd2	445.119	1.75017	0.674635	2.59425	0.00947981	0.0984095
ENSDARG00000090722	C20H6orf58 (1 of 2)	94.9167	1.75024	0.638059	2.74307	0.00608678	0.0747732
ENSDARG00000027992	hao2	211.795	1.75189	0.625073	2.8027	0.00506762	0.0671819
ENSDARG00000045302	smpx	266.04	1.75414	0.605889	2.89515	0.00378973	0.0568563
ENSDARG00000075444	CGREF1	119.219	1.75527	0.651841	2.6928	0.00708555	0.0819161
ENSDARG00000043665	glrx5	1248.83	1.75888	0.686518	2.56202	0.0104064	0.104318
ENSDARG00000056119	eef1g	6632.7	1.76008	0.598854	2.93908	0.00329192	0.0525901
ENSDARG00000058962	txnl4b	323.548	1.76828	0.672735	2.62849	0.00857647	0.0930405
ENSDARG00000032405	zgc:85975	634.817	1.76845	0.651367	2.71498	0.00662801	0.078931
ENSDARG00000088272	srp14	1002.05	1.76908	0.678943	2.60564	0.00917017	0.0966029
ENSDARG00000051816	aass	132.775	1.76953	0.680549	2.60015	0.0093184	0.0976494
ENSDARG00000015422	ppil1	642.247	1.77024	0.690847	2.56242	0.0103947	0.104298
ENSDARG00000075761	cfh	785.451	1.77034	0.547707	3.23228	0.00122807	0.0291174
ENSDARG00000056324	zgc:123295	191.073	1.7708	0.613184	2.88788	0.00387854	0.0576426
ENSDARG00000068641	taf10	1456.4	1.7715	0.643157	2.75438	0.00588034	0.0734181
ENSDARG00000031855	mst1	179.424	1.772	0.563944	3.14216	0.00167705	0.03517
ENSDARG00000029479	zgc:86609	276.585	1.77263	0.59773	2.96561	0.00302082	0.0499134
ENSDARG00000036041	f2	702.844	1.77321	0.574649	3.08572	0.00203058	0.0392164
ENSDARG00000043511	prdx6	1001.83	1.77556	0.643194	2.76053	0.00577072	0.0725571
ENSDARG00000069521	vps29	855.376	1.77582	0.678052	2.619	0.00881878	0.0945589
ENSDARG00000089441	si:ch211-105c13.3	831.351	1.77628	0.635409	2.79549	0.00518207	0.0678511
ENSDARG00000062594	coq7	209.11	1.77874	0.677465	2.62558	0.00865003	0.0934725
ENSDARG00000022340	ufc1	902.142	1.77931	0.676154	2.63151	0.00850052	0.092521
ENSDARG00000089936	sepw2b	967.057	1.77979	0.661333	2.69121	0.00711937	0.0820503
ENSDARG00000023003	ccdc12	320.011	1.7799	0.702492	2.53369	0.0112869	0.109481
ENSDARG00000031814	dhrs13b	323.008	1.78035	0.592469	3.00497	0.00265609	0.0457979
ENSDARG00000095090	si:dkey-52k20.13	180.236	1.78399	0.628817	2.83706	0.00455304	0.0630995
ENSDARG00000059373	dnajc8	257.324	1.78443	0.661555	2.69732	0.00698993	0.0815413
ENSDARG00000029187	exosc3	433.222	1.78455	0.682288	2.61554	0.00890867	0.0948803
ENSDARG00000042933	bloc1s6	523.374	1.78614	0.653476	2.73329	0.00627057	0.0757779
ENSDARG00000036239	gatm	3481.94	1.78663	0.665885	2.68309	0.00729456	0.0834621
ENSDARG00000042221	mthfd1l	577.584	1.78728	0.556915	3.20925	0.00133084	0.0302978
ENSDARG00000059049	CLEC17A	177.634	1.78914	0.626425	2.85611	0.00428864	0.0609592
ENSDARG00000015394	thoc7	377.373	1.79037	0.676658	2.6459	0.00814733	0.0897907
ENSDARG00000026322	dhrs13a.1	57.5491	1.79062	0.686488	2.60837	0.00909737	0.0962246
ENSDARG00000033566	cyp17a1	173.758	1.79102	0.580881	3.08329	0.00204728	0.0393382
ENSDARG00000086917	crygm2d2	118.744	1.79172	0.688892	2.60088	0.00929857	0.0975339
ENSDARG00000055120	ctsba	1546.89	1.79214	0.611226	2.93204	0.0033674	0.0530318
ENSDARG00000069339	TBC1D24	226.236	1.79253	0.685043	2.61667	0.00887933	0.0947701
ENSDARG00000021154	PRODH2	185.226	1.79458	0.566767	3.16634	0.00154369	0.0330403
ENSDARG00000040822	fundc1	1797.91	1.79558	0.666179	2.69534	0.00703171	0.0817197
ENSDARG00000046030	zgc:110339	1016.46	1.79589	0.679673	2.64228	0.00823491	0.0904861
ENSDARG00000016889	eif3g	3307.05	1.79595	0.636745	2.82052	0.00479461	0.0653206
ENSDARG00000033428	twsg1a	125.795	1.79653	0.658857	2.72674	0.00639644	0.0769168
ENSDARG00000038040	tpk1	199.071	1.79679	0.564585	3.1825	0.00146008	0.0322469
ENSDARG00000038669	gbp2	58.2356	1.79818	0.664196	2.70729	0.00678342	0.0803542
ENSDARG00000022261	pdzk1	102.655	1.79854	0.628658	2.86093	0.00422406	0.060585
ENSDARG00000087636	si:dkeyp-86f7.3	16869.3	1.80033	0.62533	2.879	0.00398938	0.058532
ENSDARG00000027966	ap1s3b	204.083	1.80217	0.669856	2.69038	0.00713718	0.0821702
ENSDARG00000013804	capns1b	2716.21	1.80305	0.563881	3.19757	0.00138591	0.0312673
ENSDARG00000021633	sh3bgr	852.154	1.80347	0.564243	3.19626	0.00139222	0.0313095
ENSDARG00000058784	tfr1a	50.8893	1.80385	0.649872	2.77569	0.00550841	0.0708489
ENSDARG00000074580	serbp1a	2267.67	1.80658	0.658906	2.74179	0.00611058	0.0749174
ENSDARG00000041875	ube2v1	1700.58	1.8074	0.686167	2.63405	0.00843719	0.09207
ENSDARG00000045543	atp6v1f	255.47	1.80931	0.678427	2.66692	0.0076551	0.0861646
ENSDARG00000016463	trappc6b	242.73	1.80981	0.693304	2.61041	0.00904341	0.0959467
ENSDARG00000073867	C22H19orf60	324.748	1.81024	0.695883	2.60136	0.0092854	0.0974879
ENSDARG00000021004	c5	241.595	1.81155	0.573075	3.1611	0.00157175	0.0333831
ENSDARG00000042535	actc1a	6857.89	1.8117	0.606417	2.98755	0.00281223	0.0474722
ENSDARG00000038010	rac2	373.202	1.81269	0.614003	2.95225	0.00315463	0.0512835
ENSDARG00000071555	zgc:153675	492.396	1.81458	0.685712	2.64627	0.00813849	0.0897907
ENSDARG00000053619	sra1	384.58	1.81486	0.62477	2.90485	0.00367427	0.0554239
ENSDARG00000076667	ccng1	4219.95	1.81513	0.541322	3.35314	0.000799007	0.0229497
ENSDARG00000070973	gcgra	149.042	1.81592	0.576671	3.14897	0.00163845	0.0345352
ENSDARG00000030241	vbp1	1441.1	1.81608	0.63393	2.8648	0.00417273	0.06016
ENSDARG00000016710	rchy1	523.134	1.81718	0.652586	2.78459	0.00535956	0.0697434
ENSDARG00000002298	ankrd22	171.456	1.81738	0.667817	2.72137	0.00650122	0.0780922
ENSDARG00000016706	atic	4045.35	1.81781	0.578689	3.14126	0.00168223	0.03517
ENSDARG00000075183	rnf220b	52.964	1.81857	0.644023	2.82377	0.0047463	0.0649657
ENSDARG00000074703	CCDC97	330.702	1.81902	0.694061	2.62084	0.00877146	0.0942143
ENSDARG00000069425	hsbp1a	303.257	1.82109	0.716071	2.54316	0.0109853	0.107288
ENSDARG00000094929	APOA4 (4 of 4)	98.232	1.82164	0.666514	2.73309	0.00627439	0.0757779
ENSDARG00000056196	slc2a2	133.56	1.82191	0.591003	3.08274	0.00205106	0.0393428
ENSDARG00000005772	tsr2	886.568	1.82258	0.646852	2.81762	0.00483816	0.0655173
ENSDARG00000054319	oxct1b	256.485	1.82313	0.579611	3.14544	0.00165838	0.0348889
ENSDARG00000056021	sostdc1b	68.004	1.82608	0.72088	2.53313	0.0113048	0.109553
ENSDARG00000014499	nutf2l	1172.81	1.82622	0.696453	2.62217	0.00873728	0.0939576
ENSDARG00000071060	naa10	1806.49	1.82951	0.641471	2.85206	0.00434374	0.0613073
ENSDARG00000044456	pcyt1bb	55.038	1.83144	0.646077	2.83471	0.00458674	0.0634871
ENSDARG00000076518	mettl1	396.704	1.83166	0.651515	2.81138	0.00493295	0.065973
ENSDARG00000088581	f10	134.29	1.83289	0.640463	2.86183	0.00421208	0.0604913
ENSDARG00000061946	commd4	651.111	1.83375	0.668213	2.74425	0.00606489	0.074712
ENSDARG00000051873	AHCYL2 (2 of 2)	106.748	1.83575	0.625002	2.93719	0.00331198	0.0526828
ENSDARG00000033143	supt4h1	1471.12	1.83597	0.708456	2.5915	0.00955579	0.0988294
ENSDARG00000023852	lsm4	1321.71	1.83622	0.684299	2.68336	0.00728858	0.0834621
ENSDARG00000035329	capns1a	3687.83	1.83989	0.601461	3.05904	0.00222045	0.040826
ENSDARG00000029100	chchd1	721.043	1.84016	0.63325	2.9059	0.00366204	0.0553902
ENSDARG00000015404	arl3l2	61.2328	1.84027	0.642671	2.86347	0.00419029	0.0602696
ENSDARG00000094496	cfhl4	1254.86	1.84558	0.556835	3.31441	0.000918372	0.0249461
ENSDARG00000086618	psma3	3773.21	1.84629	0.60661	3.04362	0.00233748	0.0422768
ENSDARG00000036070	znrd1	272.697	1.84879	0.715698	2.5832	0.00978895	0.10012
ENSDARG00000037570	polr1d	249.596	1.84879	0.714582	2.58723	0.00967498	0.0992989
ENSDARG00000062971	sdhaf2	358.855	1.84985	0.723005	2.55856	0.0105106	0.104982
ENSDARG00000037852	zgc:101663	150.865	1.85008	0.625825	2.95623	0.00311421	0.0507754
ENSDARG00000097493	si:dkey-148h10.5	81.5135	1.85015	0.726129	2.54796	0.0108355	0.107005
ENSDARG00000068996	hist2h2l	1964.94	1.85149	0.694586	2.6656	0.00768504	0.0863263
ENSDARG00000056704	RAMP1	230.09	1.85465	0.629668	2.94545	0.0032249	0.0519687
ENSDARG00000043781	PSMB10	117.873	1.85604	0.692623	2.67973	0.00736816	0.0837792
ENSDARG00000026448	med29	474.644	1.85723	0.698763	2.65788	0.0078634	0.0875316
ENSDARG00000017140	zgc:63587	639.028	1.85882	0.653426	2.84472	0.00444499	0.0621458
ENSDARG00000039830	gng5	2166.3	1.85893	0.702511	2.64613	0.00814188	0.0897907
ENSDARG00000007173	cyp2y3	544.714	1.85916	0.584042	3.18326	0.00145625	0.0322469
ENSDARG00000015551	fth1a	4089.69	1.85981	0.649511	2.8634	0.0041912	0.0602696
ENSDARG00000053405	sord	212.049	1.86	0.659742	2.81929	0.00481304	0.0653948
ENSDARG00000056410	fdx1	544.266	1.86038	0.694693	2.67799	0.00740658	0.0837792
ENSDARG00000079727	sepp1b	450.681	1.8604	0.630344	2.95141	0.00316328	0.051297
ENSDARG00000044445	rgrb	244.288	1.86042	0.655192	2.8395	0.00451849	0.0627775
ENSDARG00000059304	chchd2	1464.27	1.86108	0.693972	2.68178	0.00732323	0.0835316
ENSDARG00000068507	crybb1	3206.58	1.86321	0.66599	2.79765	0.00514762	0.0676475
ENSDARG00000076283	snrpd3l	1224.5	1.86374	0.701083	2.65838	0.00785182	0.0875316
ENSDARG00000021112	c1d	422.573	1.86561	0.689937	2.70402	0.00685056	0.0808862
ENSDARG00000069375	zgc:162608	157.512	1.86698	0.653055	2.85885	0.00425183	0.0608024
ENSDARG00000017388	gstt1b	252.027	1.86857	0.66457	2.8117	0.00492802	0.065973
ENSDARG00000008936	sec11a	1257.22	1.86885	0.649858	2.87578	0.00403028	0.0587921
ENSDARG00000033144	psme2	55.1419	1.86954	0.719966	2.59671	0.00941214	0.0981259
ENSDARG00000091079	MALSU1	420.715	1.86979	0.698282	2.6777	0.00741295	0.0837792
ENSDARG00000014031	abcc2	103.599	1.87102	0.60845	3.07505	0.00210465	0.0398196
ENSDARG00000044636	tomm20b	1464.4	1.87179	0.663401	2.82151	0.00477986	0.0652639
ENSDARG00000091996	si:ch211-117m20.5	1631.48	1.87263	0.72714	2.57534	0.0100142	0.101673
ENSDARG00000090120	si:dkey-248g21.1	79.1491	1.87552	0.735834	2.54883	0.0108084	0.107005
ENSDARG00000013968	psap	7137.06	1.88162	0.633151	2.97184	0.00296025	0.0493537
ENSDARG00000032929	cryba1l1	2719.06	1.88286	0.67289	2.79816	0.00513939	0.0676475
ENSDARG00000052712	suclg1	1944.33	1.88347	0.585815	3.21513	0.00130384	0.0300236
ENSDARG00000052336	ociad2	106.049	1.88424	0.702265	2.68309	0.0072945	0.0834621
ENSDARG00000036832	cyt1l	15582.5	1.88448	0.622203	3.02872	0.00245594	0.0439165
ENSDARG00000033738	zgc:153867	3664.08	1.88479	0.642308	2.93441	0.00334182	0.052876
ENSDARG00000070020	cyp2aa9	187.295	1.8858	0.661268	2.85179	0.00434735	0.0613073
ENSDARG00000041215	cetn4	289.003	1.88585	0.714452	2.63957	0.00830103	0.0910322
ENSDARG00000070722	btf3l4	83.3199	1.88589	0.732801	2.57354	0.0100665	0.102018
ENSDARG00000058622	bloc1s5	233.467	1.88826	0.699615	2.699	0.00695488	0.0813383
ENSDARG00000069817	crygm2d8	401.13	1.89199	0.703521	2.68932	0.0071598	0.0823268
ENSDARG00000044550	hif1al2	71.2403	1.89206	0.63536	2.97794	0.00290193	0.0486008
ENSDARG00000075508	si:dkey-108k21.10	114.319	1.89286	0.74293	2.54783	0.0108394	0.107005
ENSDARG00000071336	mif	274.371	1.89349	0.724074	2.61505	0.00892143	0.094925
ENSDARG00000075817	METTL24	55.7654	1.89419	0.666834	2.84057	0.00450324	0.0626442
ENSDARG00000056510	gstk1	181.607	1.89484	0.625814	3.0278	0.00246343	0.0439165
ENSDARG00000019496	esd	778.578	1.89488	0.605635	3.12875	0.00175552	0.0361102
ENSDARG00000044537	calm1b	1606.1	1.89544	0.664022	2.85448	0.00431072	0.0611702
ENSDARG00000074518	tmem17	179.357	1.89623	0.671461	2.82403	0.00474238	0.0649657
ENSDARG00000055524	rnf7	863.058	1.89802	0.692446	2.74103	0.00612469	0.0749174
ENSDARG00000042644	sod2	223.19	1.89821	0.698243	2.71855	0.00655692	0.078506
ENSDARG00000038228	sepw2a	2639.73	1.89845	0.52662	3.60497	0.000312189	0.0143026
ENSDARG00000007739	atp1a1a.2	891.51	1.89999	0.580887	3.27085	0.00107226	0.0269358
ENSDARG00000045355	tceb1a	403.044	1.90029	0.705559	2.6933	0.00707476	0.0818767
ENSDARG00000063030	mesdc2	359.864	1.90059	0.682531	2.78462	0.00535904	0.0697434
ENSDARG00000000069	dap	1856.1	1.90094	0.653552	2.90862	0.00363022	0.0550592
ENSDARG00000079271	dcxr	220.332	1.90127	0.683183	2.78296	0.00538652	0.0698262
ENSDARG00000034273	sid4	503.112	1.90142	0.612364	3.10505	0.00190249	0.0378688
ENSDARG00000037009	banf1	8959.19	1.90225	0.634966	2.99583	0.00273696	0.0468282
ENSDARG00000096427	SMIM22	182.338	1.90403	0.687796	2.7683	0.00563493	0.0718097
ENSDARG00000028523	inip	1204.87	1.90443	0.714354	2.66594	0.00767725	0.0863262
ENSDARG00000029445	EIF1B	4221.37	1.90796	0.66275	2.87886	0.00399118	0.058532
ENSDARG00000037144	cpb2	185.077	1.91382	0.629097	3.04217	0.00234877	0.0424118
ENSDARG00000045978	chchd6b	268.703	1.91454	0.640224	2.99042	0.00278591	0.0472398
ENSDARG00000053831	vtnb	474.879	1.91569	0.596603	3.21099	0.00132276	0.0302381
ENSDARG00000093702	si:dkey-126g1.9	1253.59	1.91803	0.654742	2.92945	0.00339563	0.0532494
ENSDARG00000033170	sult2st1	411.433	1.91846	0.605799	3.16683	0.00154113	0.0330403
ENSDARG00000063344	fam162a	150.403	1.91954	0.73586	2.60857	0.00909211	0.0962246
ENSDARG00000086768	dut	1289.73	1.92088	0.690218	2.78301	0.00538568	0.0698262
ENSDARG00000069241	ttc32	352.603	1.92126	0.681288	2.82005	0.00480169	0.0653206
ENSDARG00000028336	dhdhl	301.855	1.9218	0.638768	3.0086	0.00262456	0.0454664
ENSDARG00000057026	ran	10242.4	1.92231	0.620308	3.09895	0.00194205	0.0381764
ENSDARG00000014506	tmem126a	451.57	1.92291	0.672714	2.85843	0.00425744	0.0608024
ENSDARG00000026072	pdcd5	2056.14	1.92416	0.650562	2.95768	0.00309963	0.050612
ENSDARG00000039193	CFAP20	318.696	1.92736	0.694547	2.77498	0.00552044	0.070863
ENSDARG00000003132	apip	231.421	1.92882	0.707237	2.72727	0.00638617	0.0768767
ENSDARG00000043936	ANXA1 (4 of 4)	262.438	1.92928	0.593206	3.25229	0.00114479	0.028205
ENSDARG00000094833	coa5	149.325	1.92962	0.741365	2.6028	0.00924663	0.0971729
ENSDARG00000075015	soul5	67.8806	1.92967	0.756071	2.55223	0.0107035	0.106321
ENSDARG00000087765	crygm2d10	360.11	1.93171	0.691033	2.7954	0.00518354	0.0678511
ENSDARG00000075501	cdnf	112.507	1.93301	0.721549	2.67897	0.00738484	0.0837792
ENSDARG00000031317	ppdpfb	12619.8	1.93365	0.711251	2.71866	0.0065547	0.078506
ENSDARG00000079122	tmx2a	286.633	1.935	0.5587	3.4634	0.000533399	0.0184806
ENSDARG00000058479	zgc:110425	1724.27	1.93526	0.706309	2.73996	0.00614465	0.0749174
ENSDARG00000002988	tnnt2d	1038.91	1.93573	0.644097	3.00533	0.00265292	0.0457979
ENSDARG00000069545	atg12	164.788	1.93606	0.750718	2.57895	0.00991014	0.100987
ENSDARG00000088398	tmem107l	108.315	1.93939	0.728256	2.66306	0.00774341	0.086894
ENSDARG00000096992	zgc:153405	185.336	1.94293	0.720182	2.69783	0.00697923	0.0815371
ENSDARG00000071339	mef2bnb	189.862	1.94336	0.719835	2.69973	0.00693953	0.0813304
ENSDARG00000042428	gstt1a	749.468	1.94462	0.684442	2.84118	0.00449474	0.0626433
ENSDARG00000015445	lim2.4	753.377	1.94663	0.685198	2.84098	0.00449753	0.0626433
ENSDARG00000073786	cmbl	146.583	1.94704	0.612865	3.17694	0.00148836	0.0326111
ENSDARG00000006220	ugt1a7	72.4918	1.94891	0.696655	2.79752	0.00514968	0.0676475
ENSDARG00000039516	c8a	227.118	1.94934	0.603136	3.23201	0.00122922	0.0291174
ENSDARG00000040443	polr2i	731.712	1.94977	0.685018	2.84631	0.00442289	0.06199
ENSDARG00000055278	cfb	233.032	1.95054	0.61476	3.17285	0.0015095	0.0328152
ENSDARG00000092383	si:dkeyp-12a9.5	602.405	1.95371	0.686006	2.84795	0.00440014	0.0617523
ENSDARG00000052470	igfbp2a	549.184	1.95543	0.554423	3.52696	0.000420353	0.0163229
ENSDARG00000036612	ift27	267.272	1.95698	0.711534	2.75037	0.00595289	0.074157
ENSDARG00000044540	fkbp2	1095.47	1.95766	0.687882	2.84593	0.00442826	0.06199
ENSDARG00000014490	tac1	323.725	1.95832	0.64329	3.04422	0.00233281	0.0422649
ENSDARG00000011125	snrpb	2599.12	1.95972	0.68341	2.86756	0.00413647	0.0598412
ENSDARG00000054911	tmsb	1623.9	1.96057	0.739156	2.65244	0.0079912	0.0884401
ENSDARG00000058650	dpm3	674.23	1.96086	0.672159	2.91725	0.00353129	0.0544526
ENSDARG00000020187	GCA	2064.12	1.96542	0.62588	3.14025	0.00168807	0.0351797
ENSDARG00000071211	C11H1orf50	242.587	1.96612	0.67642	2.90665	0.00365319	0.0553319
ENSDARG00000014171	bloc1s1	207.929	1.96925	0.713088	2.76158	0.00575229	0.0725571
ENSDARG00000056874	lygl1	95.3767	1.97123	0.761297	2.5893	0.00961714	0.0991402
ENSDARG00000035256	eef2l2	681.804	1.97212	0.59957	3.28923	0.00100463	0.025903
ENSDARG00000032866	erh	3645.96	1.97343	0.684401	2.88344	0.00393352	0.0580072
ENSDARG00000070702	s100v2	625.65	1.97452	0.672649	2.93544	0.0033308	0.0528359
ENSDARG00000032618	mgst1.1	500.062	1.97491	0.649541	3.04048	0.00236205	0.0425822
ENSDARG00000059725	hypk	1292.93	1.97925	0.693897	2.85237	0.00433949	0.0613073
ENSDARG00000096917	si:ch211-227m13.1	120.168	1.97954	0.637452	3.10539	0.00190028	0.0378688
ENSDARG00000063559	pigx	182.57	1.98069	0.719067	2.75453	0.00587762	0.0734181
ENSDARG00000013371	isoc2	480.808	1.98107	0.678612	2.9193	0.00350823	0.0543997
ENSDARG00000059079	vps25	325.408	1.98163	0.598494	3.31103	0.000929526	0.0249461
ENSDARG00000079018	fkbp3	1018.53	1.98172	0.686774	2.88555	0.00390736	0.0579387
ENSDARG00000042785	pitx1	79.4922	1.98219	0.718024	2.76062	0.00576923	0.0725571
ENSDARG00000089426	nop10	958.294	1.98318	0.718317	2.76087	0.00576483	0.0725571
ENSDARG00000056855	GATC	133.323	1.98669	0.731231	2.71692	0.00658932	0.0787239
ENSDARG00000094041	krt17	604.727	1.98898	0.649179	3.06384	0.00218513	0.0404449
ENSDARG00000090194	lamtor5	419.771	1.99026	0.725342	2.74389	0.00607157	0.074712
ENSDARG00000088524	zgc:77651	255.33	1.99085	0.62972	3.16149	0.00156964	0.0333831
ENSDARG00000045402	commd3	382.796	1.99091	0.734197	2.71168	0.00669439	0.0795505
ENSDARG00000093173	si:dkey-93m18.6	65.8378	1.99126	0.727996	2.73527	0.00623294	0.0756068
ENSDARG00000070333	anapc11	397.473	1.99347	0.712756	2.79684	0.00516043	0.0677085
ENSDARG00000005926	ak2	2217.34	1.99363	0.659596	3.0225	0.002507	0.0443009
ENSDARG00000091198	urm1	371.284	1.99402	0.6793	2.9354	0.00333114	0.0528359
ENSDARG00000075709	ndufb3	1439.08	1.99451	0.723042	2.75849	0.00580689	0.0728291
ENSDARG00000043442	MAL (2 of 3)	781.695	1.99517	0.729335	2.73561	0.0062265	0.0756068
ENSDARG00000038123	myl9a	78.3242	1.99585	0.760982	2.62273	0.00872295	0.0938945
ENSDARG00000032637	si:dkey-261m9.12	104.715	1.99657	0.750074	2.66183	0.00777167	0.0870349
ENSDARG00000016754	tbca	1024.13	1.99801	0.696066	2.87044	0.00409904	0.0596405
ENSDARG00000088823	crygm2d3	173.525	1.99883	0.718834	2.78066	0.0054248	0.0701805
ENSDARG00000017084	bud31	1822.65	1.99951	0.705631	2.83365	0.00460202	0.0635256
ENSDARG00000004141	zgc:92630	222.255	2.00039	0.692403	2.88906	0.00386401	0.0575595
ENSDARG00000092364	si:ch211-218c6.8	181.728	2.00188	0.709231	2.8226	0.00476356	0.0651215
ENSDARG00000056767	itgb3a	189.763	2.00188	0.611334	3.27461	0.00105806	0.0266934
ENSDARG00000087216	ndufaf3	406.687	2.00263	0.649829	3.08178	0.00205767	0.0393434
ENSDARG00000045850	CCDC167	494.238	2.0036	0.688204	2.91134	0.0035988	0.0548367
ENSDARG00000067701	myoz3a	267.851	2.00473	0.677711	2.95809	0.00309555	0.050612
ENSDARG00000079376	zgc:174153	1805.98	2.00537	0.60591	3.30968	0.000934016	0.0249461
ENSDARG00000041595	ces3	86.9485	2.00563	0.641612	3.12592	0.00177249	0.0362656
ENSDARG00000017906	cox5aa	70.643	2.00587	0.71396	2.8095	0.00496184	0.0661997
ENSDARG00000013721	g6pca.2	1384.22	2.00615	0.563356	3.56108	0.000369334	0.0156889
ENSDARG00000038950	BOLA3	774.752	2.00647	0.681628	2.94364	0.00324375	0.0521967
ENSDARG00000042502	h2afvb	4617.61	2.00691	0.688103	2.91658	0.00353892	0.0544944
ENSDARG00000095826	smdt1	80.6554	2.01064	0.777213	2.58699	0.0096818	0.0992989
ENSDARG00000074390	tmem176l.4	983.214	2.01116	0.590818	3.40402	0.000664007	0.0205672
ENSDARG00000023299	nhp2l1b	1562.89	2.0121	0.704158	2.85746	0.00427047	0.0608569
ENSDARG00000009753	sf3b14	1520.05	2.01322	0.686781	2.93138	0.00337458	0.0530694
ENSDARG00000019881	bsg	2899.67	2.01365	0.617031	3.26345	0.00110064	0.0274485
ENSDARG00000090113	fabp11a	205.441	2.01815	0.72884	2.76898	0.00562313	0.0717418
ENSDARG00000040557	exosc5	274.445	2.01853	0.684407	2.94931	0.00318482	0.0514883
ENSDARG00000019398	psma6a	1123.85	2.01889	0.649943	3.10626	0.00189468	0.0378688
ENSDARG00000005230	ssr2	3204.7	2.01923	0.658866	3.06471	0.00217879	0.0404449
ENSDARG00000040440	snrpd2	2989.36	2.02129	0.693719	2.9137	0.00357178	0.0546257
ENSDARG00000007697	fabp7a	5875.06	2.02325	0.69094	2.92826	0.00340861	0.0533022
ENSDARG00000011648	snrpd1	1596.49	2.0251	0.723304	2.79979	0.00511364	0.0676475
ENSDARG00000008403	phospho1	73.8885	2.02684	0.638215	3.1758	0.00149422	0.0326111
ENSDARG00000033285	gsto2	576.059	2.03353	0.663641	3.0642	0.00218255	0.0404449
ENSDARG00000074076	psma1	2226.65	2.03404	0.666991	3.04957	0.00229169	0.0417208
ENSDARG00000030139	sdhdb	1666.38	2.03457	0.651133	3.12466	0.00178008	0.0363458
ENSDARG00000057460	crygm2d13	705.826	2.03488	0.697184	2.91871	0.00351485	0.0544262
ENSDARG00000039601	ier3ip1	1580.58	2.03786	0.678486	3.00355	0.00266852	0.0458696
ENSDARG00000045299	VMO1 (2 of 2)	144.118	2.03807	0.622318	3.27497	0.00105674	0.0266934
ENSDARG00000034957	hddc2	662.801	2.04014	0.670172	3.0442	0.00233302	0.0422649
ENSDARG00000041645	A2ML1 (2 of 12)	119.669	2.04131	0.583355	3.49927	0.000466537	0.0172055
ENSDARG00000076280	ppp1r1b	60.2417	2.04178	0.740442	2.75751	0.00582431	0.0729651
ENSDARG00000068114	f11rl	165.553	2.04378	0.577641	3.53815	0.000402934	0.0162626
ENSDARG00000087301	crygm2d14	62.555	2.04412	0.733226	2.78784	0.00530607	0.0692914
ENSDARG00000075881	si:ch211-39k3.2	428.358	2.04455	0.726906	2.81267	0.00491322	0.065868
ENSDARG00000035602	dao.1	434.57	2.04551	0.589816	3.46805	0.000524247	0.0183234
ENSDARG00000025972	mcts1	1851.95	2.04965	0.671273	3.05338	0.00226276	0.0413329
ENSDARG00000090389	ndufv3	127.761	2.05075	0.757062	2.70883	0.00675206	0.0801499
ENSDARG00000042345	si:dkeyp-55f12.3	352.521	2.0526	0.720377	2.84934	0.00438102	0.061562
ENSDARG00000092726	si:dkey-184p9.7	1585.68	2.0544	0.704112	2.91772	0.00352604	0.0544526
ENSDARG00000077587	si:dkey-261m9.16	809.818	2.05514	0.712757	2.88337	0.00393446	0.0580072
ENSDARG00000017299	fabp11a	763.647	2.05919	0.717679	2.86924	0.00411464	0.0597108
ENSDARG00000095072	si:dkey-26g8.4	75.1592	2.06066	0.68542	3.00642	0.00264347	0.0457226
ENSDARG00000041925	cryba2b	1769.11	2.06434	0.702528	2.93845	0.00329856	0.0526204
ENSDARG00000073970	mctp2b	113.193	2.06566	0.652079	3.1678	0.00153598	0.0330403
ENSDARG00000043102	lxn	168.691	2.06576	0.723864	2.8538	0.00432004	0.0611702
ENSDARG00000016598	ckmt1	1972.83	2.0659	0.576148	3.58571	0.000336163	0.0149082
ENSDARG00000059357	sarnp	1068.27	2.06903	0.712177	2.90521	0.00367001	0.0554239
ENSDARG00000035146	polr2j	573.427	2.06917	0.727629	2.84371	0.00445911	0.0622647
ENSDARG00000007745	uqcrfs1	793.014	2.0698	0.654768	3.16113	0.0015716	0.0333831
ENSDARG00000091656	lsm8	759.093	2.07007	0.735218	2.81558	0.00486893	0.0655915
ENSDARG00000029587	MSRA	115.503	2.0715	0.753431	2.74942	0.00597007	0.0742875
ENSDARG00000002981	cyp2aa4	362.447	2.07221	0.558002	3.71363	0.000204306	0.0112694
ENSDARG00000002968	a1cf	87.8519	2.07227	0.614296	3.3734	0.000742459	0.0221877
ENSDARG00000044751	ddt	2170.92	2.0726	0.669256	3.09687	0.00195575	0.0383777
ENSDARG00000061120	slc43a2b	2652.16	2.07292	0.559605	3.70425	0.000212014	0.0115655
ENSDARG00000016691	cd9b	1596.63	2.0732	0.623368	3.3258	0.000881639	0.0243153
ENSDARG00000058318	c1qtnf9	154.512	2.07597	0.599758	3.46135	0.00053747	0.0185637
ENSDARG00000020448	adi1	1528.4	2.07688	0.654742	3.17205	0.00151365	0.0328412
ENSDARG00000035679	si:rp71-45k5.4	1638.31	2.07963	0.662118	3.14088	0.00168443	0.03517
ENSDARG00000077456	si:ch211-113a14.12	278.006	2.08137	0.713459	2.9173	0.00353075	0.0544526
ENSDARG00000035652	sat1a.1	346.265	2.0817	0.70336	2.95965	0.00307991	0.0505133
ENSDARG00000074656	ctssb.1	1001.44	2.08232	0.615277	3.38436	0.000713456	0.021731
ENSDARG00000057529	itpa	63.4628	2.08545	0.72965	2.85815	0.00426116	0.0608024
ENSDARG00000059816	C1H19orf53	293.238	2.08582	0.716597	2.91073	0.00360584	0.0548367
ENSDARG00000061527	nxt2	438.601	2.09093	0.704916	2.96621	0.00301495	0.0498907
ENSDARG00000070835	tnnc2	11996.1	2.09153	0.674709	3.0999	0.00193588	0.0381227
ENSDARG00000070142	cart4	116.638	2.09325	0.718425	2.91367	0.00357208	0.0546257
ENSDARG00000089626	ptges3b	144.565	2.09375	0.631902	3.31341	0.000921666	0.0249461
ENSDARG00000089806	si:dkey-239j18.3	1539.27	2.09724	0.603213	3.47678	0.000507473	0.0180912
ENSDARG00000041619	gnb2l1	10996.3	2.10009	0.687794	3.05336	0.00226293	0.0413329
ENSDARG00000093569	bckdhbl	677.646	2.10197	0.5591	3.75956	0.000170216	0.0102147
ENSDARG00000039453	dhrs7ca	280.007	2.10223	0.60541	3.4724	0.000515825	0.0181554
ENSDARG00000011026	zgc:92907	274.074	2.10292	0.697137	3.01651	0.00255699	0.0447858
ENSDARG00000095744	si:dkey-269i1.4	1299.33	2.10377	0.617035	3.40949	0.000650847	0.020384
ENSDARG00000008494	myl6	632.962	2.10391	0.650947	3.23208	0.00122894	0.0291174
ENSDARG00000054696	psmb4	1710.56	2.10393	0.670537	3.13767	0.00170294	0.0353568
ENSDARG00000058349	polr2l	1019.31	2.10564	0.733857	2.86927	0.00411415	0.0597108
ENSDARG00000020504	h3f3a	14115.5	2.10564	0.722163	2.91574	0.00354846	0.0545655
ENSDARG00000071878	trmt112	1188.73	2.1057	0.683291	3.0817	0.00205819	0.0393434
ENSDARG00000055974	TPMT (2 of 2)	94.2905	2.10601	0.719094	2.9287	0.00340385	0.0533022
ENSDARG00000004034	arhgdig	1506.81	2.10813	0.591378	3.56477	0.000364173	0.0155292
ENSDARG00000095157	TMEM14A	105.347	2.10937	0.776227	2.71747	0.00657837	0.0786779
ENSDARG00000011272	UQCC2	827.793	2.10952	0.696203	3.03004	0.00244518	0.0438669
ENSDARG00000025554	WDR83OS	1238.42	2.10957	0.710494	2.96916	0.00298611	0.0495885
ENSDARG00000088373	spaca4l	2602.65	2.11061	0.652918	3.23257	0.0012268	0.0291174
ENSDARG00000067975	atpif1a	1211.68	2.11089	0.71816	2.93931	0.00328948	0.0525901
ENSDARG00000016771	tfa	17483.5	2.11176	0.589897	3.57988	0.000343754	0.0150842
ENSDARG00000036092	acn9	333.889	2.11176	0.707858	2.98331	0.0028515	0.0480464
ENSDARG00000039642	atpv0e1	183.283	2.11189	0.695266	3.03752	0.0023853	0.042862
ENSDARG00000021582	dynlrb1	3352.61	2.11238	0.727802	2.90241	0.00370305	0.0557822
ENSDARG00000008068	tma16	445.269	2.11482	0.675603	3.13027	0.00174645	0.0360576
ENSDARG00000046012	slc47a1	205.121	2.11508	0.567766	3.72528	0.000195102	0.0111739
ENSDARG00000089606	pin1	505.827	2.11558	0.677553	3.12238	0.00179396	0.0365279
ENSDARG00000007682	ppdpfa	716.072	2.11686	0.676454	3.12934	0.00175197	0.0361043
ENSDARG00000096829	blvrb	894.233	2.1217	0.601961	3.52464	0.000424054	0.0163246
ENSDARG00000042660	fam32al	1723.15	2.123	0.681303	3.11608	0.00183273	0.037098
ENSDARG00000026183	polr2eb	888.756	2.12477	0.679741	3.12586	0.00177288	0.0362656
ENSDARG00000016122	ptrhd1	337.54	2.12518	0.648393	3.2776	0.00104692	0.0266832
ENSDARG00000004925	immp2l	147.459	2.12639	0.710063	2.99465	0.00274764	0.0468663
ENSDARG00000032431	mpv17	215.077	2.12672	0.689321	3.08524	0.00203386	0.0392164
ENSDARG00000056099	gtf2h5	682.64	2.1278	0.689635	3.08541	0.00203274	0.0392164
ENSDARG00000004527	pin4	809.883	2.12855	0.705485	3.01715	0.00255165	0.0447673
ENSDARG00000052696	bdh2	395.2	2.12874	0.666377	3.1945	0.00140073	0.0314371
ENSDARG00000097407	si:ch211-162e15.3	556.107	2.13074	0.718303	2.96635	0.00301359	0.0498907
ENSDARG00000043457	gapdh	15314.7	2.13232	0.588166	3.62538	0.00028854	0.0136711
ENSDARG00000005320	nipsnap1	58.747	2.13236	0.704319	3.02755	0.00246548	0.0439165
ENSDARG00000024478	mpc2	2992.69	2.13351	0.638987	3.3389	0.000841113	0.0238502
ENSDARG00000041350	ankrd39	95.5366	2.1349	0.748808	2.85106	0.00435737	0.0613073
ENSDARG00000016855	sf3b5	1255.23	2.13514	0.70686	3.0206	0.00252277	0.0444673
ENSDARG00000044194	tcta	977.14	2.13619	0.670829	3.18441	0.00145051	0.0322469
ENSDARG00000074422	ndufa13	698.368	2.13628	0.719531	2.969	0.00298774	0.0495885
ENSDARG00000054220	ap4s1	324.357	2.13745	0.718525	2.97477	0.00293205	0.0489572
ENSDARG00000039350	ssbp1	797.14	2.13869	0.68604	3.11745	0.00182425	0.037043
ENSDARG00000067681	tmem141	242.736	2.1388	0.730983	2.92592	0.00343436	0.0535538
ENSDARG00000044684	rbp4l	1172.24	2.13921	0.696477	3.07147	0.00213005	0.0400269
ENSDARG00000005139	hhatlb	441.355	2.14097	0.547297	3.9119	9.15725e-05	0.00774655
ENSDARG00000035987	psmg2	570.314	2.14306	0.637712	3.36055	0.000777867	0.0226953
ENSDARG00000076693	crygm2d17	1077.61	2.14354	0.698504	3.06876	0.00214947	0.0401547
ENSDARG00000043848	sod1	533.002	2.14448	0.702775	3.05145	0.00227738	0.0415285
ENSDARG00000009950	edf1	3953.17	2.1447	0.698201	3.07175	0.00212811	0.0400269
ENSDARG00000035625	snrnp27	1033.63	2.1467	0.665296	3.22668	0.00125234	0.029338
ENSDARG00000037199	C9H2orf76	269.297	2.14741	0.724874	2.96246	0.00305193	0.0502029
ENSDARG00000035904	crabp1b	767.181	2.14818	0.672686	3.19344	0.00140591	0.0314895
ENSDARG00000096346	si:ch211-85n16.3	311.604	2.14821	0.721012	2.97944	0.00288773	0.0484362
ENSDARG00000097789	zgc:174637	262.998	2.14878	0.561936	3.82389	0.000131362	0.00868771
ENSDARG00000062632	duox	112.135	2.1504	0.653387	3.29116	0.000997748	0.0258359
ENSDARG00000058041	ndufa8	1533.79	2.15117	0.685384	3.13863	0.00169738	0.0353074
ENSDARG00000009640	psmb1	2727.25	2.15144	0.675653	3.18424	0.00145137	0.0322469
ENSDARG00000037281	fgg	1320.41	2.15155	0.61253	3.51257	0.000443797	0.0166229
ENSDARG00000053684	aldob	10328.3	2.15195	0.58594	3.67265	0.000240047	0.0124549
ENSDARG00000055036	zgc:110377	162.814	2.15813	0.652644	3.30675	0.000943862	0.0250259
ENSDARG00000091001	mycbp	254.281	2.15816	0.736343	2.93091	0.00337968	0.0530744
ENSDARG00000045980	zgc:153129	326.28	2.16052	0.607087	3.55883	0.000372517	0.0157637
ENSDARG00000034826	park7	395.001	2.16311	0.705091	3.06784	0.00215612	0.0401763
ENSDARG00000004296	ambp	810.532	2.16444	0.642055	3.37112	0.000748642	0.0223123
ENSDARG00000021242	mvp	2519.85	2.16449	0.539511	4.01195	6.02189e-05	0.0058764
ENSDARG00000033175	snrpe	3574.63	2.16513	0.734136	2.94922	0.0031858	0.0514883
ENSDARG00000010831	churc1	1124.12	2.16766	0.674272	3.21482	0.00130525	0.0300236
ENSDARG00000045359	tceb1b	1774.7	2.16859	0.661022	3.28066	0.00103563	0.0265175
ENSDARG00000001782	prkacba	192.822	2.171	0.631341	3.43871	0.000584496	0.0192294
ENSDARG00000070918	FETUB (2 of 2)	51.2377	2.17152	0.737008	2.9464	0.00321492	0.0518834
ENSDARG00000039517	c8b	86.4324	2.17378	0.611913	3.55243	0.000381691	0.015909
ENSDARG00000032976	cmlc1	855.66	2.17446	0.70025	3.10527	0.00190106	0.0378688
ENSDARG00000020364	fbp1b	2303.79	2.1746	0.569829	3.81623	0.000135506	0.00883737
ENSDARG00000040298	apoa4	16378.6	2.17568	0.618253	3.51907	0.000433055	0.0163866
ENSDARG00000074312	coa3	878.788	2.17764	0.723284	3.01077	0.00260587	0.0452132
ENSDARG00000056859	SPX	76.2829	2.17791	0.755718	2.88191	0.00395273	0.0581219
ENSDARG00000056794	npm3	248.07	2.17862	0.646908	3.36774	0.000757859	0.0224658
ENSDARG00000069461	rnaseka	1812.38	2.17894	0.70724	3.08091	0.00206372	0.0393811
ENSDARG00000011553	atp5f1	4156.93	2.17961	0.671536	3.2457	0.0011716	0.0286745
ENSDARG00000007285	mrp63	948.593	2.17974	0.735654	2.963	0.00304656	0.050189
ENSDARG00000079632	POLD4	574.477	2.1819	0.743589	2.93428	0.0033432	0.052876
ENSDARG00000045155	phf5a	842.605	2.18191	0.71262	3.06181	0.00220005	0.0405195
ENSDARG00000005112	cdh17	444.781	2.18253	0.560234	3.89575	9.78941e-05	0.00774655
ENSDARG00000021984	ndufa2	464.558	2.18393	0.724454	3.01459	0.00257329	0.0448541
ENSDARG00000035400	btf3	8667.69	2.18697	0.685838	3.18875	0.0014289	0.0318758
ENSDARG00000035129	zgc:101858	506.862	2.18786	0.676374	3.23469	0.00121773	0.0291174
ENSDARG00000018846	dgat2	354.581	2.18917	0.568239	3.85255	0.000116894	0.00840448
ENSDARG00000017985	C1H4orf33	273.489	2.18929	0.636932	3.43724	0.00058768	0.0192769
ENSDARG00000024443	gnpda2	1035.48	2.19164	0.573812	3.81943	0.00013376	0.00877511
ENSDARG00000077815	cdc26	82.311	2.19218	0.773677	2.83346	0.0046047	0.0635256
ENSDARG00000095897	atp5e	2093.66	2.19267	0.753192	2.91117	0.00360082	0.0548367
ENSDARG00000024548	cryba4	1556.89	2.193	0.710737	3.08553	0.00203187	0.0392164
ENSDARG00000002204	hspb11	272.592	2.19304	0.714413	3.0697	0.0021427	0.0401547
ENSDARG00000039346	ndufa5	819.389	2.19355	0.741421	2.95857	0.0030907	0.050612
ENSDARG00000096533	rltgr	310.573	2.19402	0.56402	3.88998	0.000100254	0.00774655
ENSDARG00000040148	fam136a	134.671	2.19443	0.724848	3.02743	0.0024664	0.0439165
ENSDARG00000067677	lsmd1	1077.97	2.20067	0.692804	3.17647	0.00149079	0.0326111
ENSDARG00000018800	COX20	242.279	2.20089	0.736711	2.98745	0.00281314	0.0474722
ENSDARG00000039173	ctslb	2066.53	2.20143	0.645013	3.41299	0.000642535	0.0202591
ENSDARG00000013966	psma6b	750.344	2.20244	0.683123	3.22407	0.00126383	0.0294845
ENSDARG00000027899	shfm1	3655.42	2.20341	0.730299	3.01714	0.00255171	0.0447673
ENSDARG00000054942	lgals2a	864.493	2.20371	0.681316	3.2345	0.00121858	0.0291174
ENSDARG00000089291	stra13	427.463	2.2058	0.750229	2.94017	0.00328033	0.0525564
ENSDARG00000088885	si:ch1073-340i21.3	1127.83	2.20622	0.620571	3.55515	0.000377767	0.0158648
ENSDARG00000016088	rtn2a	202.94	2.20951	0.587857	3.7586	0.00017087	0.0102147
ENSDARG00000051939	pcxb	222.609	2.20983	0.603935	3.65905	0.000253155	0.0129342
ENSDARG00000078994	si:ch211-198o8.4	49.3667	2.21438	0.712258	3.10896	0.00187749	0.037778
ENSDARG00000079111	ACTC1 (2 of 2)	76.9242	2.21443	0.659252	3.35901	0.00078223	0.0227031
ENSDARG00000014536	pfdn1	2491.44	2.21475	0.683575	3.23995	0.00119551	0.0290672
ENSDARG00000002240	psmb6	1540.58	2.21592	0.707621	3.1315	0.00173913	0.0359734
ENSDARG00000074552	ndufs7	1372.51	2.21645	0.690267	3.211	0.00132274	0.0302381
ENSDARG00000035958	tnni2b.1	10685	2.21849	0.698546	3.17586	0.00149392	0.0326111
ENSDARG00000037491	bmp15	52.3656	2.22168	0.702161	3.16406	0.00155583	0.033236
ENSDARG00000059795	THEM6 (2 of 2)	212.995	2.22226	0.663136	3.35113	0.00080482	0.023057
ENSDARG00000092387	zgc:193742	104.422	2.22502	0.722436	3.07989	0.00207076	0.0394477
ENSDARG00000068289	eif3k	1693.43	2.22801	0.69231	3.21823	0.00128985	0.0299175
ENSDARG00000090768	zgc:173556	95.6187	2.23311	0.68827	3.24452	0.00117647	0.0287303
ENSDARG00000028106	glrx	1039.91	2.234	0.628803	3.55278	0.000381187	0.015909
ENSDARG00000053130	pcp4a	295.024	2.23516	0.70431	3.17354	0.0015059	0.0328013
ENSDARG00000089976	spcs3	1260.84	2.23716	0.695545	3.21642	0.00129802	0.0300182
ENSDARG00000077855	znrf2a	315.683	2.23918	0.683808	3.27458	0.00105818	0.0266934
ENSDARG00000041108	ctsh	660.545	2.24202	0.616705	3.63547	0.00027747	0.0134337
ENSDARG00000002768	pvalb2	28961.3	2.24412	0.749221	2.99527	0.00274202	0.0468424
ENSDARG00000040121	psma2	2982.42	2.2444	0.661424	3.39329	0.000690592	0.0212683
ENSDARG00000070386	krtcap2	663.558	2.24783	0.709866	3.16656	0.00154256	0.0330403
ENSDARG00000045797	C25H12orf73	199.136	2.24815	0.743875	3.02221	0.00250933	0.0443009
ENSDARG00000019332	C24H11orf65	1542.26	2.24866	0.723467	3.10817	0.00188251	0.0378104
ENSDARG00000090228	gstal	464.121	2.24949	0.673952	3.33776	0.000844581	0.0238874
ENSDARG00000030411	crygn2	2786.63	2.2509	0.717758	3.13602	0.0017126	0.0354908
ENSDARG00000004874	spata6l	51.0118	2.2513	0.781011	2.88254	0.00394483	0.0580828
ENSDARG00000070355	FBXO2	6326.02	2.25221	0.667021	3.37652	0.000734078	0.0220562
ENSDARG00000045514	atp5c1	4895.39	2.25939	0.63002	3.58623	0.000335499	0.0149082
ENSDARG00000076509	polr2d	751.979	2.2609	0.724156	3.12211	0.00179559	0.0365279
ENSDARG00000037402	lim2.3	376.923	2.26104	0.68539	3.2989	0.000970628	0.0254405
ENSDARG00000030094	mal	590.945	2.2628	0.714223	3.1682	0.00153384	0.0330403
ENSDARG00000042559	tnni1c	643.129	2.26441	0.723886	3.12814	0.00175919	0.0361187
ENSDARG00000068265	tomm5	186.059	2.26631	0.735003	3.0834	0.00204648	0.0393382
ENSDARG00000059298	spcs1	1709.6	2.26821	0.732994	3.09445	0.00197181	0.0386245
ENSDARG00000076223	SERP1	2614.95	2.26863	0.663939	3.41693	0.000633311	0.0201768
ENSDARG00000051957	selm	843.039	2.26952	0.693952	3.27043	0.00107384	0.0269358
ENSDARG00000007720	sub1b	974.141	2.26994	0.685954	3.30917	0.000935735	0.0249461
ENSDARG00000036671	tnni1al	976.731	2.27129	0.684554	3.31791	0.000906952	0.0248281
ENSDARG00000094978	si:ch73-18b11.2	323.04	2.27474	0.724226	3.14092	0.00168415	0.03517
ENSDARG00000071036	TRIM14 (3 of 26)	1139.1	2.27713	0.677203	3.36255	0.000772261	0.0225912
ENSDARG00000014165	ssr3	196.167	2.28166	0.732382	3.11539	0.001837	0.037098
ENSDARG00000028889	ndufb10	3212.68	2.2841	0.686566	3.32684	0.000878355	0.0243042
ENSDARG00000069013	prdx4	1177.72	2.28556	0.688383	3.32019	0.000899566	0.0247481
ENSDARG00000015662	pla2g12b	5307.65	2.28583	0.517556	4.41659	1.00271e-05	0.00247046
ENSDARG00000087996	pabpn1l	1098.39	2.28794	0.724275	3.15893	0.00158347	0.0335678
ENSDARG00000015385	ndufs3	1982.01	2.28903	0.688093	3.32663	0.000879045	0.0243042
ENSDARG00000096749	C12H17orf89	237.707	2.2909	0.74581	3.07169	0.00212853	0.0400269
ENSDARG00000002589	mylpfb	5262.52	2.29092	0.71364	3.21018	0.0013265	0.030261
ENSDARG00000070217	minos1	496.495	2.29613	0.743907	3.08658	0.00202471	0.0392164
ENSDARG00000068947	si:ch211-264e16.1	391.611	2.29784	0.558224	4.11635	3.84927e-05	0.00454741
ENSDARG00000019122	he1b	7174.27	2.30103	0.683496	3.36655	0.000761137	0.0224658
ENSDARG00000044102	znf593	1226.02	2.30326	0.699057	3.29481	0.00098487	0.0256924
ENSDARG00000025493	serp1	3633.96	2.30451	0.69642	3.30909	0.000936013	0.0249461
ENSDARG00000070168	sod3a	106.639	2.30465	0.593842	3.88092	0.000104063	0.00777087
ENSDARG00000090918	si:dkey-269i1.4	2338.61	2.30947	0.619976	3.72509	0.000195245	0.0111739
ENSDARG00000002613	rpa3	1245.92	2.31051	0.711817	3.24593	0.00117067	0.0286745
ENSDARG00000086699	smim15	2237.51	2.31378	0.715028	3.23593	0.00121245	0.0291174
ENSDARG00000037962	psmb7	4363.17	2.31405	0.654702	3.53451	0.000408533	0.0162928
ENSDARG00000089187	wfdc2	64.7354	2.31438	0.770332	3.00439	0.0026611	0.045813
ENSDARG00000032296	pomp	2154.69	2.31516	0.704424	3.2866	0.00101404	0.0260247
ENSDARG00000090286	serpina1	1776.37	2.31738	0.6146	3.77056	0.000162884	0.00997732
ENSDARG00000016704	PBLD (1 of 2)	60.274	2.31802	0.700838	3.3075	0.000941326	0.0250259
ENSDARG00000008109	eef1da	2349.04	2.32001	0.681252	3.40551	0.000660417	0.0205672
ENSDARG00000063518	CPN2	309.658	2.32044	0.616327	3.76495	0.000166583	0.0100924
ENSDARG00000041435	uba52	3492.69	2.3226	0.718043	3.23463	0.00121801	0.0291174
ENSDARG00000013044	ndufv2	1124.06	2.32305	0.678879	3.42189	0.000621875	0.0200428
ENSDARG00000045296	myeov2	547.481	2.32447	0.749573	3.10106	0.00192831	0.0380412
ENSDARG00000096118	ost4	525.735	2.32461	0.733087	3.17099	0.00151921	0.0328974
ENSDARG00000033789	ndufb7	1069.48	2.32661	0.722728	3.21921	0.00128544	0.0298778
ENSDARG00000086370	apoea	1082.85	2.32677	0.668479	3.48069	0.000500124	0.0178867
ENSDARG00000078352	lyrm4	761.623	2.32718	0.718845	3.23738	0.00120632	0.0291174
ENSDARG00000045230	cox6b1	689.628	2.32736	0.749987	3.10321	0.00191436	0.0379571
ENSDARG00000041921	hsbp1b	2483.2	2.3315	0.700224	3.32965	0.000869557	0.0242665
ENSDARG00000028435	aamdc	223.304	2.33169	0.733185	3.18023	0.00147161	0.0323728
ENSDARG00000090369	zgc:86896	323.37	2.33225	0.577475	4.03871	5.37469e-05	0.00562162
ENSDARG00000092143	ank1	852.331	2.33268	0.665964	3.5027	0.00046056	0.017135
ENSDARG00000068156	chchd7	161.231	2.33285	0.727469	3.20681	0.00134216	0.0304929
ENSDARG00000019763	acp5a	3956.95	2.33904	0.610698	3.8301	0.00012809	0.00868771
ENSDARG00000070923	zgc:158296	989.178	2.33926	0.611834	3.82336	0.000131644	0.00868771
ENSDARG00000070486	rbp7b	115.511	2.34093	0.773528	3.0263	0.00247568	0.0439165
ENSDARG00000071670	tma7	2050.97	2.3443	0.709067	3.30618	0.000945778	0.0250259
ENSDARG00000032102	prdx3	1881.65	2.34472	0.66473	3.52733	0.000419768	0.0163229
ENSDARG00000046154	apooa	247.305	2.3474	0.686891	3.41743	0.000632152	0.0201768
ENSDARG00000054907	cox7a3	4410.83	2.34962	0.699452	3.35923	0.000781591	0.0227031
ENSDARG00000039872	lamtor2	430.177	2.35205	0.718099	3.27539	0.00105518	0.0266934
ENSDARG00000018345	DAPK2 (1 of 2)	54.5021	2.35239	0.768233	3.06208	0.00219805	0.0405195
ENSDARG00000040076	pycard	1232.44	2.35261	0.633004	3.71658	0.000201942	0.0111946
ENSDARG00000070046	eny2	1045.39	2.35289	0.699627	3.36307	0.000770806	0.0225912
ENSDARG00000053862	crygmx	170.235	2.35343	0.725501	3.24387	0.00117919	0.0287333
ENSDARG00000057299	pbdc1	1472.1	2.35731	0.676298	3.48561	0.000491025	0.0177652
ENSDARG00000089625	C6H17orf67	612.473	2.35733	0.73644	3.20098	0.0013696	0.0309893
ENSDARG00000092225	si:dkeyp-13a3.10	90.272	2.36053	0.77522	3.04498	0.00232697	0.0422649
ENSDARG00000041065	hspb1	5480.53	2.36091	0.689058	3.42629	0.000611879	0.0197781
ENSDARG00000053446	sub1a	3771.76	2.36114	0.694597	3.39929	0.00067561	0.0208649
ENSDARG00000025326	myl12.2	1341.15	2.36128	0.6683	3.53326	0.000410464	0.0163077
ENSDARG00000055708	timm8b	899.506	2.36561	0.717341	3.29775	0.00097464	0.0254855
ENSDARG00000005513	naca	16523.1	2.3709	0.686889	3.45165	0.000557172	0.0186883
ENSDARG00000042469	ndufa12	1036.18	2.37105	0.735526	3.22361	0.00126586	0.0294845
ENSDARG00000013938	psmb3	2653.2	2.37133	0.672979	3.52363	0.00042568	0.0163305
ENSDARG00000091511	gpx7	335.433	2.37167	0.673655	3.5206	0.000430575	0.0163866
ENSDARG00000092889	SYCE3	264.454	2.37366	0.724943	3.27427	0.00105936	0.0266934
ENSDARG00000074306	ctslb	1050.98	2.37557	0.599354	3.96354	7.38457e-05	0.00682272
ENSDARG00000094265	si:dkey-183n20.15	108.104	2.38038	0.707124	3.36628	0.000761895	0.0224658
ENSDARG00000094559	zgc:174855	4484.29	2.38309	0.614097	3.88065	0.000104179	0.00777087
ENSDARG00000095623	dpm2	1620.51	2.3837	0.71182	3.34873	0.000811823	0.0231976
ENSDARG00000092124	cox14	700.471	2.38432	0.745745	3.19723	0.00138753	0.0312673
ENSDARG00000036190	txnl4a	1213.53	2.38685	0.698167	3.41874	0.00062911	0.0201588
ENSDARG00000087263	ssr3	247.129	2.38739	0.704187	3.39028	0.000698202	0.0213839
ENSDARG00000067717	tomm7	410.283	2.38948	0.738611	3.23511	0.00121597	0.0291174
ENSDARG00000045248	h3f3a	6585.51	2.39155	0.683913	3.49686	0.000470771	0.0172829
ENSDARG00000056583	ndufs6	1363.51	2.3916	0.732905	3.26318	0.0011017	0.0274485
ENSDARG00000023672	timm8a	665.315	2.3946	0.711221	3.36689	0.000760212	0.0224658
ENSDARG00000097520	si:ch73-167f10.1	141.895	2.39553	0.760588	3.14957	0.0016351	0.0345301
ENSDARG00000059075	nip7	668.495	2.3959	0.688274	3.48102	0.000499508	0.0178867
ENSDARG00000076568	sec61b	3691.89	2.39601	0.708296	3.38279	0.000717545	0.0217957
ENSDARG00000011168	anxa1c	6163.79	2.39708	0.592452	4.04603	5.20932e-05	0.00562162
ENSDARG00000069828	ABHD12B (1 of 2)	240.35	2.3987	0.614574	3.90303	9.49946e-05	0.00774655
ENSDARG00000069846	zgc:162944	743.945	2.40143	0.708054	3.3916	0.000694863	0.0213406
ENSDARG00000067652	im:7150988	670.14	2.40425	0.730434	3.29153	0.000996435	0.0258359
ENSDARG00000058371	krt5	3057.8	2.40517	0.572889	4.19832	2.68908e-05	0.00350751
ENSDARG00000078113	atp5ia	564.195	2.40519	0.730924	3.29061	0.000999695	0.0258359
ENSDARG00000024141	cav3	4248.11	2.40834	0.669113	3.59931	0.000319066	0.0144089
ENSDARG00000037539	tnnc1b	2823.99	2.40954	0.682313	3.53143	0.000413318	0.0163077
ENSDARG00000088711	lgals1l1	1244.87	2.40999	0.667874	3.60844	0.00030804	0.0141711
ENSDARG00000059053	slc13a4	531.778	2.41046	0.549413	4.38734	1.14743e-05	0.00270671
ENSDARG00000033364	zgc:158387	1931.31	2.4108	0.638637	3.77492	0.00016006	0.00990561
ENSDARG00000011239	ppp1r14aa	462.881	2.414	0.690786	3.49457	0.000474829	0.0173744
ENSDARG00000017441	mylz3	45101.2	2.41445	0.682422	3.53806	0.000403085	0.0162626
ENSDARG00000041314	ndufb9	2951.09	2.41523	0.719931	3.3548	0.000794214	0.0229309
ENSDARG00000041400	NDUFA3	1743.7	2.41656	0.724395	3.33597	0.000850022	0.0239801
ENSDARG00000092870	si:dkey-100n23.4	1766.65	2.41889	0.70008	3.45516	0.000549966	0.0186883
ENSDARG00000019404	atp5d	1952.77	2.42042	0.699929	3.45809	0.000544022	0.0186289
ENSDARG00000001950	ak1	5247.01	2.4224	0.717239	3.37739	0.000731774	0.0220562
ENSDARG00000070427	s100v1	1060.24	2.42248	0.71654	3.3808	0.000722757	0.021894
ENSDARG00000043467	ndufb11	1309.09	2.42284	0.709544	3.41464	0.000638665	0.0202591
ENSDARG00000092787	TMEM261	324.086	2.42389	0.728232	3.32847	0.000873255	0.0242665
ENSDARG00000037259	ndufb6	1827.65	2.42516	0.72515	3.34436	0.000824731	0.0234456
ENSDARG00000093382	si:dkey-88p24.9	486.099	2.42698	0.731159	3.31937	0.000902223	0.0247598
ENSDARG00000053858	crip1	152.688	2.4271	0.755135	3.21413	0.00130842	0.030034
ENSDARG00000040301	lrrc20	730.367	2.42886	0.711661	3.41295	0.000642634	0.0202591
ENSDARG00000051780	BOLA2B	249.461	2.43036	0.755693	3.21607	0.00129961	0.0300182
ENSDARG00000029069	tnni2a.4	26398.3	2.43052	0.704171	3.45161	0.000557259	0.0186883
ENSDARG00000014313	atp5j	1356.2	2.43102	0.7129	3.41004	0.000649529	0.020384
ENSDARG00000035914	tmem167a	1127.09	2.43191	0.704806	3.45047	0.00055962	0.0186883
ENSDARG00000042780	apoba	2807.62	2.43285	0.539784	4.50709	6.5723e-06	0.00179451
ENSDARG00000058463	ndufab1a	2027.32	2.43324	0.704964	3.45159	0.000557304	0.0186883
ENSDARG00000002764	miox	80.2431	2.43373	0.62612	3.88701	0.000101486	0.00774655
ENSDARG00000058328	lsm7	5199.07	2.43406	0.686583	3.54518	0.000392349	0.0160707
ENSDARG00000019444	ssr4	3894.89	2.43449	0.654894	3.71738	0.000201299	0.0111946
ENSDARG00000097753	SLIRP	1338.24	2.43452	0.724976	3.35807	0.000784881	0.0227206
ENSDARG00000020866	APOA4 (1 of 4)	2209.86	2.43501	0.655057	3.71724	0.000201408	0.0111946
ENSDARG00000019125	klhl40b	103.848	2.43531	0.748771	3.25241	0.00114432	0.028205
ENSDARG00000097797	TOMM6	1033.23	2.43547	0.739561	3.29312	0.000990804	0.0257865
ENSDARG00000069850	C9H2orf15	1004.46	2.44128	0.684289	3.56762	0.000360241	0.0154208
ENSDARG00000043279	aqp12	407.545	2.4435	0.711148	3.43599	0.000590398	0.019309
ENSDARG00000009886	rnf114	91.5885	2.44824	0.753027	3.2512	0.00114918	0.0282505
ENSDARG00000036570	snrpf	6165.9	2.45019	0.740312	3.30967	0.00093406	0.0249461
ENSDARG00000090850	serpina1l	879.409	2.45044	0.608765	4.02527	5.69103e-05	0.00576063
ENSDARG00000038153	lgals2b	131.949	2.45103	0.776658	3.15587	0.00160018	0.0338573
ENSDARG00000089245	DUSP23 (2 of 2)	138.77	2.45199	0.752495	3.25848	0.0011201	0.0277199
ENSDARG00000001788	atp5o	8470.38	2.45358	0.689864	3.55662	0.00037566	0.0158363
ENSDARG00000078859	g0s2	349.078	2.45377	0.720021	3.40792	0.000654611	0.0204441
ENSDARG00000036895	dap1b	120.081	2.45548	0.741308	3.31236	0.000925122	0.0249461
ENSDARG00000088330	si:ch211-5k11.2	6813.16	2.45615	0.707185	3.47314	0.00051441	0.0181554
ENSDARG00000044420	dnajc19	212.288	2.46155	0.731978	3.36287	0.000771367	0.0225912
ENSDARG00000077777	tmsb4x	47273.3	2.46175	0.721348	3.41271	0.000643203	0.0202591
ENSDARG00000096037	si:ch211-214j24.14	278.038	2.46256	0.696059	3.53787	0.000403374	0.0162626
ENSDARG00000005085	ggctb	512.293	2.46289	0.669764	3.67725	0.000235763	0.0124162
ENSDARG00000091465	si:dkey-66a8.7	84.5973	2.46587	0.6251	3.94476	7.98802e-05	0.00720026
ENSDARG00000024433	pvalb4	3264.65	2.46812	0.741523	3.32845	0.000873307	0.0242665
ENSDARG00000026369	dbi	7063.04	2.46895	0.691081	3.57259	0.000353468	0.0152716
ENSDARG00000039005	trappc1	814.656	2.47079	0.718414	3.43923	0.000583371	0.0192294
ENSDARG00000057882	arpc3	3819.21	2.47395	0.684535	3.61406	0.000301439	0.0139835
ENSDARG00000038577	cox6c	1264.31	2.4742	0.749691	3.3003	0.00096583	0.0253748
ENSDARG00000070824	ndufb5	2625.84	2.47437	0.706926	3.50018	0.000464937	0.0172055
ENSDARG00000023656	he1a	16732.5	2.47437	0.700007	3.53478	0.00040811	0.0162928
ENSDARG00000089124	hbae1	5775.8	2.4753	0.727179	3.40398	0.000664116	0.0205672
ENSDARG00000011146	uqcrb	817.385	2.47538	0.733349	3.37545	0.000736956	0.0220828
ENSDARG00000040439	rsl24d1	4269.81	2.47796	0.681409	3.63652	0.00027635	0.0134337
ENSDARG00000038635	magoh	2502.01	2.4807	0.689818	3.59616	0.000322944	0.0144778
ENSDARG00000012640	cideb	155.872	2.48137	0.725716	3.4192	0.000628059	0.0201588
ENSDARG00000038030	rbx1	3071.77	2.48373	0.716314	3.46738	0.000525556	0.0183234
ENSDARG00000027984	gstz1	163.28	2.4838	0.714717	3.47523	0.000510424	0.018133
ENSDARG00000089475	hbae1	7199.81	2.48439	0.710039	3.49894	0.00046711	0.0172055
ENSDARG00000092786	cfhl5	82.8819	2.48554	0.675171	3.68135	0.000231999	0.012307
ENSDARG00000036704	tmem18	964.553	2.48851	0.685427	3.63059	0.000282771	0.0135718
ENSDARG00000010113	ndufb8	4211.98	2.48911	0.714213	3.48512	0.000491921	0.0177652
ENSDARG00000067690	hint2	364.493	2.49061	0.69179	3.60024	0.000317927	0.0144089
ENSDARG00000055046	ponzr5	132.596	2.49093	0.759696	3.27885	0.00104232	0.0266273
ENSDARG00000074340	serf2	6712.4	2.4916	0.707974	3.51934	0.000432622	0.0163866
ENSDARG00000043074	grp	193.463	2.49248	0.685586	3.63555	0.000277393	0.0134337
ENSDARG00000018119	cox5ab	1566.04	2.49274	0.72471	3.43963	0.000582506	0.0192294
ENSDARG00000063341	C2H1orf123	1030.49	2.49363	0.708854	3.51783	0.000435084	0.0164074
ENSDARG00000069192	zgc:163030	1022	2.49466	0.711966	3.5039	0.000458494	0.0171156
ENSDARG00000037790	pvalb8	695.999	2.49489	0.715793	3.48549	0.00049124	0.0177652
ENSDARG00000039493	naa20	1365.6	2.49559	0.703765	3.54606	0.000391035	0.0160707
ENSDARG00000057437	APOD (1 of 3)	425.062	2.49852	0.720458	3.46796	0.000524419	0.0183234
ENSDARG00000095273	cox8a	2365.47	2.49857	0.727767	3.4332	0.000596497	0.0194511
ENSDARG00000032970	cox4i1	4531.18	2.50133	0.709143	3.52725	0.000419895	0.0163229
ENSDARG00000075527	si:dkey-269i1.3	2070.92	2.50327	0.626066	3.99841	6.37698e-05	0.00614797
ENSDARG00000056167	hspe1	3992.4	2.50516	0.730881	3.42759	0.000608972	0.0197417
ENSDARG00000007795	cst3	1146.27	2.50535	0.595661	4.206	2.59933e-05	0.00350751
ENSDARG00000031981	pcbd1	1273.15	2.50553	0.711923	3.51938	0.000432557	0.0163866
ENSDARG00000054202	hbl4	363.964	2.50644	0.673838	3.71965	0.000199503	0.0111946
ENSDARG00000056008	atp5g1	4703.94	2.50992	0.708045	3.54486	0.000392817	0.0160707
ENSDARG00000061728	acot13	169.755	2.51176	0.741759	3.38622	0.000708636	0.0216437
ENSDARG00000076836	gpx4b	2101.14	2.51387	0.699183	3.59544	0.000323848	0.0144778
ENSDARG00000075016	apobl	628.524	2.51539	0.555079	4.5316	5.85386e-06	0.00179451
ENSDARG00000076892	nme2b.2	12924.1	2.51634	0.724244	3.47444	0.000511917	0.018133
ENSDARG00000036995	lsm6	1228.87	2.52235	0.732655	3.44275	0.000575838	0.0191147
ENSDARG00000037307	gnpda1	556.268	2.52302	0.650255	3.88005	0.000104434	0.00777087
ENSDARG00000031325	tmed1a	421.618	2.5264	0.648658	3.89481	9.82769e-05	0.00774655
ENSDARG00000010680	gngt2a	94.3707	2.53019	0.73286	3.45249	0.000555443	0.0186883
ENSDARG00000090444	ponzr1	98.3789	2.53112	0.749527	3.37696	0.000732906	0.0220562
ENSDARG00000044521	eef1b2	16536.2	2.53526	0.7087	3.57734	0.000347113	0.0151513
ENSDARG00000031511	psmb2	1886.73	2.53849	0.695011	3.65245	0.000259748	0.0132102
ENSDARG00000097959	si:dkey-248g15.3	2324.02	2.539	0.765442	3.31704	0.000909759	0.0248436
ENSDARG00000036329	ndufa1	812.448	2.53983	0.733188	3.46409	0.000532024	0.0184806
ENSDARG00000008637	mtp	52.8242	2.54135	0.763498	3.32857	0.000872942	0.0242665
ENSDARG00000024143	mgst3	924.997	2.5441	0.712843	3.56895	0.000358421	0.0154024
ENSDARG00000086842	dap1b	173.454	2.54572	0.73765	3.45113	0.000558248	0.0186883
ENSDARG00000057556	C21H18orf32	11009.4	2.54657	0.738438	3.44859	0.000563518	0.0187619
ENSDARG00000022817	pvalb3	1629.49	2.54694	0.722226	3.52652	0.000421064	0.0163229
ENSDARG00000036171	rnasel3	216.432	2.54946	0.588374	4.33306	1.47054e-05	0.00301924
ENSDARG00000078085	SNRPG	2004.7	2.54949	0.720886	3.5366	0.000405309	0.0162814
ENSDARG00000043865	timm9	596.999	2.55014	0.723395	3.52524	0.000423099	0.0163246
ENSDARG00000087431	zgc:173962	57.5365	2.5516	0.772695	3.30221	0.000959257	0.0253221
ENSDARG00000038608	sdhc	1409.21	2.5519	0.720617	3.54127	0.000398205	0.0162312
ENSDARG00000057571	pgam2	2656.99	2.55587	0.661335	3.86471	0.00011122	0.00811249
ENSDARG00000003526	psma5	3230.25	2.55775	0.622516	4.10872	3.97852e-05	0.00454741
ENSDARG00000068738	cox5b2	71.7252	2.56357	0.794177	3.22795	0.0012468	0.0292866
ENSDARG00000035018	thy1	3395.98	2.56407	0.697792	3.67454	0.000238278	0.0124549
ENSDARG00000038076	ROMO1	4828.26	2.56728	0.675363	3.80134	0.000143917	0.00922316
ENSDARG00000092873	zgc:193541	2665.98	2.57158	0.738252	3.48334	0.000495194	0.0178254
ENSDARG00000070867	smx5	1368.73	2.57322	0.689962	3.72951	0.000191849	0.0111363
ENSDARG00000025635	atp5h	2599.34	2.57687	0.706656	3.64658	0.000265758	0.0133039
ENSDARG00000052840	ndufs4	956.212	2.57945	0.707352	3.64663	0.000265703	0.0133039
ENSDARG00000009212	ppiaa	17665.6	2.57991	0.692883	3.72344	0.000196528	0.0111739
ENSDARG00000015512	aqp8b	57.4643	2.58002	0.774537	3.33105	0.000865205	0.0242665
ENSDARG00000015978	COX5B (2 of 3)	4956.88	2.58603	0.714796	3.61786	0.000297051	0.013897
ENSDARG00000059791	dad1	2756.16	2.58734	0.714338	3.62201	0.000292322	0.0137914
ENSDARG00000068644	urah	2391.92	2.59077	0.706748	3.66577	0.000246597	0.0127164
ENSDARG00000040290	zgc:174637	258.919	2.59095	0.615697	4.20815	2.57469e-05	0.00350751
ENSDARG00000045202	selk	1986.74	2.59892	0.745661	3.4854	0.000491405	0.0177652
ENSDARG00000070844	gamt	19207.7	2.6019	0.726883	3.57953	0.000344215	0.0150842
ENSDARG00000026655	tspo	2139.74	2.60784	0.724528	3.59936	0.000319001	0.0144089
ENSDARG00000009447	atp5g3b	11852.1	2.61065	0.717407	3.639	0.000273698	0.0134337
ENSDARG00000096808	si:dkey-287g12.6	254.088	2.61102	0.722857	3.61208	0.000303748	0.0140319
ENSDARG00000075180	tmem14ca	602.556	2.61222	0.743269	3.5145	0.000440577	0.0165582
ENSDARG00000092677	COA6	231.936	2.61368	0.755703	3.45861	0.000542981	0.0186289
ENSDARG00000022438	cox6a1	7857.71	2.61659	0.727075	3.59878	0.000319708	0.0144089
ENSDARG00000041490	zgc:161979	17499.8	2.61969	0.738476	3.54742	0.000389023	0.0160707
ENSDARG00000051735	si:ch211-113a14.18	269.887	2.62408	0.71001	3.69584	0.000219162	0.0117954
ENSDARG00000096938	si:dkey-36i7.3	199.382	2.62446	0.744038	3.52732	0.000419784	0.0163229
ENSDARG00000040045	cldn1	588.194	2.62906	0.709321	3.70645	0.000210186	0.0115363
ENSDARG00000095254	si:dkey-239j18.2	1592.17	2.63222	0.602416	4.36944	1.24565e-05	0.00275702
ENSDARG00000019096	myl7	1331.66	2.63306	0.695253	3.78719	0.000152361	0.00963933
ENSDARG00000045144	HBZ	215.599	2.6358	0.724934	3.63592	0.00027699	0.0134337
ENSDARG00000007989	nedd8	1161.74	2.63639	0.696828	3.78342	0.000154688	0.00968939
ENSDARG00000022684	fkbp1aa	11895	2.63894	0.687679	3.83746	0.000124312	0.00866821
ENSDARG00000037108	pfdn6	638.363	2.64453	0.710743	3.72079	0.000198598	0.0111946
ENSDARG00000037000	fkbp11	705.594	2.65174	0.702425	3.77512	0.000159932	0.00990561
ENSDARG00000089750	si:dkey-26g8.5	1155.73	2.65286	0.645219	4.11157	3.92974e-05	0.00454741
ENSDARG00000008306	rdh5	87.8157	2.65553	0.653156	4.06569	4.78912e-05	0.0053097
ENSDARG00000068974	lim2.1	581.603	2.66252	0.695389	3.82882	0.000128761	0.00868771
ENSDARG00000038028	ndufa6	1851.25	2.66329	0.727016	3.66332	0.000248969	0.0127793
ENSDARG00000040128	hint1	852.871	2.66573	0.733182	3.63584	0.000277078	0.0134337
ENSDARG00000093448	mpc1	1843.98	2.67534	0.684539	3.90824	9.29711e-05	0.00774655
ENSDARG00000042931	mibp2	3747.81	2.67603	0.677402	3.95043	7.80112e-05	0.00708942
ENSDARG00000094088	si:ch211-229n2.7	149.091	2.68166	0.717738	3.73626	0.000186778	0.011015
ENSDARG00000058079	txndc17	1371.98	2.68347	0.678942	3.95243	7.73617e-05	0.0070885
ENSDARG00000018146	gpx1a	624.759	2.68471	0.674498	3.9803	6.88285e-05	0.00657846
ENSDARG00000055064	prdx5	4769.93	2.68614	0.70947	3.78612	0.000153019	0.00963933
ENSDARG00000095796	si:dkey-87o1.2	904.918	2.68615	0.704151	3.81473	0.000136332	0.00883926
ENSDARG00000055589	s100t	263.938	2.69079	0.739665	3.63785	0.000274928	0.0134337
ENSDARG00000004427	dpy30	790.416	2.69304	0.730299	3.68758	0.000226394	0.0121257
ENSDARG00000079305	hbae3	18985.7	2.69488	0.742892	3.62756	0.000286115	0.0136711
ENSDARG00000044092	atpif1b	3475.65	2.69495	0.73916	3.64597	0.000266389	0.0133039
ENSDARG00000088717	C6H2orf40 (2 of 2)	645.072	2.69943	0.708796	3.80848	0.000139823	0.00901291
ENSDARG00000035838	ostc	2789.84	2.7049	0.691135	3.91371	9.08877e-05	0.00774655
ENSDARG00000095807	hp	851.344	2.70495	0.706985	3.82603	0.000130226	0.00868771
ENSDARG00000014915	ndufab1b	4471.67	2.70922	0.696055	3.89225	9.93183e-05	0.00774655
ENSDARG00000001804	zgc:112148	83.4227	2.71763	0.737434	3.68525	0.000228481	0.0121787
ENSDARG00000092170	apoc1l	10095.1	2.72584	0.730115	3.73344	0.000188883	0.0110801
ENSDARG00000009018	rhbg	236.187	2.72681	0.59196	4.60641	4.09675e-06	0.00156623
ENSDARG00000088091	pfn1	22370.6	2.72775	0.701463	3.88866	0.000100799	0.00774655
ENSDARG00000045351	ccdc58	587.098	2.72936	0.709302	3.84795	0.000119113	0.00841147
ENSDARG00000010717	chchd10	1580.39	2.73499	0.715069	3.8248	0.000130879	0.00868771
ENSDARG00000044562	cycsb	7009.65	2.73646	0.678017	4.03598	5.43758e-05	0.00563425
ENSDARG00000061228	pfdn4	1763.81	2.7388	0.704178	3.88936	0.000100508	0.00774655
ENSDARG00000097635	wu:fb18f06	1114.84	2.73921	0.731881	3.74269	0.000182058	0.010794
ENSDARG00000023290	fabp3	13995.7	2.74	0.698552	3.9224	8.76698e-05	0.0076282
ENSDARG00000015123	zgc:101000	1691.05	2.74472	0.65368	4.19888	2.68237e-05	0.00350751
ENSDARG00000013822	anapc16	707.533	2.7452	0.727449	3.77374	0.00016082	0.00990561
ENSDARG00000088383	cox5aa	292.445	2.74653	0.736249	3.73044	0.000191144	0.0111363
ENSDARG00000042247	ppiab	5930.36	2.74859	0.70506	3.89838	9.68373e-05	0.00774655
ENSDARG00000011841	atp5l	3501.37	2.74922	0.73159	3.75787	0.000171366	0.0102147
ENSDARG00000056314	a2ml	559.091	2.7496	0.539464	5.09692	3.45229e-07	0.000522084
ENSDARG00000092693	tpt1	31544.5	2.7527	0.646794	4.25592	2.08192e-05	0.00348094
ENSDARG00000029064	uqcrq	1264.97	2.75833	0.74078	3.72355	0.000196444	0.0111739
ENSDARG00000022767	apobb	35537.3	2.76105	0.591038	4.67154	2.98956e-06	0.00150457
ENSDARG00000071576	si:dkey-102c8.3	1157.35	2.76796	0.653334	4.23667	2.26864e-05	0.00350751
ENSDARG00000071871	GLOD5	481.735	2.7813	0.715767	3.88576	0.000102011	0.00774655
ENSDARG00000007024	uox	84.945	2.789	0.662769	4.2081	2.57525e-05	0.00350751
ENSDARG00000044125	txn	2105.84	2.78958	0.720595	3.87122	0.000108292	0.00797617
ENSDARG00000051718	si:ch211-113a14.24	89.9566	2.79169	0.760208	3.67227	0.000240404	0.0124549
ENSDARG00000078918	comtd1	273.128	2.79511	0.737946	3.78768	0.000152059	0.00963933
ENSDARG00000063882	COX19	115.379	2.8015	0.767993	3.64782	0.000264479	0.0133039
ENSDARG00000035257	akr1a1a	387.179	2.80346	0.641228	4.37201	1.23105e-05	0.00275702
ENSDARG00000059128	uqcrh	9520.24	2.80925	0.719922	3.90216	9.53385e-05	0.00774655
ENSDARG00000035136	sepw1	2765.07	2.81179	0.714765	3.93387	8.35877e-05	0.00741389
ENSDARG00000097746	si:rp71-77l1.1	304.952	2.81222	0.708273	3.97053	7.17124e-05	0.0066813
ENSDARG00000014830	faua	8211.44	2.81448	0.734512	3.83177	0.000127223	0.00868771
ENSDARG00000069089	agrp	155.419	2.81747	0.73489	3.83387	0.000126143	0.00868771
ENSDARG00000031435	zgc:56493	12872.9	2.81963	0.7098	3.97243	7.11417e-05	0.0066813
ENSDARG00000006290	ndufs5	1722.23	2.82143	0.723874	3.89768	9.71187e-05	0.00774655
ENSDARG00000076271	mtp	308.5	2.82395	0.610813	4.62327	3.77732e-06	0.00156623
ENSDARG00000025350	prdx2	7085.52	2.83014	0.671338	4.21566	2.49044e-05	0.00350751
ENSDARG00000078785	tmem258	1426.63	2.83107	0.73917	3.83007	0.000128107	0.00868771
ENSDARG00000092895	si:dkey-188i13.11	95.8374	2.83131	0.792596	3.5722	0.000354	0.0152716
ENSDARG00000056087	C9H2orf40 (1 of 2)	131.147	2.83462	0.728616	3.89041	0.000100075	0.00774655
ENSDARG00000086281	APOA4 (3 of 4)	3557.37	2.83572	0.677917	4.18298	2.87709e-05	0.00363301
ENSDARG00000037860	cox6b2	8252.63	2.83607	0.714118	3.97142	7.14447e-05	0.0066813
ENSDARG00000037867	si:ch211-194i10.5	1601.3	2.83997	0.725715	3.91334	9.10267e-05	0.00774655
ENSDARG00000045089	CRP	78.3667	2.84527	0.755218	3.76748	0.000164905	0.0100456
ENSDARG00000068940	atp5ib	7180.62	2.85021	0.740074	3.85124	0.000117519	0.00840448
ENSDARG00000096849	si:dkey-16p21.8	3292.28	2.85307	0.741111	3.84971	0.000118256	0.00840448
ENSDARG00000012972	cfl1l	12137.4	2.85315	0.708516	4.02695	5.6506e-05	0.00576063
ENSDARG00000056378	ifi30	926.431	2.85581	0.658339	4.3379	1.43853e-05	0.00300923
ENSDARG00000053382	cox7c	4650.02	2.85665	0.733531	3.89439	9.84481e-05	0.00774655
ENSDARG00000036784	commd7	440.418	2.85755	0.671794	4.2536	2.10357e-05	0.00348094
ENSDARG00000055539	epdl2	586.883	2.85767	0.706749	4.0434	5.26814e-05	0.00562162
ENSDARG00000022165	mgst1.2	1130.84	2.87178	0.68157	4.21349	2.51457e-05	0.00350751
ENSDARG00000032098	c8g	240.488	2.87632	0.703878	4.0864	4.38123e-05	0.00491785
ENSDARG00000077533	eif3f	2766.03	2.87698	0.691304	4.16167	3.15928e-05	0.00384912
ENSDARG00000045142	hbz	162.646	2.88217	0.749572	3.84509	0.000120509	0.00845623
ENSDARG00000093493	urp1	132.895	2.88293	0.735195	3.92131	8.8068e-05	0.0076282
ENSDARG00000033227	lect2l	625.46	2.88347	0.717967	4.01616	5.91549e-05	0.0058764
ENSDARG00000071573	LSM5	391.398	2.88545	0.719357	4.01115	6.0423e-05	0.0058764
ENSDARG00000088116	gstm3	418.353	2.88988	0.678915	4.25662	2.07539e-05	0.00348094
ENSDARG00000042777	ndufa11	1968.48	2.9001	0.720653	4.02426	5.71543e-05	0.00576063
ENSDARG00000053448	si:ch211-251f6.6	191.233	2.90658	0.678762	4.28218	1.85075e-05	0.00331086
ENSDARG00000052371	higd2a	544.51	2.91407	0.7211	4.04114	5.31922e-05	0.00562162
ENSDARG00000077505	rbp4	3930.51	2.92284	0.701471	4.16673	3.08996e-05	0.00380649
ENSDARG00000092155	apoc2	14493.7	2.92883	0.691417	4.23599	2.27546e-05	0.00350751
ENSDARG00000039579	cfd	175.109	2.93671	0.732133	4.01117	6.04191e-05	0.0058764
ENSDARG00000020169	fahd2a	2069.87	2.94126	0.593679	4.9543	7.25921e-07	0.000645599
ENSDARG00000039455	tspan15	187.222	2.9466	0.661382	4.45522	8.38056e-06	0.00216082
ENSDARG00000077369	vwde	1185.47	2.95447	0.699507	4.22365	2.40376e-05	0.00350751
ENSDARG00000045705	meig1	62.0286	2.96081	0.752164	3.93639	8.27161e-05	0.00739576
ENSDARG00000018637	sec61g	1387.44	2.97462	0.723536	4.11123	3.93558e-05	0.00454741
ENSDARG00000087693	atox1	1146.06	2.97819	0.712083	4.18236	2.88493e-05	0.00363301
ENSDARG00000070746	SFT2D2 (1 of 2)	233.303	2.98911	0.694967	4.30108	1.69971e-05	0.00324908
ENSDARG00000062592	myl10	13487.4	2.99368	0.699118	4.28209	1.85148e-05	0.00331086
ENSDARG00000035882	hrsp12	2029.76	3.01779	0.721976	4.1799	2.91637e-05	0.00363301
ENSDARG00000060682	zgc:165571	6622.33	3.01779	0.654009	4.6143	3.9443e-06	0.00156623
ENSDARG00000038694	zgc:101744	862.158	3.02558	0.671599	4.50504	6.63615e-06	0.00179451
ENSDARG00000069920	cox17	2843.93	3.02561	0.746539	4.05285	5.0597e-05	0.00555415
ENSDARG00000014190	sst2	229.204	3.02749	0.731097	4.14102	3.45762e-05	0.00416681
ENSDARG00000068883	tspan13a	180.332	3.02816	0.612226	4.94614	7.56993e-07	0.000645599
ENSDARG00000070057	si:dkey-69o16.5	952.373	3.0312	0.707709	4.28311	1.84296e-05	0.00331086
ENSDARG00000087803	NDUFC2	445.642	3.03421	0.718746	4.22153	2.42648e-05	0.00350751
ENSDARG00000096616	si:ch211-255p10.3	695.083	3.04411	0.753503	4.03995	5.34632e-05	0.00562162
ENSDARG00000069031	plac8l1	67.0454	3.04551	0.72426	4.205	2.6108e-05	0.00350751
ENSDARG00000039682	DUPD1 (1 of 12)	100.586	3.06316	0.708959	4.32064	1.55576e-05	0.00302608
ENSDARG00000089749	aqp8b	261.105	3.06717	0.67643	4.53435	5.77804e-06	0.00179451
ENSDARG00000053217	cox7a2a	3171.62	3.07634	0.729196	4.21881	2.45594e-05	0.00350751
ENSDARG00000090912	npc2	5958.84	3.07775	0.635997	4.83926	1.30326e-06	0.000919363
ENSDARG00000093774	rbp2b	577.328	3.08668	0.726587	4.24818	2.1551e-05	0.00350751
ENSDARG00000069439	ptgdsa	136.221	3.09104	0.724501	4.26644	1.98619e-05	0.00344076
ENSDARG00000027088	ptgdsb	2267.15	3.09409	0.666808	4.64015	3.48157e-06	0.00156381
ENSDARG00000090689	hbbe1.2	19437.2	3.11375	0.729122	4.27055	1.94995e-05	0.0034316
ENSDARG00000039832	zgc:173961	1325.63	3.12455	0.673756	4.63752	3.52622e-06	0.00156381
ENSDARG00000078674	hspb9	647.432	3.14164	0.703174	4.4678	7.90294e-06	0.00208619
ENSDARG00000070480	agr2	1281.11	3.14172	0.694958	4.52073	6.1626e-06	0.00179451
ENSDARG00000025254	s100a10b	10344.7	3.14467	0.722442	4.35284	1.34385e-05	0.00286525
ENSDARG00000011701	ctsll	877.628	3.15263	0.643843	4.89658	9.75206e-07	0.000772294
ENSDARG00000020738	zgc:153921	52.3094	3.15378	0.695276	4.53602	5.73263e-06	0.00179451
ENSDARG00000087390	si:ch211-5k11.12	48864.8	3.16104	0.736325	4.29299	1.76283e-05	0.00331086
ENSDARG00000037679	MPC2 (2 of 2)	362.96	3.17468	0.692947	4.58142	4.61827e-06	0.00170676
ENSDARG00000037789	pvalb1	20273.5	3.19389	0.707023	4.51738	6.26087e-06	0.00179451
ENSDARG00000036876	zgc:153284	1604.17	3.20316	0.741228	4.32142	1.55028e-05	0.00302608
ENSDARG00000045143	hbbe2	1486.53	3.20869	0.74231	4.32257	1.54221e-05	0.00302608
ENSDARG00000071601	pvalb9	6417.03	3.21087	0.72835	4.40841	1.04131e-05	0.00250978
ENSDARG00000058389	ccl-c5a	51.5045	3.22147	0.770174	4.18278	2.87964e-05	0.00363301
ENSDARG00000096712	si:dkey-193p11.2	227.909	3.2476	0.769243	4.22181	2.42344e-05	0.00350751
ENSDARG00000096003	USMG5	741.318	3.25376	0.734895	4.42752	9.53241e-06	0.00240195
ENSDARG00000089963	hbbe1.1	18635.3	3.25865	0.746453	4.36552	1.26822e-05	0.00275702
ENSDARG00000006427	fabp2	13193.2	3.27107	0.724291	4.51623	6.29509e-06	0.00179451
ENSDARG00000076838	apom	2836.5	3.27449	0.702277	4.66268	3.12124e-06	0.00150457
ENSDARG00000071345	mgst2	606.99	3.29304	0.64373	5.11556	3.12818e-07	0.000522084
ENSDARG00000045352	zgc:56530	4204.12	3.35408	0.711442	4.71448	2.4233e-06	0.00134335
ENSDARG00000053331	sult2st2	151.569	3.36417	0.738018	4.55839	5.15483e-06	0.00179451
ENSDARG00000096905	si:ch73-23l24.1	2158.49	3.37273	0.697464	4.8357	1.32676e-06	0.000919363
ENSDARG00000009978	icn	21048.1	3.43848	0.755144	4.5534	5.27846e-06	0.00179451
ENSDARG00000038147	hbbe3	26775.4	3.4654	0.737418	4.69936	2.60972e-06	0.00137781
ENSDARG00000068478	gpx4a	18015.7	3.46733	0.686105	5.05364	4.33467e-07	0.000522084
ENSDARG00000055514	icn2	18275.1	3.53102	0.737288	4.7892	1.67445e-06	0.00109203
ENSDARG00000052437	MIA	757.645	3.55829	0.703911	5.05502	4.30337e-07	0.000522084
ENSDARG00000017314	CELA1 (1 of 7)	124.251	3.59248	0.761813	4.71571	2.40875e-06	0.00134335
ENSDARG00000059227	fabp1b.1	2608.46	3.64565	0.727871	5.00864	5.4816e-07	0.000552495
ENSDARG00000095863	zgc:161979	43748.7	3.65651	0.707203	5.17039	2.33608e-07	0.000522084
ENSDARG00000070038	rbp2a	111.781	3.73088	0.781242	4.77557	1.792e-06	0.00110377
ENSDARG00000033161	sst1.2	184.719	4.03356	0.739901	5.45149	4.99495e-08	0.000522084
ENSDARG00000061547	zgc:153409	211.361	4.06175	0.774074	5.24724	1.54397e-07	0.000522084
