# Supplementary material for: Transcriptomes of post-mitotic neurons identify the usage of alternative pathways during adult and embryonic neuronal differentiation
Source: BMC Genomics. 2015 Dec 23;16:1100. doi: 10.1186/s12864-015-2215-8 (PMC4690400; doi:10.1186/s12864-015-2215-8)
Supplement: Additional file 5: — DESeq2 results showing a comparison between labeled mRNA and total mRNA from embryos with padj < 0.1. (XLSX 83 kb) [file 12864_2015_2215_MOESM5_ESM.xlsx]

## Sheet: Zf genes expressed in CNS
Additional File 5	List of genes expressed in the nervous system obtained from ZebrafishMine (http://www.zebrafishmine.org/begin.do) and Panther Classification system
gene symbol	ZFIN-Id
abca5	ZDB-GENE-050517-5
abcb3	ZDB-GENE-990415-260
abcb3l1	ZDB-GENE-030616-245
abcc1	ZDB-GENE-050517-15
abcc4	ZDB-GENE-030616-511
abcc5	ZDB-GENE-050517-17
abch1	ZDB-GENE-050517-42
abhd3	ZDB-GENE-040912-90
acana	ZFIN:ZDB-GENE-050208-221
acanb	ZFIN:ZDB-GENE-100422-16
ache	ZDB-GENE-010906-1
ackr3b	ZFIN:ZDB-GENE-031116-61
ackr4a	ZDB-GENE-070301-6
acox1	ZDB-GENE-041010-219
acsl1a	ZDB-GENE-050809-115
acsl2	ZDB-GENE-130530-851
acsl3a	ZDB-GENE-050420-181
acsl3b	ZDB-GENE-030131-492
acsl4a	ZDB-GENE-040426-1565
acsl4b	ZDB-GENE-030131-6493
acsl5	ZDB-GENE-040912-169
acsl6	ZDB-GENE-030131-6776
acta1a	ZDB-GENE-050417-267
actb1	ZDB-GENE-000329-1
actb2	ZDB-GENE-000329-3
actc1a	ZDB-GENE-040520-4
actn1	ZDB-GENE-081113-4
actn4	ZDB-GENE-030131-940
acvr1l	ZDB-GENE-990415-9
acvr2aa	ZDB-GENE-980526-227
acvr2b	ZDB-GENE-980526-549
ada	ZDB-GENE-040718-393
adal	ZDB-GENE-050913-145
adamts10	ZDB-GENE-081104-414
adamts12	ZDB-GENE-070705-471
adamts14	ZDB-GENE-130530-852
adamts15a	ZDB-GENE-060526-203
adamts16	ZDB-GENE-130530-760
adamts17	ZDB-GENE-121030-7
adamts18	ZDB-GENE-070815-1
adamts2	ZDB-GENE-070816-3
adamts3	ZDB-GENE-110223-1
adamts5	ZDB-GENE-070814-2
adamts6	ZDB-GENE-091113-9
adamts7	ZDB-GENE-150720-1
adamts8a	ZDB-GENE-060526-202
adamts9	ZDB-GENE-070814-6
adap2	ZDB-GENE-070912-21
adarb1a	ZFIN:ZDB-GENE-000627-2
adcy1b	ZFIN:ZDB-GENE-100805-1
adcy2b	ZFIN:ZDB-GENE-060503-69
adcy5	ZDB-GENE-081104-470
adcy6a	ZFIN:ZDB-GENE-060221-1
adcy6b	ZFIN:ZDB-GENE-090127-2
adcy8	ZFIN:ZDB-GENE-070912-197
adcyap1a	ZFIN:ZDB-GENE-020809-4
adcyap1b	ZFIN:ZDB-GENE-041010-89
adcyap1r1a	ZDB-GENE-050315-1
adcyap1r1b	ZFIN:ZDB-GENE-110127-1
add1	ZDB-GENE-030909-2
adgra1a	ZDB-GENE-130603-101
adgra1b	ZDB-GENE-150505-4
adgra3	ZFIN:ZDB-GENE-131003-2
adgrb1a	ZDB-GENE-060607-12
adgrb1b	ZDB-GENE-081031-45
adgrb2	ZDB-GENE-060503-573
adgrb3	ZDB-GENE-070424-99
adgrd1	ZDB-GENE-041212-24
adgrd2	ZDB-GENE-081104-190
adgre13	ZDB-GENE-150505-3
adgre14	ZDB-GENE-131120-49
adgre5a	ZDB-GENE-130530-571
adgre5b.1	ZDB-GENE-130116-3
adgre5b.2	ZDB-GENE-121214-277
adgre5b.3	ZDB-GENE-121214-275
adgre7	ZDB-GENE-121214-45
adgre8	ZDB-GENE-121214-35
adgrf10	ZDB-GENE-150505-6
adgrf7	ZDB-GENE-041001-214
adgrg1	ZDB-GENE-030131-3671
adgrg11	ZDB-GENE-041210-320
adgrg2a	ZDB-GENE-140106-206
adgrg3	ZDB-GENE-140106-110
adgrg4a	ZDB-GENE-121129-2
adgrg6	ZDB-GENE-041014-357
adgrg7.2	ZDB-GENE-060503-46
adgrl1.1	ZFIN:ZDB-GENE-130116-2
adgrl1a	ZDB-GENE-131127-267
adgrl1b	ZDB-GENE-130116-1
adgrl2a	ZDB-GENE-000607-49
adgrl2b.2	ZDB-GENE-120323-2
adgrl3.1	ZDB-GENE-030131-7856
adgrl4	ZDB-GENE-040426-2689
adgrv1	ZDB-GENE-040624-6
adipoqb	ZDB-GENE-060825-220
adipor1a	ZDB-GENE-040718-169
adipor1b	ZDB-GENE-040426-2896
adipor2	ZDB-GENE-041210-60
adora1	ZDB-GENE-081105-156
adora2aa	ZDB-GENE-080723-28
adora2ab	ZDB-GENE-081022-41
adora2b	ZDB-GENE-060511-1
adpgk	ZDB-GENE-061103-421
adpgk2	ZDB-GENE-090609-3
adra1bb	ZDB-GENE-041114-51
adra2a	ZDB-GENE-021010-1
adra2b	ZDB-GENE-021010-2
adra2c	ZDB-GENE-021010-3
adra2da	ZDB-GENE-021010-4
adra2db	ZDB-GENE-021010-5
adrb1	ZDB-GENE-081022-145
adrb2a	ZDB-GENE-100414-3
adrb2b	ZDB-GENE-070410-32
adrb3a	ZDB-GENE-080917-21
adrb3b	ZDB-GENE-081022-154
afap1	ZDB-GENE-100316-6
agbl2	ZDB-GENE-070719-6
agbl5	ZDB-GENE-040822-29
aggf1	ZDB-GENE-060929-836
ago1	ZDB-GENE-110606-3
ago2	ZDB-GENE-110606-6
ago3a	ZDB-GENE-051107-16
ago3b	ZDB-GENE-060503-452
ago4	ZDB-GENE-030131-5357
agr2	ZDB-GENE-050417-214
agrn	ZDB-GENE-030131-1033
agrp	ZDB-GENE-040817-1
agrp2	ZDB-GENE-150212-1
agtpbp1	ZDB-GENE-081104-267
ahi1	ZDB-GENE-060803-1
ahr1a	ZDB-GENE-020531-2
ahr2	ZDB-GENE-990714-16
akap12b	ZDB-GENE-030131-9753
akt1	ZFIN:ZDB-GENE-130730-1
alcama	ZFIN:ZDB-GENE-990415-30
alcamb	ZDB-GENE-030131-1768
aldh18a1	ZDB-GENE-030131-5602
aldh1a2	ZFIN:ZDB-GENE-011010-3
aldh2.1	ZDB-GENE-040426-1262
aldh2.2	ZDB-GENE-030326-5
aldh7a1	ZDB-GENE-030131-6129
aldoaa	ZDB-GENE-030131-8369
aldocb	ZDB-GENE-030821-1
alk	ZDB-GENE-031027-1
als2a	ZFIN:ZDB-GENE-070402-2
ambra1a	ZDB-GENE-111104-2
amigo1	ZDB-GENE-060503-114
amph	ZDB-GENE-040426-1711
and1	ZDB-GENE-030131-9105
and2	ZDB-GENE-041105-2
angptl1a	ZDB-GENE-040724-269
angptl6	ZDB-GENE-030131-9735
anln	ZDB-GENE-030131-4486
anos1a	ZDB-GENE-000201-9
anos1b	ZDB-GENE-000201-13
ap1b1	ZDB-GENE-061025-1
ap1m1	ZDB-GENE-110126-1
ap1m2	ZFIN:ZDB-GENE-041114-20
ap1m3	ZFIN:ZDB-GENE-040801-159
ap1s1	ZFIN:ZDB-GENE-040426-1119
apc	ZFIN:ZDB-GENE-031112-7
aplp2	ZDB-GENE-061009-28
apoa1a	ZFIN:ZDB-GENE-990415-14
apoa4a	ZFIN:ZDB-GENE-050417-469
apoa4b.1	ZFIN:ZDB-GENE-030131-1263
apoa4b.2	ZFIN:ZDB-GENE-030131-3143
apoa4b.3	ZFIN:ZDB-GENE-100921-47
apoea	ZFIN:ZDB-GENE-010724-18
apoeb	ZDB-GENE-980526-368
appa	ZDB-GENE-000616-13
appb	ZDB-GENE-020220-1
aqp12	ZDB-GENE-040718-310
aqp1a.1	ZDB-GENE-030131-7764
aqp1a.2	ZDB-GENE-100409-1
aqp3a	ZDB-GENE-040426-2826
aqp4	ZDB-GENE-040724-152
aqp8b	ZDB-GENE-080220-47
aqp9a	ZDB-GENE-050809-119
aqp9b	ZDB-GENE-070911-1
ar	ZDB-GENE-060131-1
arf1	ZDB-GENE-010724-5
arf4b	ZDB-GENE-050417-205
arhgap1	ZDB-GENE-050417-305
arhgap17a	ZDB-GENE-050417-56
arhgap39	ZDB-GENE-041014-247
arhgef10	ZFIN:ZDB-GENE-030131-6210
arhgef7b	ZDB-GENE-041212-49
arl13b	ZFIN:ZDB-GENE-021217-3
arl3l1	ZFIN:ZDB-GENE-040426-1649
arl3l2	ZFIN:ZDB-GENE-040426-1678
arl6	ZDB-GENE-041219-2
arl6ip1	ZDB-GENE-040426-1087
arnt2	ZDB-GENE-001207-3
arxa	ZFIN:ZDB-GENE-990415-15
asah1b	ZFIN:ZDB-GENE-040426-1512
asb2b	ZDB-GENE-040426-20
ascl1a	ZDB-GENE-980526-90
ascl1b	ZDB-GENE-980526-174
asic1a	ZDB-GENE-040513-2
asl	ZDB-GENE-040426-1152
asphd1	ZDB-GENE-091204-62
aspm	ZDB-GENE-050208-620
ass1	ZDB-GENE-040912-178
atat1	ZFIN:ZDB-GENE-040426-2120
atf3	ZDB-GENE-040426-728
atg4da	ZFIN:ZDB-GENE-041111-102
atg5	ZFIN:ZDB-GENE-040801-149
atl	ZFIN:ZDB-GENE-070117-2150
atl1	ZDB-GENE-030131-8003
atm	ZDB-GENE-040809-1
atoh1a	ZFIN:ZDB-GENE-990415-17
atoh1b	ZFIN:ZDB-GENE-041201-1
atoh7	ZFIN:ZDB-GENE-000926-1
atoh8	ZDB-GENE-061215-7
atp13a2	ZDB-GENE-061215-126
atp1a1a.1	ZDB-GENE-001212-1
atp1a2a	ZDB-GENE-001212-6
atp1a3a	ZDB-GENE-001212-7
atp1a3b	ZDB-GENE-001212-8
atp1b2a	ZDB-GENE-001127-2
atp1b2b	ZFIN:ZDB-GENE-010718-1
atp1b3b	ZDB-GENE-001127-1
atp2b1a	ZDB-GENE-030925-29
atp2b2	ZDB-GENE-061016-1
atp2b3a	ZDB-GENE-040718-174
atp2b3b	ZDB-GENE-080409-2
atp2b4	ZDB-GENE-061027-60
atp5a1	ZDB-GENE-060201-1
atp5b	ZDB-GENE-030131-124
atp6ap1b	ZDB-GENE-020423-2
atp6ap2	ZDB-GENE-040426-1960
atp6v0ca	ZDB-GENE-020419-23
atp6v0cb	ZDB-GENE-030131-4127
atp6v0d1	ZDB-GENE-030131-1531
atp6v1e1b	ZDB-GENE-020419-11
atp6v1h	ZDB-GENE-021219-2
atp8a2	ZFIN:ZDB-GENE-100209-2
atxn7	ZDB-GENE-110621-1
aurka	ZDB-GENE-040801-161
auts2a	ZDB-GENE-030616-571
avd	ZDB-GENE-140205-1
avil	ZFIN:ZDB-GENE-060421-6683
avp	ZDB-GENE-030407-2
avpr1aa	ZDB-GENE-101028-2
avpr1ab	ZDB-GENE-041210-105
axin1	ZFIN:ZDB-GENE-000403-1
axin2	ZDB-GENE-000403-2
ba2	ZDB-GENE-990415-19
bace1	ZDB-GENE-040426-1835
badb	ZDB-GENE-000616-1
barhl1a	ZFIN:ZDB-GENE-050417-212
barhl1b	ZDB-GENE-060118-2
barhl2	ZFIN:ZDB-GENE-050913-153
barx1	ZFIN:ZDB-GENE-050522-28
barx2	ZFIN:ZDB-GENE-081120-4
basp1	ZFIN:ZDB-GENE-070424-158
baxa	ZDB-GENE-000511-6
bbc3	ZDB-GENE-070119-4
bbs4	ZFIN:ZDB-GENE-060126-2
bbs5	ZFIN:ZDB-GENE-040426-1083
bbs7	ZDB-GENE-030219-90
bbs9	ZDB-GENE-081027-4
bcan	ZFIN:ZDB-GENE-030131-6045
bcl2a	ZDB-GENE-051012-1
bcl2l1	ZDB-GENE-010730-1
bco1	ZFIN:ZDB-GENE-010508-1
bcor	ZFIN:ZDB-GENE-040408-1
bdnf	ZDB-GENE-000412-1
bhlhe22	ZDB-GENE-040426-1411
bida	ZDB-GENE-050419-35
birc5a	ZDB-GENE-030826-1
birc5b	ZDB-GENE-030826-2
bln	ZFIN:ZDB-GENE-071205-3
bmi1a	ZFIN:ZDB-GENE-030131-224
bmi1b	ZFIN:ZDB-GENE-040116-4
bmp15	ZDB-GENE-030131-6115
bmp2b	ZFIN:ZDB-GENE-980526-474
bmpr1bb	ZDB-GENE-090610-1
bnc1	ZDB-GENE-030131-3725
bnc2	ZDB-GENE-030131-5784
boc	ZDB-GENE-030131-6560
boka	ZDB-GENE-040801-131
bokb	ZDB-GENE-040426-1346
brca2	ZDB-GENE-060510-3
brd2a	ZDB-GENE-990415-248
brd2b	ZDB-GENE-070220-1
brd8	ZDB-GENE-030722-10
brd9	ZDB-GENE-060502-1
bre	ZFIN:ZDB-GENE-050417-299
brf1b	ZFIN:ZDB-GENE-030131-6248
bsk146	ZDB-GENE-060313-3
bsna	ZDB-GENE-120626-1
bsnb	ZDB-GENE-120628-1
bsx	ZFIN:ZDB-GENE-040628-4
btbd2a	ZDB-GENE-030829-3
btbd6a	ZFIN:ZDB-GENE-080218-26
btbd6b	ZFIN:ZDB-GENE-030829-65
btd	ZFIN:ZDB-GENE-060825-186
btr20	ZDB-GENE-060421-3419
bves	ZDB-GENE-040624-11
bzw2	ZFIN:ZDB-GENE-040426-746
c1qa	ZDB-GENE-050522-86
c1qb	ZDB-GENE-040801-223
c1qc	ZDB-GENE-041010-51
c1ql4l	ZDB-GENE-040724-89
c1qtnf4	ZDB-GENE-050417-198
c3a.1	ZDB-GENE-990415-35
c3a.2	ZDB-GENE-990415-36
c3a.3	ZDB-GENE-990415-37
c3a.4	ZDB-GENE-140822-3
c3a.5	ZDB-GENE-090311-30
c3a.6	ZDB-GENE-041212-2
c3b.1	ZDB-GENE-030131-2211
c3b.2	ZDB-GENE-030131-3063
ca10a	ZDB-GENE-051030-123
ca14	ZDB-GENE-051030-57
ca15b	ZDB-GENE-040426-2222
ca16b	ZDB-GENE-080818-1
ca2	ZDB-GENE-031219-5
ca4a	ZDB-GENE-080204-85
ca5a	ZDB-GENE-080220-57
ca6	ZDB-GENE-030131-7091
ca7	ZDB-GENE-040426-1786
ca8	ZDB-GENE-050417-26
ca9	ZDB-GENE-080818-5
cables1	ZFIN:ZDB-GENE-070912-509
cabp1a	ZDB-GENE-041010-36
cabp1b	ZDB-GENE-040718-111
cabp7b	ZDB-GENE-060526-366
cacna1ba	ZDB-GENE-060531-44
cacnb1	ZDB-GENE-040718-399
cacnb2a	ZDB-GENE-080808-7
cacnb2b	ZDB-GENE-050208-129
cacnb3a	ZDB-GENE-060221-2
cacnb4a	ZDB-GENE-080320-2
cacnb4b	ZDB-GENE-060421-7907
cad	ZDB-GENE-021030-4
cahz	ZDB-GENE-980526-39
calb2a	ZDB-GENE-040426-1677
calb2b	ZDB-GENE-040426-1668
calca	ZDB-GENE-040718-173
calcr	ZDB-GENE-060503-420
calcrl2	ZDB-GENE-120228-3
calcrla	ZDB-GENE-040822-26
calcrlb	ZDB-GENE-080924-1
caln1	ZDB-GENE-130313-1
camk1da	ZDB-GENE-080402-7
camk1db	ZDB-GENE-070112-1872
camk2b2	ZDB-GENE-090312-34
camk2d2	ZDB-GENE-040718-277
camk2g1	ZDB-GENE-050913-146
camk2g2	ZDB-GENE-070323-2
camk2n1a	ZDB-GENE-050522-319
camk2n2	ZDB-GENE-040718-389
camk4	ZDB-GENE-050417-76
cap2	ZDB-GENE-040426-1758
capn1a	ZDB-GENE-040426-1263
capn1b	ZDB-GENE-060503-491
capn2a	ZDB-GENE-050320-69
capn2b	ZDB-GENE-050522-84
capn3a	ZDB-GENE-040912-97
capn3b	ZDB-GENE-041001-149
capns1a	ZDB-GENE-030113-3
capns1b	ZDB-GENE-030131-5206
caprin2	ZFIN:ZDB-GENE-040812-2
card9	ZDB-GENE-060531-94
cart1	ZDB-GENE-030131-8025
cart2	ZDB-GENE-050417-23
cart3	ZDB-GENE-120223-5
cart4	ZDB-GENE-060503-863
casp3a	ZFIN:ZDB-GENE-011210-1
casp3b	ZFIN:ZDB-GENE-070607-1
casp9	ZFIN:ZDB-GENE-030825-5
casr	ZDB-GENE-050119-8
cast	ZDB-GENE-050810-2
cat	ZDB-GENE-000210-20
catip	ZDB-GENE-060929-1170
cbfb	ZDB-GENE-980526-440
cbx1a	ZDB-GENE-030131-4945
cbx7a	ZDB-GENE-050417-400
cc2d2a	ZFIN:ZDB-GENE-030131-2291
ccdc64	ZDB-GENE-091204-439
ccdc80l1	ZFIN:ZDB-GENE-120328-4
ccdc85b	ZFIN:ZDB-GENE-060130-56
cckb	ZDB-GENE-060720-30
ccm2	ZDB-GENE-040712-6
ccnb1	ZDB-GENE-000406-10
ccnd1	ZDB-GENE-980526-176
ccng1	ZDB-GENE-020322-1
ccnh	ZDB-GENE-050320-13
ccr11.2	ZDB-GENE-070302-3
ccr11.3	ZDB-GENE-070302-2
ccr12b.1	ZDB-GENE-090420-5
ccr14	ZDB-GENE-090420-4
ccr6a	ZDB-GENE-040625-126
ccr7	ZDB-GENE-060522-2
ccr8.2	ZDB-GENE-090420-1
ccr9a	ZDB-GENE-060130-125
ccsapb	ZDB-GENE-081107-51
cct5	ZDB-GENE-030131-977
cct8	ZDB-GENE-040426-876
cd164	ZDB-GENE-030131-1598
cd180	ZDB-GENE-070705-323
cd209	ZDB-GENE-061207-22
cd40	ZDB-GENE-090313-95
cd59	ZDB-GENE-030131-7871
cd80/86	ZDB-GENE-150414-1
cd83	ZDB-GENE-060503-762
cdc25b	ZDB-GENE-000330-5
cdc42	ZDB-GENE-030131-8783
cdc42ep2	ZDB-GENE-050320-104
cdc42se1	ZFIN:ZDB-GENE-030131-9260
cdc73	ZFIN:ZDB-GENE-040426-1309
cdh1	ZFIN:ZDB-GENE-010606-1
cdh11	ZDB-GENE-980526-170
cdh2	ZDB-GENE-990415-171
cdh23	ZFIN:ZDB-GENE-040513-7
cdh4	ZFIN:ZDB-GENE-991207-1
cdh5	ZDB-GENE-040816-1
cdipt	ZDB-GENE-040426-2536
cdk10	ZDB-GENE-050417-94
cdk5	ZDB-GENE-010131-2
cdk5r1b	ZDB-GENE-040718-220
cdk7	ZDB-GENE-010320-2
cdkl1	ZDB-GENE-040808-34
cdkn1bb	ZDB-GENE-030521-13
cdkn1ca	ZDB-GENE-040123-1
cdx1a	ZFIN:ZDB-GENE-050510-1
cdx4	ZFIN:ZDB-GENE-980526-330
cecr1a	ZDB-GENE-030902-4
cecr1b	ZDB-GENE-041210-77
celf5a	ZDB-GENE-050208-746
celsr1b	ZDB-GENE-050823-4
celsr2	ZDB-GENE-070122-2
celsr3	ZDB-GENE-070122-3
cenpw	ZDB-GENE-100922-200
cep290	ZDB-GENE-041111-243
cep41	ZDB-GENE-040704-35
cep55l	ZDB-GENE-050522-222
cerkl	ZDB-GENE-070410-38
cers1	ZDB-GENE-050208-406
cers2a	ZDB-GENE-020808-2
cers2b	ZDB-GENE-110408-40
cers3a	ZDB-GENE-130320-1
cers3b	ZDB-GENE-080220-32
cers4a	ZDB-GENE-020808-1
cers4b	ZDB-GENE-110719-2
cers5	ZDB-GENE-030131-1740
cers6	ZDB-GENE-070522-1
cetn4	ZFIN:ZDB-GENE-030826-21
cfl1	ZDB-GENE-030131-215
cfp	ZDB-GENE-030131-9247
chac1	ZFIN:ZDB-GENE-030131-1957
chd7	ZDB-GENE-070912-179
chd8	ZDB-GENE-030131-6320
chfr	ZDB-GENE-030131-3522
chic1	ZFIN:ZDB-GENE-030131-7763
chic2	ZFIN:ZDB-GENE-040426-778
chm	ZFIN:ZDB-GENE-030318-2
chmp1a	ZFIN:ZDB-GENE-040426-1474
chn1	ZDB-GENE-040426-1934
chodl	ZFIN:ZDB-GENE-050417-36
chpf2	ZDB-GENE-030131-7797
chpfa	ZDB-GENE-100504-2
chpfb	ZDB-GENE-100504-1
chrm2a	ZDB-GENE-030314-1
chrna1	ZFIN:ZDB-GENE-980526-137
chst11	ZFIN:ZDB-GENE-040315-1
chst2b	ZDB-GENE-060720-33
chuk	ZFIN:ZDB-GENE-040426-1069
cirbpa	ZDB-GENE-050417-329
cited4b	ZDB-GENE-030425-5
ckba	ZFIN:ZDB-GENE-060929-902
ckbb	ZDB-GENE-020103-2
ckma	ZDB-GENE-980526-109
clcf1	ZFIN:ZDB-GENE-110411-244
cldn11b	ZDB-GENE-010328-13
cldn12	ZDB-GENE-010328-14
cldn15la	ZDB-GENE-010328-12
cldn2	ZDB-GENE-040912-26
cldnb	ZDB-GENE-010328-2
cldni	ZDB-GENE-010328-9
cldnj	ZDB-GENE-010328-10
cln5	ZFIN:ZDB-GENE-060908-1
clns1a	ZFIN:ZDB-GENE-990415-259
clp1	ZDB-GENE-030131-5306
clpb	ZFIN:ZDB-GENE-150227-1
clrn1	ZDB-GENE-040718-420
clstn1	ZFIN:ZDB-GENE-040426-1064
clu	ZDB-GENE-040426-1774
cmasb	ZDB-GENE-120427-1
cnbpa	ZDB-GENE-030131-5045
cnga3a	ZDB-GENE-090611-2
cnga5	ZDB-GENE-061005-1
cnih2	ZDB-GENE-050320-96
cnnm2a	ZDB-GENE-050208-36
cnnm2b	ZDB-GENE-090311-26
cnot8	ZFIN:ZDB-GENE-040426-2845
cnp	ZDB-GENE-030521-29
cnpy1	ZFIN:ZDB-GENE-060315-3
cnr1	ZDB-GENE-040312-3
cnr2	ZDB-GENE-040702-7
cntfr	ZFIN:ZDB-GENE-030616-82
cntn1a	ZDB-GENE-030427-1
cntn2	ZDB-GENE-990630-12
cntrl	ZDB-GENE-120608-3
cobl	ZFIN:ZDB-GENE-091020-11
col12a1a	ZDB-GENE-090728-1
col15a1a	ZDB-GENE-080918-1
col18a1	ZDB-GENE-030516-3
col19a1	ZFIN:ZDB-GENE-090312-196
col2a1a	ZDB-GENE-980526-192
col4a5	ZFIN:ZDB-GENE-030131-2281
col8a1a	ZFIN:ZDB-GENE-070912-274
colec12	ZDB-GENE-030131-9807
comtb	ZDB-GENE-040724-164
copb1	ZDB-GENE-030219-38
cops6	ZFIN:ZDB-GENE-050417-289
coro1a	ZDB-GENE-030131-9512
cox4i1	ZDB-GENE-030131-5175
cox4i2	ZDB-GENE-040426-1775
cox5aa	ZDB-GENE-050522-133
cox5ab	ZDB-GENE-030131-5162
cox5b1	ZDB-GENE-100525-2
cox5b2	ZDB-GENE-060825-71
cox6a1	ZDB-GENE-030131-7715
cox6a2	ZDB-GENE-040912-129
cox6b1	ZDB-GENE-040718-448
cox6b2	ZDB-GENE-040426-1566
cox7b	ZDB-GENE-030131-6602
cox7c	ZDB-GENE-030131-8062
cox8a	ZDB-GENE-030131-9136
cox8b	ZDB-GENE-110620-4
cps1	ZDB-GENE-081105-17
cpsf1	ZDB-GENE-040709-2
cpsf4	ZFIN:ZDB-GENE-990415-180
cpsf6	ZDB-GENE-030131-5277
crabp1a	ZDB-GENE-020320-3
crabp1b	ZDB-GENE-040624-3
crabp2a	ZDB-GENE-020320-4
crabp2b	ZFIN:ZDB-GENE-050208-52
crb1	ZDB-GENE-050208-382
crb2a	ZDB-GENE-060612-1
crb2b	ZDB-GENE-060610-1
crb3a	ZDB-GENE-060610-2
crb3b	ZDB-GENE-060610-3
crbn	ZDB-GENE-040822-43
creb1a	ZDB-GENE-040426-750
crema	ZDB-GENE-030131-7031
crestin	ZDB-GENE-000208-13
crfb17	ZDB-GENE-081022-158
crhb	ZDB-GENE-041114-75
crhbp	ZDB-GENE-040801-196
crim1	ZDB-GENE-040312-2
crmp1	ZFIN:ZDB-GENE-050720-1
crx	ZFIN:ZDB-GENE-010403-1
cry1aa	ZDB-GENE-010426-2
cry1ab	ZDB-GENE-010426-3
cry2	ZDB-GENE-010426-6
cryabb	ZDB-GENE-040718-419
cs	ZDB-GENE-030131-1058
csad	ZDB-GENE-041114-36
cse1l	ZDB-GENE-990603-1
csf1ra	ZFIN:ZDB-GENE-001205-1
csgalnact1a	ZDB-GENE-121129-1
csgalnact2	ZDB-GENE-030131-5186
csmd1a	ZDB-GENE-050417-402
csnk1a1	ZDB-GENE-020419-19
cspp1a	ZDB-GENE-120709-73
csrnp1b	ZFIN:ZDB-GENE-030131-1515
csrp1a	ZFIN:ZDB-GENE-030909-4
ctbp2a	ZFIN:ZDB-GENE-010130-2
ctbp2l	ZFIN:ZDB-GENE-050902-1
ctdsp2	ZDB-GENE-030131-184
ctnna2	ZFIN:ZDB-GENE-060815-3
ctnnb1	ZDB-GENE-980526-362
ctnnd2b	ZFIN:ZDB-GENE-070912-532
cul4a	ZDB-GENE-040426-1357
cx27.5	ZDB-GENE-010619-2
cx30.3	ZDB-GENE-040406-1
cx41.8	ZDB-GENE-050616-11
cx43	ZDB-GENE-991105-4
cx45.6	ZDB-GENE-040407-3
cx52.6	ZDB-GENE-040310-6
cx52.7	ZDB-GENE-050616-15
cx52.9	ZDB-GENE-040426-2421
cx55.5	ZDB-GENE-010619-3
cxadr	ZDB-GENE-020814-2
cxcl12a	ZFIN:ZDB-GENE-030318-1
cxcl12b	ZFIN:ZDB-GENE-030721-1
cxcl8a	ZDB-GENE-081104-317
cxcr1	ZDB-GENE-070302-4
cxcr2	ZDB-GENE-100414-1
cxcr4a	ZDB-GENE-020102-1
cxcr4b	ZDB-GENE-010614-1
cxcr5	ZFIN:ZDB-GENE-070302-8
cyfip1	ZFIN:ZDB-GENE-030131-8557
cyfip2	ZDB-GENE-080724-2
cygb1	ZDB-GENE-020513-1
cygb2	ZDB-GENE-060920-1
cylda	ZFIN:ZDB-GENE-061108-2
cyp11a2	ZDB-GENE-130911-1
cyp17a1	ZDB-GENE-040213-2
cyp19a1a	ZDB-GENE-990415-43
cyp19a1b	ZDB-GENE-001103-4
cyp1a	ZDB-GENE-011219-1
cyp1b1	ZDB-GENE-030902-1
cyp1c1	ZDB-GENE-050522-501
cyp1c2	ZDB-GENE-050705-1
cyp1d1	ZDB-GENE-041114-179
cyp26a1	ZFIN:ZDB-GENE-990415-44
cyp26b1	ZFIN:ZDB-GENE-030131-2908
cyp26c1	ZDB-GENE-050714-2
cyp2p6	ZDB-GENE-040426-790
cyp3a65	ZDB-GENE-050604-1
cyp3c1	ZDB-GENE-030131-3060
cyp3c2	ZDB-GENE-081103-62
cyp3c3	ZDB-GENE-041114-102
cyp3c4	ZDB-GENE-060929-96
cyp46a1.2	ZFIN:ZDB-GENE-040426-1184
cyp46a1.3	ZFIN:ZDB-GENE-060519-40
cyp46a1.4	ZFIN:ZDB-GENE-040426-1224
cyp51	ZDB-GENE-040625-2
cyp7a1a	ZDB-GENE-040426-1296
cyr61	ZDB-GENE-040426-3
cyyr1	ZDB-GENE-040426-2356
dab1a	ZDB-GENE-060528-1
dab1b	ZDB-GENE-060421-7958
dag1	ZDB-GENE-021223-1
dand5	ZFIN:ZDB-GENE-040421-2
dao.2	ZDB-GENE-040426-2634
dbh	ZDB-GENE-990621-3
dbnla	ZFIN:ZDB-GENE-040704-42
dbnlb	ZFIN:ZDB-GENE-050522-293
dbt	ZDB-GENE-050320-85
dbx1a	ZDB-GENE-000128-8
dbx1b	ZFIN:ZDB-GENE-000128-11
dbx2	ZFIN:ZDB-GENE-000128-13
dcc	ZDB-GENE-011101-2
dclk2a	ZDB-GENE-050420-170
dct	ZDB-GENE-000508-1
dctn1a	ZFIN:ZDB-GENE-070117-2205
dctn1b	ZFIN:ZDB-GENE-050419-28
dctn2	ZFIN:ZDB-GENE-040426-1279
ddb2	ZDB-GENE-050419-169
ddc	ZDB-GENE-040426-2656
ddit3	ZDB-GENE-070410-90
ddit4	ZDB-GENE-031002-35
ddt	ZDB-GENE-040625-160
ddx18	ZDB-GENE-030131-9685
ddx46	ZFIN:ZDB-GENE-030131-667
ddx58	ZDB-GENE-090821-7
def6a	ZDB-GENE-040426-1246
dharma	ZFIN:ZDB-GENE-990415-22
dhdds	ZFIN:ZDB-GENE-040426-2236
dhfr	ZDB-GENE-010406-5
dhx8	ZDB-GENE-050809-39
dicer1	ZFIN:ZDB-GENE-030131-3445
dio1	ZDB-GENE-030328-41
dio3b	ZDB-GENE-070705-53
disc1	ZDB-GENE-090122-1
disp1	ZFIN:ZDB-GENE-030911-7
dixdc1a	ZFIN:ZDB-GENE-030721-2
dkk1b	ZFIN:ZDB-GENE-990708-5
dla	ZDB-GENE-980526-29
dlb	ZDB-GENE-980526-114
dlc	ZDB-GENE-000125-4
dld	ZDB-GENE-990415-47
dlg1	ZFIN:ZDB-GENE-010724-8
dlg1l	ZFIN:ZDB-GENE-050222-3
dlg2	ZFIN:ZDB-GENE-050221-3
dlg3	ZFIN:ZDB-GENE-050208-93
dlg4b	ZFIN:ZDB-GENE-040628-3
dll4	ZFIN:ZDB-GENE-041014-73
dlst	ZDB-GENE-030326-1
dlx1a	ZDB-GENE-990415-48
dlx2a	ZDB-GENE-980526-212
dlx3b	ZFIN:ZDB-GENE-980526-280
dlx4b	ZFIN:ZDB-GENE-990415-50
dlx5a	ZDB-GENE-990415-49
dlx6a	ZDB-GENE-980526-448
dmbx1a	ZFIN:ZDB-GENE-020117-1
dmbx1b	ZFIN:ZDB-GENE-050417-97
dmrt3a	ZDB-GENE-021220-3
dmrta2	ZDB-GENE-041116-2
dmtn	ZDB-GENE-030131-9438
dnaaf1	ZDB-GENE-031114-4
dnaja2	ZDB-GENE-040426-2884
dnase2b	ZDB-GENE-090824-2
dner	ZDB-GENE-130502-1
dnm1l	ZDB-GENE-040426-1556
dnm2a	ZDB-GENE-050913-84
dnm2b	ZDB-GENE-040426-2371
dnm3a	ZDB-GENE-040724-76
dnmt3aa	ZDB-GENE-050314-5
dnmt3ab	ZDB-GENE-050314-3
dnmt3ba	ZDB-GENE-050314-4
dnmt3bb.1	ZDB-GENE-050314-1
dnmt3bb.2	ZDB-GENE-990712-11
dnmt3bb.3	ZDB-GENE-050314-2
doc2a	ZDB-GENE-090706-1
dpf1	ZDB-GENE-050913-31
dpf2	ZDB-GENE-041024-2
dpf3	ZDB-GENE-041014-190
dpt	ZDB-GENE-060312-9
dpysl2b	ZFIN:ZDB-GENE-031105-1
dpysl3	ZFIN:ZDB-GENE-050720-2
dpysl4	ZFIN:ZDB-GENE-050720-3
dpysl5a	ZFIN:ZDB-GENE-030131-3136
dpysl5b	ZFIN:ZDB-GENE-050720-4
draxin	ZFIN:ZDB-GENE-050913-20
drd2a	ZDB-GENE-021119-2
drd2b	ZDB-GENE-030910-2
drd3	ZDB-GENE-021119-1
drd4a	ZDB-GENE-070112-996
drd4b	ZDB-GENE-070508-3
drp2	ZDB-GENE-070228-4
dsc2l	ZDB-GENE-031116-55
dscama	ZDB-GENE-050310-7
dtna	ZDB-GENE-070117-2
dtnbp1a	ZFIN:ZDB-GENE-040426-1036
dtx1	ZFIN:ZDB-GENE-130503-1
duox	ZDB-GENE-091117-14
duox2	ZDB-GENE-111007-1
dusp1	ZDB-GENE-040426-2018
dusp14	ZDB-GENE-041010-162
dvl1a	ZFIN:ZDB-GENE-090312-40
dvl1b	ZFIN:ZDB-GENE-071004-1
dvl2	ZFIN:ZDB-GENE-041118-20
dvl3a	ZFIN:ZDB-GENE-010319-1
dync1h1	ZFIN:ZDB-GENE-030131-7050
dysf	ZDB-GENE-070501-1
dyx1c1	ZDB-GENE-040426-1892
dzip1	ZFIN:ZDB-GENE-040526-1
e2f5	ZDB-GENE-030828-3
e2f7	ZDB-GENE-030131-3527
e2f8	ZDB-GENE-041111-260
eaf1	ZDB-GENE-040625-109
eaf2	ZDB-GENE-040625-179
echdc2	ZDB-GENE-030219-147
ecrg4a	ZFIN:ZDB-GENE-050417-189
ect2	ZFIN:ZDB-GENE-040831-2
ednraa	ZFIN:ZDB-GENE-010906-2
ednrab	ZFIN:ZDB-GENE-040426-2364
ednrba	ZFIN:ZDB-GENE-980526-16
ednrbb	ZFIN:ZDB-GENE-081105-182
eef1a1l1	ZDB-GENE-990415-52
eef2b	ZDB-GENE-030131-5128
efna1a	ZFIN:ZDB-GENE-040426-1135
efna1b	ZFIN:ZDB-GENE-041007-5
efna2a	ZFIN:ZDB-GENE-990415-66
efna3a	ZFIN:ZDB-GENE-060503-186
efna3b	ZFIN:ZDB-GENE-011108-1
efna5a	ZFIN:ZDB-GENE-001128-1
efna5b	ZDB-GENE-980526-186
efnb1	ZFIN:ZDB-GENE-010618-2
efnb2a	ZFIN:ZDB-GENE-990415-67
efnb2b	ZFIN:ZDB-GENE-010618-1
efnb3a	ZFIN:ZDB-GENE-100316-1
efnb3b	ZDB-GENE-010618-3
egf	ZDB-GENE-070922-1
egfra	ZDB-GENE-030918-1
egr1	ZDB-GENE-980526-320
egr2b	ZDB-GENE-980526-283
ehmt2	ZDB-GENE-010501-6
eif2ak2	ZDB-GENE-080422-1
eif3ha	ZDB-GENE-040808-19
eif3hb	ZDB-GENE-051030-42
eif3i	ZDB-GENE-040426-1922
eif4a1a	ZDB-GENE-031030-2
eif4a2	ZDB-GENE-040426-2802
eif4ebp1	ZDB-GENE-030131-2332
eif4ebp2	ZDB-GENE-031118-83
ek1	ZFIN:ZDB-GENE-990415-58
elavl3	ZDB-GENE-980526-76
elavl4	ZDB-GENE-990415-246
elfn2a	ZDB-GENE-080327-26
elmo1	ZDB-GENE-040426-2069
elna	ZDB-GENE-061212-1
elovl2	ZDB-GENE-060421-5612
elovl4a	ZDB-GENE-040426-1767
elovl5	ZDB-GENE-040407-2
elovl6	ZDB-GENE-030114-1
elp3	ZFIN:ZDB-GENE-050327-35
emc3	ZDB-GENE-040426-2904
eml2	ZDB-GENE-050706-71
emx1	ZDB-GENE-031007-7
emx2	ZFIN:ZDB-GENE-990415-54
emx3	ZFIN:ZDB-GENE-990415-53
enc1	ZDB-GENE-060531-140
enc3	ZDB-GENE-030131-5742
eng1b	ZFIN:ZDB-GENE-980526-6
eng2a	ZFIN:ZDB-GENE-980526-167
eng2b	ZFIN:ZDB-GENE-980526-40
eno1a	ZDB-GENE-030131-6048
eno2	ZDB-GENE-040704-27
enpp2	ZDB-GENE-040426-1156
entpd1	ZDB-GENE-040801-58
entpd2a.1	ZDB-GENE-040724-187
entpd2a.2	ZDB-GENE-040724-67
entpd2b	ZDB-GENE-061013-2
entpd3	ZDB-GENE-030131-6186
entpd4	ZDB-GENE-040718-116
entpd5a	ZDB-GENE-100419-1
entpd5b	ZDB-GENE-091118-88
entpd6	ZDB-GENE-050417-412
entpd8	ZDB-GENE-040724-142
eomesa	ZDB-GENE-001228-1
ep300a	ZDB-GENE-080403-16
ep300b	ZDB-GENE-080403-15
epas1a	ZDB-GENE-030131-4490
epas1b	ZDB-GENE-060607-11
epb41l5	ZDB-GENE-030616-450
epd	ZDB-GENE-980526-111
epha4a	ZFIN:ZDB-GENE-001207-7
epha4b	ZFIN:ZDB-GENE-030826-6
epha4l	ZFIN:ZDB-GENE-990415-61
ephb3a	ZFIN:ZDB-GENE-990415-60
epo	ZDB-GENE-061218-3
epor	ZDB-GENE-071116-1
erbb2	ZFIN:ZDB-GENE-031118-121
erbb3b	ZFIN:ZDB-GENE-050107-1
ercc2	ZDB-GENE-040426-997
esr1	ZDB-GENE-020806-5
esr2a	ZDB-GENE-030116-2
esr2b	ZDB-GENE-030116-1
esrra	ZDB-GENE-990415-68
esrrb	ZDB-GENE-040616-2
etv5a	ZDB-GENE-030131-9572
etv5b	ZDB-GENE-991228-4
etv6	ZDB-GENE-010727-1
ewsr1a	ZFIN:ZDB-GENE-030131-2317
ewsr1b	ZFIN:ZDB-GENE-030131-1600
exoc6	ZDB-GENE-040426-2511
exosc3	ZDB-GENE-050706-140
exosc8	ZFIN:ZDB-GENE-030131-1736
ext1b	ZDB-GENE-050211-4
ext1c	ZDB-GENE-050211-5
ext2	ZFIN:ZDB-GENE-041124-3
extl3	ZFIN:ZDB-GENE-041124-2
eya1	ZDB-GENE-990712-18
eya3	ZDB-GENE-060503-864
eya4	ZFIN:ZDB-GENE-050327-93
fabp10a	ZDB-GENE-020318-1
fabp10b	ZDB-GENE-100217-2
fabp11a	ZDB-GENE-040912-132
fabp11b	ZDB-GENE-050522-391
fabp1b.2	ZDB-GENE-100318-6
fabp3	ZDB-GENE-020318-2
fabp7a	ZDB-GENE-000627-1
fabp7b	ZDB-GENE-040614-4
fad	ZDB-GENE-070117-2049
fadd	ZDB-GENE-070606-3
fads2	ZDB-GENE-011212-1
fal	ZFIN:ZDB-GENE-070117-2053
fam110b	ZDB-GENE-050626-70
fam20b	ZDB-GENE-040724-125
fam53b	ZFIN:ZDB-GENE-040426-2495
fam57ba	ZDB-GENE-030131-2046
fanca	ZDB-GENE-060508-1
fancb	ZDB-GENE-060510-1
fancc	ZDB-GENE-060510-2
fancd2	ZDB-GENE-040116-5
fancf	ZDB-GENE-060306-3
fancg	ZDB-GENE-050417-103
fancl	ZDB-GENE-040426-1045
fas	ZDB-GENE-061019-2
faslg	ZDB-GENE-070410-16
fat1a	ZDB-GENE-050425-1
fbxo7	ZDB-GENE-050913-68
fev	ZFIN:ZDB-GENE-070112-1852
fezf1	ZFIN:ZDB-GENE-060929-970
fezf2	ZFIN:ZDB-GENE-001103-3
fgf13a	ZDB-GENE-041114-101
fgf14	ZFIN:ZDB-GENE-060506-1
fgf16	ZFIN:ZDB-GENE-060427-3
fgf17	ZFIN:ZDB-GENE-040621-1
fgf19	ZFIN:ZDB-GENE-030729-32
fgf2	ZDB-GENE-040318-1
fgf22	ZFIN:ZDB-GENE-050208-380
fgf24	ZFIN:ZDB-GENE-030708-1
fgf3	ZDB-GENE-980526-178
fgf4	ZDB-GENE-001006-1
fgf5	ZFIN:ZDB-GENE-050201-6
fgf8a	ZDB-GENE-990415-72
fgf8b	ZFIN:ZDB-GENE-010122-1
fgfbp1a	ZDB-GENE-140430-1
fgfr1a	ZDB-GENE-980526-255
fgfr1b	ZDB-GENE-060503-14
fgfr2	ZDB-GENE-030323-1
fgfr3	ZDB-GENE-000816-1
fgfr4	ZDB-GENE-980526-488
fgfrl1a	ZFIN:ZDB-GENE-040128-2
fhl1a	ZDB-GENE-040206-1
fign	ZDB-GENE-050522-339
flj13639	ZDB-GENE-030131-8104
flot1a	ZDB-GENE-020430-1
flrt2	ZDB-GENE-070705-267
flt3	ZDB-GENE-050114-4
flt4	ZFIN:ZDB-GENE-980526-326
flw	ZFIN:ZDB-GENE-070117-2054
fmr1	ZDB-GENE-020731-6
fosab	ZDB-GENE-031222-4
foxa2	ZDB-GENE-980526-404
foxa3	ZFIN:ZDB-GENE-980526-423
foxb1a	ZFIN:ZDB-GENE-990616-47
foxb1b	ZFIN:ZDB-GENE-990415-77
foxd3	ZDB-GENE-980526-143
foxe1	ZDB-GENE-061116-1
foxe3	ZDB-GENE-061214-6
foxg1a	ZDB-GENE-990415-267
foxh1	ZDB-GENE-000616-15
foxi1	ZFIN:ZDB-GENE-030505-1
foxj1b	ZFIN:ZDB-GENE-041212-76
foxl1	ZDB-GENE-040426-1181
foxn4	ZDB-GENE-990415-277
foxo3a	ZDB-GENE-050116-1
foxo3b	ZDB-GENE-990708-6
foxp2	ZDB-GENE-041203-2
fras1	ZDB-GENE-060526-68
frya	ZFIN:ZDB-GENE-060510-4
fryb	ZFIN:ZDB-GENE-080215-5
fryl	ZFIN:ZDB-GENE-040914-58
frzb	ZDB-GENE-990715-1
fscn1a	ZDB-GENE-031009-1
fshb	ZDB-GENE-040806-1
fsta	ZDB-GENE-990714-11
fstb	ZDB-GENE-031118-139
fstl1a	ZDB-GENE-030131-4148
fstl1b	ZDB-GENE-030131-3029
furina	ZDB-GENE-040901-1
furinb	ZDB-GENE-040901-2
fxr1	ZDB-GENE-030131-5431
fyna	ZFIN:ZDB-GENE-030903-5
fzd10	ZDB-GENE-990415-220
fzd3a	ZFIN:ZDB-GENE-990415-225
fzd7a	ZDB-GENE-990415-223
fzd8a	ZFIN:ZDB-GENE-000328-3
gabarapa	ZFIN:ZDB-GENE-030131-5174
gabbr1b	ZDB-GENE-060503-5
gad1b	ZDB-GENE-030909-3
gadd45ba	ZDB-GENE-040426-1971
gak	ZDB-GENE-041210-358
galn	ZDB-GENE-111117-2
galnt18a	ZDB-GENE-080723-30
galnt18b	ZDB-GENE-091014-1
gamt	ZDB-GENE-051030-97
gapdh	ZDB-GENE-030115-1
gas1a	ZDB-GENE-050302-155
gas2l3	ZFIN:ZDB-GENE-030131-2560
gas7a	ZDB-GENE-130128-1
gata2a	ZDB-GENE-980526-260
gata3	ZFIN:ZDB-GENE-990415-82
gatm	ZDB-GENE-021015-1
gba2	ZFIN:ZDB-GENE-070522-3
gbx1	ZFIN:ZDB-GENE-020117-2
gbx2	ZFIN:ZDB-GENE-020509-2
gch1	ZDB-GENE-070720-5
gck	ZDB-GENE-060825-204
gcm2	ZDB-GENE-050127-1
gdf11	ZDB-GENE-040427-2
gdf6a	ZDB-GENE-980526-373
gdnfa	ZDB-GENE-010226-1
gdpd3a	ZDB-GENE-040426-2279
gemin2	ZFIN:ZDB-GENE-030131-3756
gfap	ZDB-GENE-990914-3
gfer	ZDB-GENE-060810-186
gfi1aa	ZFIN:ZDB-GENE-050522-534
gfi1ab	ZDB-GENE-040116-8
gfi1b	ZFIN:ZDB-GENE-091118-129
gfra1a	ZDB-GENE-010226-2
gfra1b	ZDB-GENE-010226-3
gfra2a	ZFIN:ZDB-GENE-040630-1
ghrhra	ZDB-GENE-050315-2
ghrhrl	ZDB-GENE-090211-1
ghrl	ZDB-GENE-070622-2
ghsra	ZDB-GENE-070912-238
ghsrb	ZDB-GENE-090327-1
gig2a	ZDB-GENE-130517-10
gig2d	ZDB-GENE-130517-1
gig2e	ZDB-GENE-130517-2
gig2h	ZDB-GENE-130517-5
gig2i	ZDB-GENE-120409-1
gig2j	ZDB-GENE-081022-181
gig2k	ZDB-GENE-130517-6
gig2l	ZDB-GENE-130517-7
gig2n	ZDB-GENE-091204-380
gig2o	ZDB-GENE-130517-8
gig2p	ZDB-GENE-070705-490
gig2q	ZDB-GENE-130517-9
glcea	ZDB-GENE-040630-9
gle1	ZFIN:ZDB-GENE-040831-4
gli1	ZDB-GENE-030321-1
gli2a	ZDB-GENE-990706-8
gli2b	ZFIN:ZDB-GENE-050523-1
gli3	ZDB-GENE-041111-162
glra1	ZDB-GENE-991117-1
glra4a	ZFIN:ZDB-GENE-010410-3
glrx2	ZFIN:ZDB-GENE-040718-101
glrx3	ZDB-GENE-041010-22
glud1a	ZDB-GENE-030114-2
glud1b	ZDB-GENE-030828-1
glula	ZDB-GENE-030131-688
glulb	ZDB-GENE-030131-8417
glulc	ZDB-GENE-060929-540
gmds	ZFIN:ZDB-GENE-050419-45
gna11a	ZDB-GENE-050208-597
gna11b	ZDB-GENE-041121-9
gna12a	ZDB-GENE-050221-1
gna13a	ZDB-GENE-030131-5024
gna13b	ZDB-GENE-030131-8277
gnai1	ZDB-GENE-040426-1310
gnai2a	ZDB-GENE-030131-8365
gnai2b	ZDB-GENE-030131-5861
gnai3	ZDB-GENE-070713-6
gnal	ZDB-GENE-041114-26
gnal2	ZDB-GENE-040718-441
gnao1a	ZDB-GENE-040426-1757
gnao1b	ZDB-GENE-040426-1693
gnaq	ZDB-GENE-081104-25
gnas	ZDB-GENE-090417-2
gnav1	ZDB-GENE-081031-92
gnaz	ZDB-GENE-090420-3
gnb1a	ZDB-GENE-030131-823
gne	ZDB-GENE-040426-1848
gng2	ZDB-GENE-050417-59
gngt1	ZDB-GENE-030131-7596
gnl2	ZFIN:ZDB-GENE-040426-2317
gnl3	ZFIN:ZDB-GENE-030131-616
gnrh2	ZDB-GENE-030516-1
gnrh3	ZDB-GENE-030724-4
gnrhr1	ZDB-GENE-090128-2
gnrhr2	ZDB-GENE-090128-3
gnrhr3	ZDB-GENE-090128-1
gnrhr4	ZDB-GENE-050419-76
golga7ba	ZDB-GENE-050417-14
got2b	ZDB-GENE-030131-7917
gper1	ZDB-GENE-090311-1
gphna	ZFIN:ZDB-GENE-110127-3
gphnb	ZFIN:ZDB-GENE-070705-4
gpia	ZDB-GENE-020513-2
gpm6ab	ZFIN:ZDB-GENE-030710-8
gpr146	ZDB-GENE-050823-3
gpr158a	ZDB-GENE-060130-18
gpr161	ZDB-GENE-030616-58
gpr22a	ZDB-GENE-041210-48
grhl2a	ZFIN:ZDB-GENE-050913-123
grhl2b	ZFIN:ZDB-GENE-060503-719
gria1a	ZDB-GENE-020125-1
gria1b	ZDB-GENE-020125-2
gria2a	ZDB-GENE-020125-3
gria2b	ZDB-GENE-020125-4
gria3a	ZDB-GENE-020125-5
gria3b	ZDB-GENE-030616-53
gria4a	ZDB-GENE-020125-7
gria4b	ZDB-GENE-030131-8013
grifin	ZDB-GENE-040801-163
grin1a	ZDB-GENE-051202-1
grin1b	ZDB-GENE-051202-2
grip1	ZFIN:ZDB-GENE-041210-125
grk5	ZDB-GENE-091204-274
grk7a	ZDB-GENE-050824-1
grk7b	ZDB-GENE-030904-3
grn2	ZDB-GENE-050522-264
grna	ZDB-GENE-030131-8434
grnaas	ZDB-GENE-060104-2
grnb	ZDB-GENE-030131-7393
gsc	ZFIN:ZDB-GENE-980528-2060
gsna	ZDB-GENE-030131-9653
gstp1	ZDB-GENE-020806-4
gucy2f	ZFIN:ZDB-GENE-011128-7
h2afx	ZDB-GENE-040426-987
h2afy2	ZDB-GENE-050913-114
hace1	ZDB-GENE-110411-52
hapln1a	ZFIN:ZDB-GENE-050302-175
hapln1b	ZFIN:ZDB-GENE-050920-1
hapln2	ZFIN:ZDB-GENE-030131-8089
hapln3	ZFIN:ZDB-GENE-040426-2089
hapln4	ZFIN:ZDB-GENE-060503-243
has2	ZFIN:ZDB-GENE-020828-1
haus5	ZDB-GENE-041114-150
hcn1	ZFIN:ZDB-GENE-110520-1
hcrt	ZDB-GENE-040324-1
hdac1	ZDB-GENE-020419-32
hdac3	ZDB-GENE-040426-847
hdc	ZDB-GENE-080102-5
hdlbpb	ZDB-GENE-030131-6822
hepacama	ZDB-GENE-050522-198
her11	ZFIN:ZDB-GENE-040824-4
her12	ZFIN:ZDB-GENE-040824-5
her15.1	ZDB-GENE-030707-2
her3	ZFIN:ZDB-GENE-980526-204
her4.1	ZDB-GENE-980526-521
her4.2	ZFIN:ZDB-GENE-060815-1
her4.3	ZFIN:ZDB-GENE-081030-7
her4.4	ZFIN:ZDB-GENE-081031-104
her4.5	ZFIN:ZDB-GENE-081031-106
her5	ZFIN:ZDB-GENE-990415-90
her6	ZDB-GENE-980526-144
her8a	ZDB-GENE-030131-2376
her9	ZFIN:ZDB-GENE-011213-1
hesx1	ZFIN:ZDB-GENE-990415-130
hey1	ZDB-GENE-000607-70
hey2	ZDB-GENE-000526-1
hgfa	ZFIN:ZDB-GENE-041014-2
hgfb	ZFIN:ZDB-GENE-041014-3
hhip	ZDB-GENE-030131-4827
hif1aa	ZDB-GENE-080917-55
hif1ab	ZDB-GENE-040426-706
hif1al	ZDB-GENE-040426-1315
hif1al2	ZDB-GENE-050211-2
hint2	ZDB-GENE-070410-139
hirip3	ZDB-GENE-030131-5753
hk1	ZDB-GENE-040426-2848
hk2	ZDB-GENE-040426-2017
hkdc1	ZDB-GENE-030131-9801
hmga1a	ZDB-GENE-010502-1
hmga2	ZDB-GENE-030131-3148
hmgb1a	ZDB-GENE-030131-341
hmgb1b	ZDB-GENE-030131-8480
hmgb3a	ZDB-GENE-050428-1
hmgcs1	ZDB-GENE-040426-1042
hmx1	ZFIN:ZDB-GENE-080204-54
hmx3a	ZFIN:ZDB-GENE-001020-1
hmx4	ZDB-GENE-060825-142
hnf1ba	ZFIN:ZDB-GENE-020104-1
hnmt	ZFIN:ZDB-GENE-040801-157
hnrnpaba	ZDB-GENE-030131-185
hnrnpk	ZDB-GENE-040426-1926
hnrnpr	ZFIN:ZDB-GENE-040426-2766
homer2	ZFIN:ZDB-GENE-050522-417
homeza	ZDB-GENE-030616-592
hoxa1a	ZDB-GENE-000823-5
hoxb1a	ZFIN:ZDB-GENE-990415-101
hoxb1b	ZFIN:ZDB-GENE-980526-290
hoxb5a	ZDB-GENE-980526-70
hoxb5b	ZDB-GENE-000823-6
hoxc6a	ZDB-GENE-990415-113
hoxc8a	ZDB-GENE-990415-114
hprt1	ZDB-GENE-040426-1918
hrasa	ZDB-GENE-050417-95
hrh1	ZDB-GENE-070531-3
hrh2a	ZDB-GENE-070531-4
hrh3	ZDB-GENE-040724-204
hs2st1a	ZDB-GENE-070112-2312
hs3st1l1	ZDB-GENE-070202-2
hs3st2	ZDB-GENE-070202-7
hs3st3b1b	ZDB-GENE-070202-5
hs3st3l	ZDB-GENE-070202-6
hs6st1a	ZDB-GENE-050524-1
hs6st1b	ZDB-GENE-070103-2
hs6st2	ZDB-GENE-030909-14
hs6st3b	ZDB-GENE-070103-3
hsbp1b	ZFIN:ZDB-GENE-040426-1721
hsd11b2	ZDB-GENE-030131-6030
hsd17b12a	ZDB-GENE-030131-5628
hsd17b12b	ZDB-GENE-030131-1346
hsd17b2	ZDB-GENE-040928-1
hsd20b2	ZDB-GENE-030804-21
hsp70.1	ZDB-GENE-990415-91
hsp90aa1.1	ZDB-GENE-990415-94
hspa4a	ZDB-GENE-040426-2832
hspa4b	ZDB-GENE-030131-6018
hspa4l	ZDB-GENE-030131-2412
hspa5	ZDB-GENE-031001-11
hspa8	ZDB-GENE-990415-92
hspb1	ZDB-GENE-030326-4
hspg2	ZDB-GENE-080807-4
htr1d	ZDB-GENE-090409-3
htr2cl1	ZDB-GENE-081104-48
htt	ZDB-GENE-990415-131
icn	ZDB-GENE-030131-8599
icn2	ZDB-GENE-070822-9
id:ibd1228	ZDB-GENE-030219-157
id:ibd2170	ZDB-GENE-000607-14
id:ibd2187	ZDB-GENE-030219-49
id:ibd2217	ZDB-GENE-010319-12
id:ibd2249	ZDB-GENE-000607-43
id:ibd2611	ZDB-GENE-030219-44
id:ibd2704	ZDB-GENE-030219-58
id:ibd3021	ZDB-GENE-030219-186
id:ibd3148	ZDB-GENE-030219-54
id:ibd5010	ZDB-GENE-000607-46
id:ibd5025	ZDB-GENE-000607-24
id:ibd5027	ZDB-GENE-030219-26
id:ibd5028	ZDB-GENE-030219-191
id:ibd5030	ZDB-GENE-030219-164
id:ibd5038	ZDB-GENE-000607-29
id:ibd5045	ZDB-GENE-030219-172
id:ibd5096	ZDB-GENE-000607-18
id:ibd5149	ZDB-GENE-030219-103
id1	ZDB-GENE-990415-96
id2a	ZFIN:ZDB-GENE-020910-1
id3	ZFIN:ZDB-GENE-020515-1
idh2	ZDB-GENE-031118-95
ids	ZDB-GENE-061215-37
ifngr1	ZDB-GENE-071120-8
ift46	ZDB-GENE-080102-3
ift57	ZFIN:ZDB-GENE-040614-1
ift88	ZDB-GENE-030131-574
igdcc3	ZDB-GENE-080303-24
igf1	ZDB-GENE-010607-2
igf1ra	ZDB-GENE-020503-1
igf1rb	ZDB-GENE-020503-2
igf2a	ZDB-GENE-991111-3
igf2b	ZDB-GENE-030131-2935
igf3	ZDB-GENE-080611-1
igfbp1a	ZDB-GENE-021231-1
igfbp2a	ZDB-GENE-000125-12
igfbp6a	ZDB-GENE-090521-1
igfbp6b	ZDB-GENE-090521-2
igfbp7	ZDB-GENE-040426-2423
ighm	ZDB-GENE-030925-46
igsf11	ZDB-GENE-080303-21
igsf21a	ZDB-GENE-050809-118
ihhb	ZFIN:ZDB-GENE-980526-135
il17rd	ZDB-GENE-020320-5
il1b	ZDB-GENE-040702-2
il1rapl1b	ZFIN:ZDB-GENE-090109-2
il4r.1	ZDB-GENE-050227-5
il4r.2	ZDB-GENE-140107-1
il6	ZDB-GENE-120509-1
il6st	ZFIN:ZDB-GENE-080104-6
ildr2	ZDB-GENE-050706-83
ilk	ZDB-GENE-040426-1435
im:7148532	ZDB-GENE-060810-30
im:7148949	ZDB-GENE-080225-5
im:7150531	ZDB-GENE-060810-42
im:7152670	ZDB-GENE-080917-9
im:7158329	ZDB-GENE-060810-102
im:7158514	ZDB-GENE-060810-108
im:7158540	ZDB-GENE-060810-111
im:7158978	ZDB-GENE-080225-37
im:7159004	ZDB-GENE-060810-121
im:7159184	ZDB-GENE-060810-131
im:7159451	ZDB-GENE-080917-33
im:7159667	ZDB-GENE-080917-36
im:7159684	ZDB-GENE-080917-37
im:7160065	ZDB-GENE-080917-40
impa2	ZDB-GENE-050522-349
inaa	ZFIN:ZDB-GENE-060531-65
inab	ZFIN:ZDB-GENE-990415-83
inhbaa	ZDB-GENE-000210-21
ino80e	ZDB-GENE-040426-1818
insl3	ZDB-GENE-050310-5
insl5a	ZDB-GENE-050310-4
insl5b	ZDB-GENE-070122-5
insm1a	ZDB-GENE-040426-1810
insm1b	ZFIN:ZDB-GENE-030131-2602
insra	ZDB-GENE-020503-3
insrb	ZDB-GENE-020503-4
irak4	ZDB-GENE-040426-738
irf4a	ZDB-GENE-070912-330
irf4b	ZDB-GENE-041001-131
irf8	ZDB-GENE-040718-367
irf9	ZDB-GENE-040912-165
irx1a	ZFIN:ZDB-GENE-040707-1
irx1b	ZFIN:ZDB-GENE-010716-1
irx2a	ZDB-GENE-040426-1446
irx3a	ZDB-GENE-991119-5
irx4a	ZDB-GENE-040426-1825
irx5a	ZDB-GENE-010716-2
irx5b	ZDB-GENE-040628-5
irx7	ZFIN:ZDB-GENE-020103-1
isl1	ZDB-GENE-980526-112
isl2a	ZFIN:ZDB-GENE-980526-562
ispd	ZFIN:ZDB-GENE-061110-16
ist1	ZFIN:ZDB-GENE-030131-179
itgav	ZDB-GENE-060616-382
itgb1a	ZDB-GENE-060803-2
itgb1b	ZDB-GENE-030909-10
itgb1b.1	ZDB-GENE-060803-3
itgb1b.2	ZDB-GENE-040426-2598
itgb3a	ZDB-GENE-071207-1
itgb3b	ZDB-GENE-071207-2
itln1	ZDB-GENE-060929-564
itln3	ZDB-GENE-090527-4
itln5	ZDB-GENE-090527-6
itln6	ZDB-GENE-090527-7
itm2ca	ZDB-GENE-040718-284
itpr3	ZDB-GENE-070605-1
jag1b	ZFIN:ZDB-GENE-011128-4
jag2b	ZDB-GENE-011128-3
jam2a	ZDB-GENE-031204-3
jam3a	ZDB-GENE-070424-177
jam3b	ZDB-GENE-030131-441
jazf1b	ZDB-GENE-041212-56
josd2	ZFIN:ZDB-GENE-040426-850
jun	ZDB-GENE-030131-7859
junba	ZDB-GENE-040426-2172
kas	ZFIN:ZDB-GENE-070117-2148
katna1	ZFIN:ZDB-GENE-050522-514
katnal1	ZDB-GENE-041114-141
katnb1	ZFIN:ZDB-GENE-040426-1954
kcna1a	ZDB-GENE-110408-15
kcna1l	ZDB-GENE-130604-1
kcnc3a	ZFIN:ZDB-GENE-100901-1
kcnh1a	ZDB-GENE-061226-1
kcnh1b	ZDB-GENE-121128-4
kcnh2a	ZDB-GENE-070912-699
kcnh2b	ZDB-GENE-100629-2
kcnh6a	ZDB-GENE-040702-5
kcnj10a	ZDB-GENE-130726-1
kcnj10b	ZDB-GENE-130726-2
kcnj13	ZDB-GENE-070129-1
kcnk10a	ZDB-GENE-041210-291
kcnn1b	ZDB-GENE-060503-397
kcnq1	ZDB-GENE-061214-5
kcnq2a	ZDB-GENE-080220-37
kcnq2b	ZDB-GENE-120130-1
kcnq3	ZDB-GENE-070912-301
kcnq4	ZDB-GENE-120215-132
kcnq5b	ZDB-GENE-090312-178
kctd12.1	ZFIN:ZDB-GENE-030902-5
kctd12.2	ZFIN:ZDB-GENE-060117-4
kctd13	ZDB-GENE-060825-162
kdm5c	ZDB-GENE-060810-94
kdm6a	ZDB-GENE-081105-56
kdm7aa	ZDB-GENE-030131-9829
kdm7ab	ZDB-GENE-050309-32
kdrl	ZDB-GENE-000705-1
keap1a	ZDB-GENE-030131-556
keap1b	ZDB-GENE-080508-1
khdrbs1a	ZDB-GENE-000210-25
khdrbs1b	ZDB-GENE-040426-2344
kidins220b	ZFIN:ZDB-GENE-030131-7824
kif11	ZFIN:ZDB-GENE-020426-1
kif15	ZDB-GENE-050622-16
kif17	ZFIN:ZDB-GENE-080724-12
kif1b	ZFIN:ZDB-GENE-030820-1
kif1bp	ZDB-GENE-070117-1989
kif22	ZDB-GENE-080204-34
kif3b	ZFIN:ZDB-GENE-050119-3
kif5aa	ZDB-GENE-070912-141
kif5ab	ZDB-GENE-110510-3
kif5ba	ZDB-GENE-070629-2
kif5bb	ZDB-GENE-070629-4
kif5c	ZDB-GENE-081105-14
kif6	ZDB-GENE-061027-130
kif7	ZFIN:ZDB-GENE-050307-1
kirrel3l	ZDB-GENE-070831-1
kirrela	ZDB-GENE-040426-2126
kirrelb	ZDB-GENE-070912-173
kiss1	ZDB-GENE-080128-1
kiss1ra	ZDB-GENE-070912-521
kiss1rb	ZDB-GENE-060526-54
kiss2	ZDB-GENE-090526-1
kita	ZDB-GENE-980526-464
kitb	ZDB-GENE-050916-2
kl	ZDB-GENE-110221-1
klf4	ZDB-GENE-111014-1
klf6a	ZDB-GENE-021115-9
klf7b	ZFIN:ZDB-GENE-041014-171
klhl40a	ZDB-GENE-050916-1
klhl41a	ZDB-GENE-081105-22
kmt2a	ZDB-GENE-080521-3
kof	ZFIN:ZDB-GENE-071205-1
kras	ZDB-GENE-040808-67
krcp	ZDB-GENE-030131-2126
l3mbtl1a	ZFIN:ZDB-GENE-090312-120
l3mbtl1b	ZFIN:ZDB-GENE-100922-38
l3mbtl2	ZFIN:ZDB-GENE-030131-8713
l3mbtl3	ZFIN:ZDB-GENE-040724-127
lama1	ZDB-GENE-060118-1
lama2	ZDB-GENE-060119-1
lama3	ZDB-GENE-050208-475
lama4	ZDB-GENE-040724-213
lama5	ZDB-GENE-030131-9823
lamb1a	ZDB-GENE-021226-1
lamb1b	ZDB-GENE-041210-197
lamb2	ZDB-GENE-081030-4
lamb2l	ZDB-GENE-030131-4205
lamb4	ZDB-GENE-021226-2
lamc1	ZDB-GENE-021226-3
lamc3	ZDB-GENE-060531-121
larp7	ZDB-GENE-030131-6896
lats1	ZDB-GENE-050523-2
lats2	ZDB-GENE-050119-6
lbr	ZDB-GENE-030804-11
ldb1a	ZDB-GENE-990415-138
ldb3a	ZDB-GENE-040121-6
ldha	ZDB-GENE-991026-5
ldhba	ZDB-GENE-991026-6
lef1	ZFIN:ZDB-GENE-990714-26
leo1	ZDB-GENE-040426-2435
lepa	ZDB-GENE-081001-1
lepr	ZDB-GENE-080104-1
lfng	ZFIN:ZDB-GENE-980605-16
lft1	ZDB-GENE-990630-10
lgals1l1	ZDB-GENE-030131-4905
lgals2a	ZDB-GENE-050318-2
lgals3l	ZDB-GENE-030131-4324
lgals9l1	ZDB-GENE-030131-9543
lgi1a	ZDB-GENE-030131-1731
lgi1b	ZDB-GENE-060217-1
lgmn	ZFIN:ZDB-GENE-021030-1
lhb	ZDB-GENE-040806-2
lhx1a	ZDB-GENE-980526-347
lhx2b	ZFIN:ZDB-GENE-051220-1
lhx3	ZFIN:ZDB-GENE-980526-131
lhx4	ZDB-GENE-060728-1
lhx5	ZFIN:ZDB-GENE-980526-484
lhx8a	ZDB-GENE-031008-2
lhx9	ZFIN:ZDB-GENE-050417-210
lifrb	ZDB-GENE-080107-2
lin7a	ZDB-GENE-040426-1665
lin7b	ZDB-GENE-041011-1
lin7c	ZDB-GENE-041011-2
lingo1a	ZDB-GENE-080327-16
lingo1b	ZDB-GENE-040912-136
lingo2a	ZDB-GENE-080327-19
lmna	ZDB-GENE-020424-3
lmo4a	ZFIN:ZDB-GENE-010702-1
lmx1a	ZDB-GENE-041014-332
lmx1ba	ZFIN:ZDB-GENE-050114-3
lmx1bb	ZFIN:ZDB-GENE-050114-2
lnx2b	ZDB-GENE-040426-2500
loe	ZFIN:ZDB-GENE-071205-5
lox	ZDB-GENE-040426-2398
lpar1	ZDB-GENE-030616-499
lppr1	ZFIN:ZDB-GENE-040625-138
lppr4a	ZFIN:ZDB-GENE-070705-280
lppr4b	ZFIN:ZDB-GENE-091118-37
lrfn1	ZDB-GENE-040426-1227
lrfn2a	ZDB-GENE-120411-23
lrfn5a	ZDB-GENE-080327-17
lrig3	ZDB-GENE-130530-866
lrrc24	ZDB-GENE-060503-496
lrrc4ba	ZFIN:ZDB-GENE-080327-25
lrrc4bb	ZFIN:ZDB-GENE-091116-44
lrrc4c	ZDB-GENE-050522-533
lrrk2	ZDB-GENE-071218-6
lrrn1	ZFIN:ZDB-GENE-071126-1
lrrn3	ZDB-GENE-061220-7
lrrtm2	ZDB-GENE-080327-8
lrrtm4l1	ZDB-GENE-080327-15
lrsam1	ZFIN:ZDB-GENE-060526-97
lrtm2a	ZDB-GENE-041210-218
lss	ZDB-GENE-050119-7
lum	ZDB-GENE-040625-24
ly86	ZDB-GENE-150709-1
lyn	ZFIN:ZDB-GENE-040912-7
lyve1b	ZDB-GENE-030131-9516
lzic	ZFIN:ZDB-GENE-040718-342
m17	ZDB-GENE-060526-368
mafa	ZDB-GENE-010605-2
mafba	ZFIN:ZDB-GENE-980526-515
mag	ZDB-GENE-041217-24
manf	ZDB-GENE-060929-640
mao	ZDB-GENE-040329-3
map1ab	ZFIN:ZDB-GENE-100426-3
map1lc3b	ZDB-GENE-030131-1145
map2	ZFIN:ZDB-GENE-041010-118
map2k5	ZFIN:ZDB-GENE-030131-1517
mapk10	ZDB-GENE-051120-117
mapk14a	ZDB-GENE-010202-2
mapk3	ZDB-GENE-040121-1
mapta	ZDB-GENE-081027-1
maptb	ZDB-GENE-081027-2
mar8	ZDB-GENE-080204-8
marcksa	ZFIN:ZDB-GENE-050522-145
marcksb	ZFIN:ZDB-GENE-030131-1921
maza	ZDB-GENE-110603-4
mb	ZDB-GENE-040426-1430
mbnl1	ZDB-GENE-060929-704
mbnl2	ZDB-GENE-030131-9582
mbnl3	ZDB-GENE-081002-3
mbpa	ZDB-GENE-030128-2
mbtps1	ZDB-GENE-030131-4909
mc1r	ZDB-GENE-030502-1
mc4r	ZDB-GENE-021223-2
mcama	ZDB-GENE-090218-29
mcf2la	ZDB-GENE-090312-122
mcl1b	ZDB-GENE-030825-1
mcm3	ZDB-GENE-020419-4
mcm4	ZDB-GENE-030131-9544
mcoln1a	ZDB-GENE-040426-2704
mcoln1b	ZDB-GENE-130514-1
mdh2	ZDB-GENE-040426-2143
mdka	ZFIN:ZDB-GENE-990621-1
mdkb	ZDB-GENE-010131-6
med12	ZFIN:ZDB-GENE-060125-1
med24	ZFIN:ZDB-GENE-030131-2341
med27	ZFIN:ZDB-GENE-040426-1601
med29	ZFIN:ZDB-GENE-021217-1
meis1a	ZFIN:ZDB-GENE-020122-3
meis3	ZFIN:ZDB-GENE-010406-2
mep1a.1	ZDB-GENE-041001-209
mep1a.2	ZDB-GENE-041001-208
mep1b	ZDB-GENE-041014-209
mepce	ZDB-GENE-030131-3936
met	ZDB-GENE-041014-1
metap1	ZDB-GENE-050626-124
metap2b	ZDB-GENE-030131-2172
metrn	ZDB-GENE-050102-1
mex3a	ZDB-GENE-130201-1
mfn2	ZDB-GENE-081105-44
mfsd2aa	ZFIN:ZDB-GENE-041114-166
mfsd2ab	ZFIN:ZDB-GENE-040801-89
mgaa	ZDB-GENE-030603-1
mib1	ZDB-GENE-030404-2
mical3a	ZDB-GENE-050126-2
micall1a	ZDB-GENE-110119-1
micall2b	ZDB-GENE-030131-5803
mid1ip1a	ZDB-GENE-990415-81
mid1ip1b	ZDB-GENE-040426-1720
mid2	ZDB-GENE-090220-1
midn	ZDB-GENE-030131-2433
mif	ZDB-GENE-080708-1
mink1	ZFIN:ZDB-GENE-060526-45
mir129-2	ZDB-GENE-081211-7
mir132-1	ZFIN:ZDB-GENE-081203-18
mir133b	ZFIN:ZDB-GENE-090929-141
mir148	ZFIN:ZDB-GENE-090929-160
mir199-3a	ZDB-GENE-041228-11
mir214a	ZDB-GENE-041217-8
mir2188	ZDB-GENE-091023-9
mir2189	ZDB-GENE-091023-10
mir219-1	ZFIN:ZDB-GENE-081208-20
mir26b	ZDB-GENE-081210-6
mir429b	ZDB-GENE-091023-5
mir430a-5	ZFIN:ZDB-GENE-050608-6
mir430b-10	ZFIN:ZDB-GENE-050608-7
mir430c-1	ZFIN:ZDB-GENE-050608-8
mir430c-10	ZFIN:ZDB-GENE-090929-222
mir430c-11	ZFIN:ZDB-GENE-090929-223
mir430c-12	ZFIN:ZDB-GENE-090929-224
mir430c-13	ZFIN:ZDB-GENE-090929-225
mir430c-14	ZFIN:ZDB-GENE-090929-226
mir430c-15	ZFIN:ZDB-GENE-090929-227
mir430c-16	ZFIN:ZDB-GENE-090929-228
mir430c-17	ZFIN:ZDB-GENE-090929-229
mir430c-18	ZFIN:ZDB-GENE-090929-230
mir430c-19	ZFIN:ZDB-GENE-090929-231
mir430c-2	ZFIN:ZDB-GENE-090929-214
mir430c-20	ZFIN:ZDB-GENE-090929-232
mir430c-21	ZFIN:ZDB-GENE-090929-233
mir430c-3	ZFIN:ZDB-GENE-090929-215
mir430c-4	ZFIN:ZDB-GENE-090929-216
mir430c-5	ZFIN:ZDB-GENE-090929-217
mir430c-6	ZFIN:ZDB-GENE-090929-218
mir430c-7	ZFIN:ZDB-GENE-090929-219
mir430c-8	ZFIN:ZDB-GENE-090929-220
mir430c-9	ZFIN:ZDB-GENE-090929-221
mir7b	ZFIN:ZDB-GENE-081208-4
mkn	ZFIN:ZDB-GENE-071205-2
mko	ZFIN:ZDB-GENE-070426-2
mkrn1	ZDB-GENE-020213-1
mkrn2	ZDB-GENE-020213-2
mkrn4	ZDB-GENE-030131-5954
mkxa	ZDB-GENE-080513-1
mlc1	ZDB-GENE-050419-145
mllt10	ZDB-GENE-041114-176
mlnl	ZDB-GENE-091204-289
mlnr	ZDB-GENE-130530-1015
mmd2a	ZDB-GENE-081104-52
mmp14a	ZFIN:ZDB-GENE-030901-1
mmp2	ZDB-GENE-030131-9123
mmp23bb	ZDB-GENE-050417-448
mmp25b	ZFIN:ZDB-GENE-100308-4
mnx1	ZDB-GENE-040409-1
mnx2a	ZFIN:ZDB-GENE-040415-1
mnx2b	ZFIN:ZDB-GENE-040415-2
mob1a	ZFIN:ZDB-GENE-030131-6506
mpc1	ZFIN:ZDB-GENE-040718-94
mpc2	ZFIN:ZDB-GENE-030131-330
mpdu1a	ZDB-GENE-040912-9
mpp2b	ZDB-GENE-040704-70
mpp5a	ZDB-GENE-020712-1
mpped2	ZDB-GENE-030131-8903
mpz	ZDB-GENE-010724-4
mrap2a	ZDB-GENE-100729-3
mrap2b	ZDB-GENE-100729-5
mrc	ZFIN:ZDB-GENE-070117-59
msh2	ZDB-GENE-040426-2932
msi1	ZDB-GENE-050320-86
msi2b	ZDB-GENE-040426-1268
msna	ZDB-GENE-021211-2
mstna	ZDB-GENE-050208-735
mstnb	ZDB-GENE-990415-165
msx1a	ZDB-GENE-980526-312
msxc	ZDB-GENE-980526-306
mt2	ZDB-GENE-030131-4174
mt-co1	ZDB-GENE-011205-14
mtf1	ZDB-GENE-020424-1
mtm1	ZDB-GENE-051113-128
mtor	ZDB-GENE-030131-2974
mtss1la	ZDB-GENE-030219-89
musk	ZFIN:ZDB-GENE-030131-6458
mvp	ZDB-GENE-030826-33
mxi1	ZDB-GENE-990415-151
myca	ZDB-GENE-990415-162
mycbp2	ZDB-GENE-030616-132
mych	ZDB-GENE-030219-51
mycn	ZDB-GENE-020711-1
myh10	ZDB-GENE-030616-162
myh9b	ZDB-GENE-030131-998
mylkb	ZDB-GENE-041111-150
myo6b	ZFIN:ZDB-GENE-030318-3
myo7aa	ZDB-GENE-020709-1
nadl1.1	ZFIN:ZDB-GENE-980526-512
nadl1.2	ZDB-GENE-990415-10
napba	ZDB-GENE-050522-230
nasp	ZDB-GENE-030131-5511
nbeaa	ZFIN:ZDB-GENE-050320-68
nbl1	ZDB-GENE-040426-2357
ncam1a	ZDB-GENE-990415-31
ncam1b	ZDB-GENE-010822-2
ncam2	ZDB-GENE-010822-1
ncana	ZFIN:ZDB-GENE-051230-1
ncanb	ZFIN:ZDB-GENE-050208-586
ncapd2	ZDB-GENE-050506-59
ncapg	ZDB-GENE-041111-282
ncapg2	ZDB-GENE-070410-100
ncaph	ZDB-GENE-070112-652
nckap1	ZFIN:ZDB-GENE-030131-4426
ncoa2	ZDB-GENE-010406-3
ncor1	ZFIN:ZDB-GENE-040426-993
ncor2	ZDB-GENE-030616-81
ncs1a	ZDB-GENE-021220-1
ndel1a	ZDB-GENE-040115-2
ndel1b	ZDB-GENE-030131-5889
ndr1	ZFIN:ZDB-GENE-990415-256
ndr2	ZFIN:ZDB-GENE-990415-181
ndrg1a	ZFIN:ZDB-GENE-030826-34
ndrg1b	ZFIN:ZDB-GENE-040426-1648
ndrg2	ZFIN:ZDB-GENE-041212-15
ndrg4	ZDB-GENE-060512-226
ndufa4	ZDB-GENE-040426-1962
ndufs4	ZDB-GENE-050522-421
necab1	ZDB-GENE-050417-395
necab2	ZDB-GENE-050706-167
nedd8	ZDB-GENE-030616-588
negr1	ZFIN:ZDB-GENE-040822-27
nek2	ZFIN:ZDB-GENE-040426-752
neo1a	ZDB-GENE-021031-1
nes	ZDB-GENE-071119-2
neurod1	ZDB-GENE-990415-172
neurod2	ZFIN:ZDB-GENE-010608-3
neurod4	ZDB-GENE-030730-1
neurod6a	ZFIN:ZDB-GENE-010608-1
neurod6b	ZFIN:ZDB-GENE-010608-2
neurog1	ZDB-GENE-990415-174
nf1a	ZFIN:ZDB-GENE-030131-4907
nf1b	ZFIN:ZDB-GENE-091111-4
nfasca	ZFIN:ZDB-GENE-080229-6
nfe2l2a	ZDB-GENE-030723-2
nfe2l2b	ZDB-GENE-120320-3
nfia	ZDB-GENE-050208-501
nfr	ZDB-GENE-100715-1
ngb	ZDB-GENE-011102-1
ngfa	ZFIN:ZDB-GENE-990415-176
ngfb	ZFIN:ZDB-GENE-000629-2
nhsl1b	ZFIN:ZDB-GENE-040910-1
nin	ZFIN:ZDB-GENE-070725-1
nipblb	ZFIN:ZDB-GENE-030131-6070
nkd1	ZFIN:ZDB-GENE-061108-3
nkd2a	ZDB-GENE-071130-1
nkx2.1	ZDB-GENE-010404-1
nkx2.2a	ZDB-GENE-980526-403
nkx2.2b	ZDB-GENE-050217-3
nkx2.4a	ZFIN:ZDB-GENE-030131-6336
nkx2.4b	ZDB-GENE-000830-1
nkx2.9	ZDB-GENE-030131-4340
nkx6.1	ZFIN:ZDB-GENE-040718-178
nkx6.2	ZFIN:ZDB-GENE-070626-1
nlgn1	ZDB-GENE-090918-1
nlgn2a	ZDB-GENE-090918-2
nlgn2b	ZDB-GENE-090918-3
nlgn3a	ZDB-GENE-071219-1
nlgn3b	ZDB-GENE-060526-197
nlgn4a	ZDB-GENE-100309-2
nlgn4b	ZDB-GENE-100309-1
nlk1	ZFIN:ZDB-GENE-040701-1
nlk2	ZFIN:ZDB-GENE-080320-1
nlrc3l	ZFIN:ZDB-GENE-121214-346
nme2a	ZDB-GENE-030131-7656
nme2b.1	ZDB-GENE-000210-32
nme2b.2	ZDB-GENE-000210-33
nme3	ZDB-GENE-000210-34
nme5	ZDB-GENE-040718-221
nme6	ZDB-GENE-000710-3
nme7	ZDB-GENE-000210-35
noc3l	ZDB-GENE-030131-9878
nod1	ZDB-GENE-071116-9
nod2	ZDB-GENE-061108-4
nog1	ZFIN:ZDB-GENE-991206-8
nog2	ZFIN:ZDB-GENE-991206-14
nog3	ZFIN:ZDB-GENE-990714-8
nog5	ZFIN:ZDB-GENE-090618-2
nort	ZDB-GENE-070328-1
nos1	ZDB-GENE-001101-1
nos2a	ZDB-GENE-040305-1
nos2b	ZDB-GENE-080916-1
not	ZFIN:ZDB-GENE-070117-2234
notch1a	ZDB-GENE-990415-173
notch1b	ZDB-GENE-990415-183
notch2	ZDB-GENE-000329-4
notch3	ZDB-GENE-000329-5
noto	ZFIN:ZDB-GENE-990415-75
notum1a	ZFIN:ZDB-GENE-120807-2
notum2	ZFIN:ZDB-GENE-120215-77
nova2	ZDB-GENE-080211-1
npas3a	ZDB-GENE-090811-1
npas4a	ZFIN:ZDB-GENE-060616-396
npc1	ZDB-GENE-030131-3161
npm1a	ZDB-GENE-021028-1
npm1b	ZDB-GENE-080723-7
nptnb	ZDB-GENE-040426-1821
nptx1l	ZDB-GENE-040426-2418
npy	ZDB-GENE-980526-438
npy2r	ZDB-GENE-040924-8
npy4r	ZDB-GENE-980526-393
npy7r	ZDB-GENE-040924-9
npy8ar	ZDB-GENE-990415-175
npy8br	ZDB-GENE-980526-208
nr1d1	ZDB-GENE-050105-1
nr1d2a	ZDB-GENE-040504-1
nr1d2b	ZDB-GENE-990415-244
nr1d4b	ZDB-GENE-080403-6
nr1h3	ZDB-GENE-050410-7
nr1i2	ZDB-GENE-030903-3
nr2c2	ZDB-GENE-080403-8
nr2f2	ZDB-GENE-990415-252
nr2f6a	ZDB-GENE-030131-4362
nr3c1	ZDB-GENE-050522-503
nr3c2	ZDB-GENE-060531-23
nr4a2a	ZFIN:ZDB-GENE-990415-184
nr4a2b	ZFIN:ZDB-GENE-040718-103
nr5a1a	ZFIN:ZDB-GENE-010504-1
nr5a1b	ZDB-GENE-040702-6
nr5a5	ZDB-GENE-030131-4652
nr6a1a	ZFIN:ZDB-GENE-991207-19
nr6a1b	ZFIN:ZDB-GENE-040724-202
nras	ZDB-GENE-990415-166
nrf1	ZDB-GENE-001221-1
nrg1	ZDB-GENE-050302-113
nrg2a	ZDB-GENE-070615-10
nrg2b	ZDB-GENE-090205-2
nrgna	ZFIN:ZDB-GENE-090710-4
nrn1a	ZFIN:ZDB-GENE-040718-212
nrn1b	ZFIN:ZDB-GENE-041010-98
nrn1la	ZFIN:ZDB-GENE-050419-106
nrn1lb	ZFIN:ZDB-GENE-081022-27
nrp1a	ZFIN:ZDB-GENE-030519-2
nrp1b	ZFIN:ZDB-GENE-040611-1
nrp2a	ZDB-GENE-040611-2
nrp2b	ZDB-GENE-040611-3
nrsn1	ZFIN:ZDB-GENE-030131-7491
nrxn2a	ZDB-GENE-070206-5
nrxn3a	ZFIN:ZDB-GENE-070206-9
nsfa	ZDB-GENE-030616-37
nsfb	ZDB-GENE-050808-1
nsmfb	ZFIN:ZDB-GENE-080603-4
nt5c3a	ZDB-GENE-030131-439
nt5e	ZDB-GENE-040426-1261
ntf3	ZFIN:ZDB-GENE-031118-66
ntm	ZFIN:ZDB-GENE-060421-6020
ntn1a	ZDB-GENE-990415-169
ntn1b	ZDB-GENE-990415-168
ntn4	ZDB-GENE-050310-1
ntrk2a	ZDB-GENE-010126-1
ntrk2b	ZDB-GENE-010126-2
ntrk3a	ZDB-GENE-010126-3
ntrk3b	ZDB-GENE-010126-4
nucb2a	ZDB-GENE-030826-14
nucb2b	ZDB-GENE-030131-4775
nucks1a	ZDB-GENE-040912-175
numbl	ZDB-GENE-051113-340
nup88	ZDB-GENE-050522-297
nupr1	ZDB-GENE-030131-4653
nus1	ZDB-GENE-040718-48
nyap2a	ZFIN:ZDB-GENE-131121-129
nyap2b	ZFIN:ZDB-GENE-070705-169
oaz2b	ZDB-GENE-070313-1
ocrl	ZDB-GENE-061110-61
odc1	ZFIN:ZDB-GENE-010816-1
ogg1	ZDB-GENE-070112-932
olfm1a	ZFIN:ZDB-GENE-040718-194
olfm1b	ZDB-GENE-040801-228
olfm2a	ZDB-GENE-040426-2882
olig1	ZDB-GENE-050107-2
olig2	ZDB-GENE-030131-4013
olig3	ZDB-GENE-080903-1
olig4	ZDB-GENE-030131-3580
opa3	ZDB-GENE-050210-1
opcml	ZDB-GENE-040927-3
opn3	ZDB-GENE-080227-16
opn4a	ZDB-GENE-070111-2
opn4b	ZDB-GENE-080415-3
oprd1a	ZDB-GENE-990415-199
oprl1	ZDB-GENE-040312-4
oprm1	ZDB-GENE-010125-1
optn	ZFIN:ZDB-GENE-030131-8103
orai1b	ZDB-GENE-050522-100
org	ZDB-GENE-050208-584
osr1	ZDB-GENE-070321-1
otc	ZDB-GENE-070912-422
otofa	ZDB-GENE-030131-7778
otpa	ZFIN:ZDB-GENE-070216-1
otpb	ZDB-GENE-990708-7
otud4	ZFIN:ZDB-GENE-030131-5338
otx1a	ZFIN:ZDB-GENE-980526-27
otx2	ZDB-GENE-980526-406
oxr1a	ZDB-GENE-080219-14
oxt	ZDB-GENE-030407-1
oxtr	ZDB-GENE-110805-2
oxtrl	ZDB-GENE-110805-1
p2rx3a	ZFIN:ZDB-GENE-000427-3
p2rx7	ZDB-GENE-030319-6
p4htm	ZDB-GENE-110131-7
pabpc1a	ZDB-GENE-030131-3238
pacsin1a	ZDB-GENE-050522-155
pacsin1b	ZFIN:ZDB-GENE-050913-35
pacsin3	ZFIN:ZDB-GENE-040426-984
pafah1b1a	ZDB-GENE-040116-2
pafah1b1b	ZDB-GENE-040116-3
pafah1b2	ZFIN:ZDB-GENE-060526-43
pafah1b3	ZFIN:ZDB-GENE-040426-1026
pagr1	ZDB-GENE-030131-4801
pak2a	ZDB-GENE-021011-2
pak2b	ZDB-GENE-030131-3759
palb2	ZDB-GENE-090313-43
palm1a	ZDB-GENE-050417-409
panx1a	ZDB-GENE-040426-766
panx1b	ZDB-GENE-070705-192
panx2	ZDB-GENE-050419-55
panx3	ZDB-GENE-091204-114
pappa2	ZDB-GENE-070912-525
pappab	ZDB-GENE-060526-71
papss2b	ZDB-GENE-010323-5
paqr7b	ZDB-GENE-030728-2
paqr8	ZDB-GENE-030728-3
pard3	ZDB-GENE-030925-47
pard6a	ZFIN:ZDB-GENE-070705-215
pard6gb	ZFIN:ZDB-GENE-010319-35
park2	ZDB-GENE-050417-109
park7	ZDB-GENE-041010-5
parla	ZDB-GENE-050327-8
parlb	ZDB-GENE-110804-1
pax10	ZDB-GENE-081022-10
pax2a	ZDB-GENE-990415-8
pax2b	ZFIN:ZDB-GENE-001030-4
pax3a	ZFIN:ZDB-GENE-980526-52
pax5	ZFIN:ZDB-GENE-001030-2
pax6a	ZDB-GENE-990415-200
pax6b	ZDB-GENE-001031-1
pax8	ZFIN:ZDB-GENE-001030-3
pbx1a	ZDB-GENE-000405-1
pbx2	ZFIN:ZDB-GENE-000405-5
pbx4	ZFIN:ZDB-GENE-000201-18
pcdh10a	ZDB-GENE-020731-1
pcdh10b	ZDB-GENE-030721-4
pcdh15a	ZDB-GENE-030616-3
pcdh15b	ZDB-GENE-050214-1
pcdh17	ZDB-GENE-090608-3
pcdh18a	ZFIN:ZDB-GENE-000607-1
pcdh18b	ZFIN:ZDB-GENE-080804-1
pcdh19	ZDB-GENE-030131-4218
pcdh1a4	ZFIN:ZDB-GENE-050202-4
pcdh1a6	ZFIN:ZDB-GENE-050203-2
pcdh1g1	ZDB-GENE-050608-1
pcdh1g2	ZDB-GENE-050608-2
pcdh1g29	ZDB-GENE-050609-22
pcdh1g3	ZDB-GENE-050608-3
pcdh1g30	ZDB-GENE-050609-23
pcdh1g31	ZDB-GENE-050609-24
pcdh1g32	ZDB-GENE-050609-25
pcdh1gc5	ZDB-GENE-041118-16
pcdh1gc6	ZDB-GENE-041118-17
pcdh2ab2	ZFIN:ZDB-GENE-041118-2
pcdh2ac	ZFIN:ZDB-GENE-041118-12
pcdh2g1	ZDB-GENE-050610-10
pcdh2g2	ZDB-GENE-050610-21
pcdh2g28	ZDB-GENE-050610-19
pcdh2g29	ZDB-GENE-050610-20
pcdh2g3	ZDB-GENE-050610-25
pcdh2g4	ZDB-GENE-050610-26
pcdh2g5	ZDB-GENE-050610-27
pcdh2g6	ZDB-GENE-050610-28
pcloa	ZDB-GENE-030131-8115
pclob	ZDB-GENE-030131-8100
pcna	ZDB-GENE-000210-8
pcp4a	ZDB-GENE-031118-105
pcsk1	ZDB-GENE-071009-1
pcsk1nl	ZDB-GENE-090427-2
pcsk2	ZDB-GENE-090608-1
pcsk5a	ZDB-GENE-060531-130
pcsk5b	ZDB-GENE-070822-7
pcsk7	ZDB-GENE-030131-7293
pcsk9	ZDB-GENE-060927-1
pcxb	ZDB-GENE-000831-1
pdcd10a	ZDB-GENE-040426-1432
pdcd2	ZDB-GENE-040426-1236
pde4d	ZDB-GENE-081105-16
pdk3a	ZDB-GENE-061220-3
pdlim3a	ZDB-GENE-050505-1
pds5b	ZDB-GENE-091217-2
pdyn	ZDB-GENE-060417-1
pdzd7a	ZFIN:ZDB-GENE-090313-191
pdzrn4	ZDB-GENE-041210-237
penkb	ZDB-GENE-030729-3
peo1	ZDB-GENE-030131-5569
per1a	ZDB-GENE-011220-1
per1b	ZFIN:ZDB-GENE-040419-1
pes	ZFIN:ZDB-GENE-990415-206
pfkfb4b	ZDB-GENE-031031-4
pfklb	ZDB-GENE-050417-62
pgr	ZDB-GENE-990415-214
pgrmc2	ZDB-GENE-040426-2102
phactr4b	ZFIN:ZDB-GENE-040426-1131
phc2a	ZDB-GENE-020312-1
phf10	ZFIN:ZDB-GENE-040426-1573
phf21ab	ZDB-GENE-030131-6456
phf8	ZFIN:ZDB-GENE-060419-1
phlda1	ZDB-GENE-041010-103
pho	ZFIN:ZDB-GENE-030131-5935
phox2a	ZFIN:ZDB-GENE-000223-14
phox2bb	ZDB-GENE-050407-3
pi4kaa	ZDB-GENE-100204-2
pi4kb	ZDB-GENE-061013-96
pias4a	ZDB-GENE-040426-2734
pias4b	ZDB-GENE-040426-1298
pik3ca	ZFIN:ZDB-GENE-130409-1
pik3cd	ZFIN:ZDB-GENE-040426-1128
pikfyve	ZDB-GENE-030131-9636
pim1	ZDB-GENE-061013-139
pink1	ZDB-GENE-041212-53
pinx1	ZDB-GENE-030515-2
pip4k2aa	ZDB-GENE-080721-18
pitpnaa	ZFIN:ZDB-GENE-040426-744
pitpnb	ZFIN:ZDB-GENE-040426-895
pitx2	ZDB-GENE-990714-27
pitx3	ZDB-GENE-041229-4
pkd1a	ZDB-GENE-100707-1
pkd2	ZDB-GENE-040827-4
pkma	ZDB-GENE-031201-4
pknox1.1	ZDB-GENE-020122-5
pkz	ZDB-GENE-050301-2
plag1	ZDB-GENE-060302-2
plagl2	ZDB-GENE-020806-1
plagx	ZDB-GENE-030131-839
plaua	ZDB-GENE-090313-278
plaub	ZDB-GENE-030619-15
plcg1	ZDB-GENE-030421-3
plch1	ZDB-GENE-060503-398
plcxd3	ZDB-GENE-050327-10
plekhg4	ZDB-GENE-030131-4824
plekhh1	ZFIN:ZDB-GENE-061219-1
plk1	ZDB-GENE-021115-7
plk4	ZDB-GENE-030619-14
plod3	ZFIN:ZDB-GENE-021031-4
plp1a	ZDB-GENE-001202-1
plp1b	ZDB-GENE-030710-6
pls3	ZFIN:ZDB-GENE-040718-10
plscr3b	ZDB-GENE-040426-2517
plxna3	ZFIN:ZDB-GENE-070613-1
plxna4	ZFIN:ZDB-GENE-030131-4663
plxnb1a	ZFIN:ZDB-GENE-050302-63
plxnb1b	ZFIN:ZDB-GENE-090812-4
pmepa1	ZDB-GENE-040718-320
pmm2	ZFIN:ZDB-GENE-030722-6
pnocb	ZDB-GENE-040114-1
pnpla6	ZFIN:ZDB-GENE-050107-4
pnx	ZFIN:ZDB-GENE-030328-42
poc5	ZDB-GENE-060526-135
pold1	ZDB-GENE-060429-1
polr1a	ZDB-GENE-030131-5286
polrmt	ZDB-GENE-030131-1528
pomgnt2	ZDB-GENE-050522-242
pomt1	ZDB-GENE-060929-966
pomt2	ZDB-GENE-070112-1002
porcnl	ZDB-GENE-030131-5931
pou3f1	ZDB-GENE-980526-372
pou3f2b	ZDB-GENE-980526-370
pou3f3a	ZDB-GENE-980526-220
pou3f3b	ZDB-GENE-980526-140
pou4f2	ZFIN:ZDB-GENE-040401-1
pou4f3	ZFIN:ZDB-GENE-990415-24
pou5f3	ZFIN:ZDB-GENE-980526-485
pparaa	ZDB-GENE-041210-169
pparab	ZDB-GENE-990415-211
pparda	ZDB-GENE-990415-212
ppardb	ZDB-GENE-000112-47
pparg	ZDB-GENE-990415-213
ppiab	ZDB-GENE-030131-7459
ppm1f	ZDB-GENE-051128-2
ppm1g	ZDB-GENE-030425-4
ppm1k	ZDB-GENE-050306-8
ppp1caa	ZDB-GENE-040516-3
ppp1r12a	ZDB-GENE-041011-3
ppp1r1c	ZDB-GENE-040718-273
ppp1r7	ZDB-GENE-051113-288
ppp2r3a	ZFIN:ZDB-GENE-070912-646
ppp3cb	ZDB-GENE-050417-406
ppp4ca	ZDB-GENE-030131-4433
prdm12b	ZFIN:ZDB-GENE-041114-172
prdm13	ZFIN:ZDB-GENE-080616-1
[truncated: 859 more rows]
