# Supplementary material for: Transcriptomes of post-mitotic neurons identify the usage of alternative pathways during adult and embryonic neuronal differentiation
Source: BMC Genomics. 2015 Dec 23;16:1100. doi: 10.1186/s12864-015-2215-8 (PMC4690400; doi:10.1186/s12864-015-2215-8)
Supplement: Additional file 6: — DESeq2 results showing a comparison between labeled mRNA from adult brain and labeled mRNA from embryos with padj < 0.05. (XLSX 468 kb) [file 12864_2015_2215_MOESM6_ESM.xlsx]

## Sheet: Sheet1
Additional File 6	DESeq2 results showing a comparison between labeled mRNA from adult brain and labeled mRNA from embryos
Ensembl gene ID	gene name	baseMean	log2FoldChange	lfcSE	stat	pvalue	padj
ENSDARG00000097238	ba1l	272.972	-10.4463	1.40793	-7.41965	1.17429e-13	3.77462e-12
ENSDARG00000014745	epd	7962.77	-10.3803	0.678337	-15.3026	7.3465e-53	1.41214e-48
ENSDARG00000089087	ba1	562.503	-9.92673	1.0645	-9.32529	1.10679e-20	9.24991e-19
ENSDARG00000042845	oxt	550.003	-9.61463	0.917137	-10.4833	1.03074e-25	1.708e-23
ENSDARG00000036186	mbpa	36124.8	-9.60577	0.693088	-13.8594	1.11651e-43	2.6827e-40
ENSDARG00000076978	pmchl	276.425	-9.50366	1.09927	-8.64547	5.35847e-18	3.15952e-16
ENSDARG00000009087	cd74a	540.382	-9.24389	0.951813	-9.71187	2.68359e-22	2.91435e-20
ENSDARG00000097011	hbaa1	297.87	-9.07937	1.07323	-8.4599	2.67617e-17	1.45726e-15
ENSDARG00000045979	0	81.7632	-9.01365	1.4715	-6.12548	9.04132e-10	1.52852e-08
ENSDARG00000044278	synpr	167.632	-8.94448	1.15203	-7.76411	8.2218e-15	3.09275e-13
ENSDARG00000074285	si:ch73-335m24.2	72.013	-8.80875	1.49091	-5.90829	3.45668e-09	5.24009e-08
ENSDARG00000057881	si:dkey-33c12.3	2287.61	-8.79716	0.604952	-14.5419	6.57254e-48	4.21125e-44
ENSDARG00000079078	hbaa1	304.278	-8.73721	0.999788	-8.73906	2.35055e-18	1.4528e-16
ENSDARG00000011929	plp1b	4430.99	-8.62387	0.608261	-14.1779	1.25534e-45	4.82602e-42
ENSDARG00000075513	ccdc136b	651.351	-8.52002	0.703031	-12.119	8.37875e-34	4.60161e-31
ENSDARG00000095347	si:dkeyp-72h1.1	842.002	-8.50608	0.64437	-13.2006	8.70206e-40	1.11514e-36
ENSDARG00000036222	npy	1751.94	-8.45928	0.612924	-13.8015	2.49576e-43	5.3304e-40
ENSDARG00000035832	pyyb	484.833	-8.39787	0.727835	-11.5382	8.47241e-31	2.62672e-28
ENSDARG00000015531	SLC4A8	582.44	-8.39561	0.740568	-11.3367	8.63159e-30	2.37023e-27
ENSDARG00000055712	sdhda	201.809	-8.35889	0.984986	-8.4863	2.13315e-17	1.17826e-15
ENSDARG00000052782	glrba	176.222	-8.35641	0.983812	-8.4939	1.99809e-17	1.11004e-15
ENSDARG00000045926	crabp1a	321.11	-8.31672	0.862437	-9.64328	5.24856e-22	5.36637e-20
ENSDARG00000030980	csrp1b	155.726	-8.28808	1.01451	-8.16954	3.0958e-16	1.48029e-14
ENSDARG00000006838	eef1a2	271.558	-8.09621	0.842624	-9.60833	7.37354e-22	7.34374e-20
ENSDARG00000039626	nrgna	2403.26	-8.02993	0.572451	-14.0273	1.06145e-44	3.40053e-41
ENSDARG00000089255	si:ch211-286c4.6	181.74	-7.94613	0.954006	-8.32923	8.13713e-17	4.12697e-15
ENSDARG00000039174	olfm3b	187.857	-7.93432	0.899938	-8.81652	1.18074e-18	7.6418e-17
ENSDARG00000090615	BX957297.2	6717.27	-7.917	0.592156	-13.3698	9.07926e-41	1.34247e-37
ENSDARG00000031885	psmb11	37.1844	-7.91335	1.56034	-5.07155	3.94579e-07	4.00877e-06
ENSDARG00000073896	cx47.1	35.457	-7.85643	1.56375	-5.02409	5.05826e-07	5.0274e-06
ENSDARG00000062357	fam19a1	121.923	-7.8234	1.01008	-7.74531	9.53475e-15	3.55188e-13
ENSDARG00000089789	CABZ01084010.1	121.045	-7.8032	1.01569	-7.68268	1.55795e-14	5.61384e-13
ENSDARG00000045832	cart2	204.285	-7.76928	0.845804	-9.18567	4.08956e-20	3.19551e-18
ENSDARG00000010764	flj13639	967.757	-7.71366	0.671341	-11.4899	1.48227e-30	4.52256e-28
ENSDARG00000093471	si:ch211-224m9.4	66.406	-7.67242	1.21719	-6.30339	2.91202e-10	5.45563e-09
ENSDARG00000009311	pvalb6	895.049	-7.65662	0.583879	-13.1134	2.7611e-39	3.122e-36
ENSDARG00000069735	si:ch211-5k11.6	30.7886	-7.64605	1.58369	-4.828	1.37912e-06	1.24847e-05
ENSDARG00000095192	si:dkey-150k17.2	789.327	-7.64335	0.633867	-12.0583	1.75401e-33	8.87251e-31
ENSDARG00000095294	si:dkey-200l5.4	704.189	-7.57451	0.678775	-11.1591	6.46473e-29	1.65687e-26
ENSDARG00000069361	spa17	2011.72	-7.51093	0.582295	-12.8988	4.56942e-38	4.39167e-35
ENSDARG00000068232	cbln12	100.337	-7.49572	1.05168	-7.12735	1.02318e-12	2.86282e-11
ENSDARG00000006868	trh	338.414	-7.48164	0.738192	-10.1351	3.8602e-24	5.15283e-22
ENSDARG00000013389	GABRA4	27.514	-7.45048	1.60664	-4.6373	3.52985e-06	2.94218e-05
ENSDARG00000097209	cox8b	276.864	-7.43282	0.750148	-9.90847	3.8246e-23	4.7738e-21
ENSDARG00000021065	camk2b2	26.3178	-7.3852	1.61291	-4.57881	4.67638e-06	3.81696e-05
ENSDARG00000073959	pmch	101.991	-7.38121	1.12543	-6.55858	5.43214e-11	1.12943e-09
ENSDARG00000059815	oaz2b	1657.33	-7.37227	0.540993	-13.6273	2.75549e-42	4.81509e-39
ENSDARG00000037495	rtn4rl2b	89.771	-7.36114	1.0449	-7.04481	1.85718e-12	4.95815e-11
ENSDARG00000071361	si:ch211-197g15.10	26.4528	-7.3611	1.61826	-4.54878	5.39576e-06	4.33753e-05
ENSDARG00000058120	GPR83	26.9154	-7.35851	1.62281	-4.53442	5.77613e-06	4.6185e-05
ENSDARG00000077426	zbtb38	155.118	-7.3556	0.872076	-8.43458	3.32384e-17	1.77475e-15
ENSDARG00000035942	hrh3	81.3197	-7.34984	1.09414	-6.71743	1.84957e-11	4.20241e-10
ENSDARG00000057661	aldoca	446.968	-7.34346	0.680369	-10.7934	3.7002e-27	7.9028e-25
ENSDARG00000074334	si:dkey-1c7.1	25.1716	-7.34042	1.6146	-4.54629	5.46e-06	4.38397e-05
ENSDARG00000069734	zgc:92880	54.1967	-7.3127	1.28394	-5.69553	1.22988e-08	1.66134e-07
ENSDARG00000043460	wu:fj39g12	888.789	-7.25295	0.60815	-11.9263	8.63756e-33	3.77343e-30
ENSDARG00000093608	si:dkey-25o1.6	77.0052	-7.2439	1.12522	-6.43779	1.21227e-10	2.37536e-09
ENSDARG00000004015	adcyap1a	265.01	-7.24117	0.73156	-9.89826	4.23598e-23	5.25316e-21
ENSDARG00000040799	sst1.1	1880.2	-7.22276	0.561836	-12.8556	7.99799e-38	7.32083e-35
ENSDARG00000038609	mpz	2303.63	-7.21727	0.58384	-12.3617	4.21042e-35	3.05927e-32
ENSDARG00000036483	c1ql3b	98.4169	-7.21267	1.00853	-7.15166	8.57367e-13	2.41647e-11
ENSDARG00000090381	PLCB2	22.9295	-7.20775	1.62656	-4.4313	9.36665e-06	7.17028e-05
ENSDARG00000069038	si:ch211-242e8.1	55.7152	-7.20027	1.2105	-5.94819	2.71129e-09	4.1827e-08
ENSDARG00000070222	fam43b	314.438	-7.19783	0.684667	-10.5129	7.53522e-26	1.27054e-23
ENSDARG00000027963	camkva	474.274	-7.14553	0.634828	-11.2558	2.16739e-29	5.78633e-27
ENSDARG00000060578	0	53.3247	-7.13513	1.21395	-5.87762	4.1621e-09	6.21631e-08
ENSDARG00000022668	grapb	256.453	-7.10909	0.7424	-9.57583	1.01045e-21	9.80957e-20
ENSDARG00000028354	stxbp6l	973.74	-7.09651	0.664852	-10.6738	1.34962e-26	2.54337e-24
ENSDARG00000028552	lppr3b	682.736	-7.01939	0.57697	-12.166	4.71916e-34	2.66799e-31
ENSDARG00000070624	cacng7b	388.053	-7.00157	0.724617	-9.66245	4.35324e-22	4.54771e-20
ENSDARG00000097576	VAMP1 (2 of 2)	62.731	-6.98014	1.12055	-6.22923	4.68735e-10	8.46807e-09
ENSDARG00000039502	eef1a1a	2413.74	-6.97229	0.525255	-13.2741	3.2717e-40	4.49205e-37
ENSDARG00000090164	NHSL2 (2 of 2)	411.944	-6.91765	0.714213	-9.6857	3.46839e-22	3.68339e-20
ENSDARG00000041515	CU694486.1	19.2896	-6.90389	1.66309	-4.15125	3.30666e-05	0.000224279
ENSDARG00000087857	si:ch211-180a12.2	42.0509	-6.89358	1.34988	-5.10681	3.27636e-07	3.37866e-06
ENSDARG00000068812	tlr7	18.5098	-6.88001	1.66062	-4.14304	3.42738e-05	0.000231568
ENSDARG00000009852	cyp19a1b	962.558	-6.85181	0.55407	-12.3663	3.97602e-35	3.05709e-32
ENSDARG00000016854	neurod2	133.704	-6.84687	0.965302	-7.09298	1.31258e-12	3.59921e-11
ENSDARG00000078247	vip	127.903	-6.827	0.863446	-7.90668	2.64334e-15	1.0652e-13
ENSDARG00000078839	LRRTM4 (3 of 4)	18.957	-6.82522	1.67695	-4.07001	4.70103e-05	0.000305798
ENSDARG00000070810	cck	702.14	-6.80269	0.575626	-11.8179	3.15459e-32	1.26328e-29
ENSDARG00000079307	si:dkey-205h13.1	1002.03	-6.78957	0.550593	-12.3314	6.13872e-35	4.06891e-32
ENSDARG00000022951	pth2	44.2202	-6.78763	1.25624	-5.40315	6.5479e-08	7.65595e-07
ENSDARG00000023609	epha8	186.344	-6.77884	0.769518	-8.8092	1.26038e-18	8.10265e-17
ENSDARG00000069607	zgc:162331	36.2344	-6.74991	1.32716	-5.08599	3.65706e-07	3.74114e-06
ENSDARG00000005141	camkvb	961.708	-6.71084	0.554832	-12.0953	1.11863e-33	5.81142e-31
ENSDARG00000097732	si:ch211-117i20.2	18.4085	-6.70921	1.6963	-3.95521	7.64664e-05	0.000471404
ENSDARG00000070439	pde6h	252.872	-6.68853	0.923379	-7.24353	4.37141e-13	1.29273e-11
ENSDARG00000057598	s100b	178.154	-6.68103	0.822586	-8.12198	4.5863e-16	2.12428e-14
ENSDARG00000037747	si:ch211-160d14.1	98.1545	-6.66389	0.910746	-7.31696	2.53647e-13	7.77608e-12
ENSDARG00000071735	prlh2	16.017	-6.66165	1.68371	-3.95654	7.60434e-05	0.000469248
ENSDARG00000096558	si:ch211-80j13.1	96.9776	-6.63525	0.93517	-7.09523	1.29133e-12	3.546e-11
ENSDARG00000040177	rgs16	893.875	-6.6332	0.562974	-11.7824	4.80912e-32	1.77771e-29
ENSDARG00000079586	gabrb2	523.526	-6.62251	0.629846	-10.5145	7.40724e-26	1.26002e-23
ENSDARG00000092632	si:dkeyp-116h7.2	108.012	-6.59779	0.861096	-7.66208	1.82948e-14	6.50024e-13
ENSDARG00000090081	si:dkey-1m11.5	15.6854	-6.59305	1.69432	-3.89126	9.97235e-05	0.000598465
ENSDARG00000071454	crp1	15.7519	-6.59216	1.69515	-3.88884	0.000100725	0.000603674
ENSDARG00000071626	0	1002.85	-6.58153	0.563187	-11.6862	1.49901e-31	5.05507e-29
ENSDARG00000060112	sybu	624.022	-6.57785	0.593733	-11.0788	1.58963e-28	3.86783e-26
ENSDARG00000041173	adra1bb	37.6546	-6.5752	1.2646	-5.19944	1.9989e-07	2.14653e-06
ENSDARG00000097187	si:ch211-153l6.6	219.925	-6.56495	0.817311	-8.03238	9.55993e-16	4.15749e-14
ENSDARG00000074122	IAPP	32.2302	-6.56199	1.3558	-4.83993	1.29886e-06	1.18046e-05
ENSDARG00000001303	psmb8	15.669	-6.54756	1.7035	-3.84359	0.000121246	0.000712284
ENSDARG00000027657	crhb	545.1	-6.52433	0.617298	-10.5692	4.14103e-26	7.50932e-24
ENSDARG00000092458	si:dkey-282h22.5	17.3617	-6.51692	1.7259	-3.77596	0.000159393	0.000909964
ENSDARG00000096922	si:ch211-147k10.6	202.462	-6.51126	0.743524	-8.7573	1.99985e-18	1.25624e-16
ENSDARG00000069951	eef1a1b	1926.18	-6.50067	0.533956	-12.1745	4.24807e-34	2.47444e-31
ENSDARG00000078132	si:dkey-7e14.7	86.5662	-6.49712	0.917282	-7.08302	1.41047e-12	3.85663e-11
ENSDARG00000097907	sypl1	14.5721	-6.49018	1.70433	-3.80806	0.000140063	0.000809713
ENSDARG00000012555	ak5	689.566	-6.46998	0.551065	-11.7409	7.86753e-32	2.74963e-29
ENSDARG00000079824	ninj2	44.0216	-6.46678	1.17284	-5.51379	3.51191e-08	4.34121e-07
ENSDARG00000076220	sez6a	92.0685	-6.46464	0.897328	-7.20433	5.83305e-13	1.69115e-11
ENSDARG00000069133	mstnb	267.381	-6.4534	0.67282	-9.59157	8.67526e-22	8.55158e-20
ENSDARG00000031745	si:busm1-266f07.2	48.2836	-6.43289	1.11566	-5.76602	8.11677e-09	1.14217e-07
ENSDARG00000052905	zgc:165423	15.7857	-6.42995	1.72823	-3.72054	0.0001988	0.00110507
ENSDARG00000023181	pcp4l1	146.158	-6.4271	0.78151	-8.22395	1.96908e-16	9.70502e-15
ENSDARG00000053475	ngb	1098.12	-6.42141	0.523515	-12.266	1.37972e-34	8.84031e-32
ENSDARG00000096756	si:ch211-196c10.13	39.115	-6.40212	1.3431	-4.76667	1.87299e-06	1.64952e-05
ENSDARG00000016480	slc17a7	27.9415	-6.40019	1.35098	-4.73745	2.16424e-06	1.8773e-05
ENSDARG00000063169	UBN1	62.7818	-6.39287	1.05948	-6.03397	1.59977e-09	2.58194e-08
ENSDARG00000052982	gabrr2a	43.0547	-6.39029	1.22482	-5.21735	1.81504e-07	1.96225e-06
ENSDARG00000087903	NIPAL2 (2 of 2)	13.5917	-6.37987	1.71652	-3.71675	0.000201805	0.00111886
ENSDARG00000068274	ANKRD65	295.977	-6.37848	0.733234	-8.6991	3.34523e-18	2.036e-16
ENSDARG00000031013	C1QL1 (2 of 2)	32.2262	-6.3768	1.46507	-4.35257	1.34552e-05	9.89806e-05
ENSDARG00000042090	PLA2G4C (3 of 5)	13.9243	-6.37604	1.72079	-3.70529	0.000211151	0.00116363
ENSDARG00000022183	gsto1	214.049	-6.3646	0.685459	-9.28516	1.61457e-20	1.33773e-18
ENSDARG00000055949	olfcd2	27.1279	-6.35993	1.35279	-4.70135	2.58447e-06	2.20991e-05
ENSDARG00000093089	tac3a	188.191	-6.352	0.712594	-8.91391	4.9266e-19	3.38211e-17
ENSDARG00000055669	NCAM2 (2 of 2)	26.9448	-6.34917	1.3552	-4.68506	2.79881e-06	2.37103e-05
ENSDARG00000096926	si:dkey-117j14.8	91.0555	-6.34533	0.900451	-7.04683	1.83036e-12	4.89335e-11
ENSDARG00000097528	si:dkey-7j14.5	1817.47	-6.31836	0.537362	-11.7581	6.41576e-32	2.28377e-29
ENSDARG00000097985	si:dkeyp-9a1.7	13.3083	-6.31667	1.72713	-3.65733	0.000254857	0.00138035
ENSDARG00000027828	grin1a	2543.6	-6.30469	0.492854	-12.7922	1.81263e-37	1.58375e-34
ENSDARG00000069839	si:ch1073-78m18.1	13.0934	-6.30331	1.72656	-3.65079	0.000261431	0.00141039
ENSDARG00000089879	soul5l	52.1484	-6.29945	1.10399	-5.70608	1.15609e-08	1.56938e-07
ENSDARG00000059763	gabrd	538.417	-6.2961	0.570913	-11.0281	2.79609e-28	6.32312e-26
ENSDARG00000056773	zgc:163079	12.6943	-6.28719	1.72549	-3.64373	0.00026872	0.0014452
ENSDARG00000035553	cx27.5	107.748	-6.28686	0.89001	-7.06381	1.61995e-12	4.39812e-11
ENSDARG00000077645	GPR78 (2 of 2)	12.5612	-6.27434	1.72665	-3.63383	0.00027925	0.00149395
ENSDARG00000089059	CABZ01063077.1	52.6294	-6.27325	1.12048	-5.5987	2.15968e-08	2.78614e-07
ENSDARG00000087165	si:dkeyp-69c1.7	1172.51	-6.25605	0.530689	-11.7885	4.472e-32	1.6855e-29
ENSDARG00000077996	0	214.879	-6.24817	0.70033	-8.92176	4.58929e-19	3.16184e-17
ENSDARG00000076253	NIPAL2 (1 of 2)	55.3421	-6.23841	1.04488	-5.97047	2.36567e-09	3.69398e-08
ENSDARG00000057568	nefla	470.657	-6.23468	0.591095	-10.5477	5.20639e-26	9.09794e-24
ENSDARG00000078411	hspb15	121.267	-6.2335	1.02089	-6.10594	1.022e-09	1.70085e-08
ENSDARG00000034705	pvalb7	456.687	-6.23338	0.644125	-9.67728	3.76597e-22	3.95571e-20
ENSDARG00000094857	dio2	96.0809	-6.22291	0.934589	-6.65844	2.76745e-11	6.10745e-10
ENSDARG00000088736	si:ch211-250n8.1	83.5289	-6.22136	0.913595	-6.80976	9.77628e-12	2.31428e-10
ENSDARG00000094172	si:ch73-263f13.1	13.2582	-6.21524	1.74703	-3.5576	0.000374264	0.00192975
ENSDARG00000094739	si:dkey-51a16.10	12.0629	-6.20394	1.73499	-3.57579	0.000349175	0.00181697
ENSDARG00000058567	avp	35.7952	-6.1688	1.20674	-5.11195	3.18854e-07	3.29339e-06
ENSDARG00000056768	rprml	101.495	-6.15907	0.867079	-7.10324	1.21861e-12	3.36679e-11
ENSDARG00000032126	scg5	250.276	-6.1579	0.676205	-9.10656	8.50379e-20	6.38515e-18
ENSDARG00000055551	si:ch211-193e5.4	11.5809	-6.14204	1.74177	-3.52631	0.000421393	0.00214684
ENSDARG00000093323	NLRP6 (110 of 145)	192.522	-6.1412	0.703303	-8.73195	2.50318e-18	1.54219e-16
ENSDARG00000070511	CR933820.2	424.585	-6.1096	0.739484	-8.26198	1.43273e-16	7.11625e-15
ENSDARG00000017982	cyp39a1	88.8671	-6.10113	0.868833	-7.02221	2.18389e-12	5.7584e-11
ENSDARG00000086775	top1	147.571	-6.09328	0.743682	-8.19339	2.53959e-16	1.23585e-14
ENSDARG00000005085	ggctb	3626.09	-6.08308	0.635754	-9.56829	1.08684e-21	1.04981e-19
ENSDARG00000070543	grin2ab	172.06	-6.08244	0.713501	-8.52477	1.5311e-17	8.5804e-16
ENSDARG00000060092	RNF182 (2 of 2)	201.641	-6.08149	0.750266	-8.10578	5.24076e-16	2.40609e-14
ENSDARG00000041735	tmem237a	63.7965	-6.07933	1.0629	-5.71959	1.06779e-08	1.45827e-07
ENSDARG00000053449	pyya	627.62	-6.07669	0.550845	-11.0316	2.6905e-28	6.15675e-26
ENSDARG00000074510	si:busm1-104n07.3	13.3411	-6.06564	1.77632	-3.41473	0.000638453	0.0030866
ENSDARG00000079777	map6d1	116.93	-6.06348	0.783756	-7.73644	1.02237e-14	3.77198e-13
ENSDARG00000097196	si:ch211-145n14.3	650.102	-6.05864	0.591144	-10.249	1.1956e-24	1.74105e-22
ENSDARG00000087114	0	11.0324	-6.05779	1.75205	-3.45754	0.000545129	0.00269231
ENSDARG00000043396	fndc4a	54.33	-6.05329	1.04455	-5.7951	6.82803e-09	9.78735e-08
ENSDARG00000017444	hal	13.5426	-6.05286	1.77942	-3.40159	0.00066996	0.0032211
ENSDARG00000079105	mhc2dab	57.8459	-6.04682	1.07441	-5.62805	1.82258e-08	2.38163e-07
ENSDARG00000016736	bcan	211.432	-6.04473	0.736202	-8.21069	2.19912e-16	1.07835e-14
ENSDARG00000087426	C1H20orf27 (2 of 2)	1246.81	-6.03838	0.52676	-11.4633	2.01794e-30	5.96752e-28
ENSDARG00000095094	fxyd6	300.15	-6.03478	0.632432	-9.54219	1.39852e-21	1.32425e-19
ENSDARG00000009890	CR936442.1	275.375	-6.03217	0.680871	-8.85949	8.03829e-19	5.328e-17
ENSDARG00000059058	vipr1b	10.8001	-6.02146	1.75602	-3.42904	0.000605731	0.00294748
ENSDARG00000055011	CR558302.1	22.3603	-6.00969	1.42649	-4.21293	2.52076e-05	0.000174735
ENSDARG00000011604	olfcg1	10.6671	-6.00567	1.75756	-3.41706	0.000633022	0.00306652
ENSDARG00000096760	si:rp71-1c10.8	15.0049	-6.00372	1.80013	-3.33517	0.000852472	0.00396377
ENSDARG00000036628	cd74b	108.335	-5.99178	0.894145	-6.70113	2.06815e-11	4.67693e-10
ENSDARG00000077045	scg5	107.537	-5.99177	0.916642	-6.53666	6.29099e-11	1.28644e-09
ENSDARG00000042947	mstna	12.0803	-5.96088	1.78214	-3.34479	0.00082345	0.00385306
ENSDARG00000089607	CU929037.1	25.8414	-5.95217	1.32894	-4.47888	7.5034e-06	5.8654e-05
ENSDARG00000070611	zgc:152986	14.1218	-5.94612	1.80411	-3.29588	0.000981145	0.00447758
ENSDARG00000068247	luzp2	889.236	-5.94598	0.537529	-11.0617	1.92416e-28	4.62327e-26
ENSDARG00000077630	dkk3a	157.456	-5.94537	0.726572	-8.18276	2.77423e-16	1.33316e-14
ENSDARG00000042339	si:ch211-207b24.4	12.4957	-5.93502	1.79104	-3.31373	0.000920599	0.00423648
ENSDARG00000076081	sncgb	9721.81	-5.93132	0.480396	-12.3467	5.07366e-35	3.48307e-32
ENSDARG00000062427	clcn2	30.7605	-5.93061	1.25146	-4.73895	2.14824e-06	1.86427e-05
ENSDARG00000069765	SYNGAP1 (2 of 2)	832.118	-5.92639	0.608184	-9.74441	1.94907e-22	2.15316e-20
ENSDARG00000019990	cabp1a	54.1221	-5.92456	0.996069	-5.94793	2.71548e-09	4.1858e-08
ENSDARG00000094280	USP21	10.1687	-5.92085	1.76772	-3.34943	0.000809782	0.00379649
ENSDARG00000091503	CABZ01073954.1	117.22	-5.91977	0.824362	-7.18103	6.91862e-13	1.98969e-11
ENSDARG00000076244	uo:ion006	276.199	-5.91538	0.624118	-9.47798	2.59253e-21	2.37303e-19
ENSDARG00000028485	cabp5b	10.1186	-5.91416	1.76869	-3.34382	0.000826345	0.00386566
ENSDARG00000062754	cpne4	26.8237	-5.8957	1.3646	-4.32045	1.55714e-05	0.000112736
ENSDARG00000026796	grm1a	246.995	-5.87708	0.677082	-8.68001	3.95734e-18	2.37713e-16
ENSDARG00000053366	ftr12	11.6464	-5.86533	1.79635	-3.26514	0.0010941	0.0049195
ENSDARG00000059015	lim2.2	30.6304	-5.85606	1.31121	-4.46616	7.96347e-06	6.1898e-05
ENSDARG00000045944	slc6a1a	3322.49	-5.85462	0.494873	-11.8305	2.71371e-32	1.10985e-29
ENSDARG00000025728	grin1b	403.345	-5.84762	0.578619	-10.1062	5.18744e-24	6.7832e-22
ENSDARG00000062086	kiaa1549lb	158.779	-5.8471	0.713304	-8.1972	2.46046e-16	1.20343e-14
ENSDARG00000026247	C18H15orf59	162.155	-5.84431	0.747071	-7.82297	5.15928e-15	1.99444e-13
ENSDARG00000071076	ldhbb	284.544	-5.82831	0.623443	-9.34858	8.88314e-21	7.5221e-19
ENSDARG00000039647	slc6a1b	3167.6	-5.82018	0.49314	-11.8023	3.79783e-32	1.48983e-29
ENSDARG00000060346	zgc:162592	19.3026	-5.81736	1.43822	-4.04483	5.23614e-05	0.000336169
ENSDARG00000002230	sypb	2401.49	-5.81219	0.487136	-11.9313	8.12498e-33	3.63205e-30
ENSDARG00000075532	slc4a11	345.668	-5.81143	0.681256	-8.53046	1.45766e-17	8.19276e-16
ENSDARG00000078141	ELFN1 (2 of 2)	79.3205	-5.80705	0.884243	-6.56725	5.12517e-11	1.06966e-09
ENSDARG00000031649	sst3	201.17	-5.79623	0.67251	-8.6188	6.76589e-18	3.96506e-16
ENSDARG00000004869	penka	1383.27	-5.78959	0.517232	-11.1934	4.39173e-29	1.14078e-26
ENSDARG00000089817	NPTN (2 of 2)	169.292	-5.78933	0.711101	-8.14136	3.90874e-16	1.83701e-14
ENSDARG00000001832	si:ch1073-403i13.1	65.1551	-5.78432	1.13957	-5.07589	3.85692e-07	3.92886e-06
ENSDARG00000063135	syt12	833.48	-5.78013	0.560302	-10.3161	5.96009e-25	9.16518e-23
ENSDARG00000042970	gng8	220.859	-5.77751	0.650513	-8.88147	6.59796e-19	4.41902e-17
ENSDARG00000070065	BX004993.1	9.45444	-5.77386	1.78657	-3.23181	0.00123009	0.00544433
ENSDARG00000068194	klf9	243.188	-5.76345	0.919428	-6.26852	3.64503e-10	6.67993e-09
ENSDARG00000057262	0	32.1827	-5.75106	1.21475	-4.73434	2.1977e-06	1.90446e-05
ENSDARG00000092228	si:dkey-27p18.3	21.2643	-5.74148	1.54314	-3.72065	0.000198707	0.00110487
ENSDARG00000088825	CIT (1 of 2)	31.319	-5.72931	1.20632	-4.7494	2.04024e-06	1.78262e-05
ENSDARG00000004445	GRM5 (1 of 2)	76.8143	-5.72554	0.858922	-6.66596	2.62937e-11	5.80939e-10
ENSDARG00000021405	chd3	572.084	-5.71659	0.599194	-9.54046	1.42197e-21	1.33986e-19
ENSDARG00000009568	CA10 (1 of 2)	82.0422	-5.71558	0.847209	-6.74636	1.51599e-11	3.48987e-10
ENSDARG00000079980	si:ch211-202h22.9	9.30503	-5.71255	1.79615	-3.18044	0.0014705	0.00636387
ENSDARG00000094578	epsti1	9.15463	-5.69941	1.79753	-3.17069	0.0015208	0.00656179
ENSDARG00000094077	0	9.43806	-5.69676	1.80081	-3.16345	0.00155913	0.00671212
ENSDARG00000037390	gsg1l	132.413	-5.69306	0.812602	-7.00597	2.45283e-12	6.39732e-11
ENSDARG00000077847	olfm2a	1208.27	-5.691	0.53296	-10.6781	1.28887e-26	2.45293e-24
ENSDARG00000076480	mcf2lb	649.287	-5.68899	0.540089	-10.5334	6.05769e-26	1.03965e-23
ENSDARG00000026383	si:dkey-27j5.5	30.3223	-5.68829	1.20584	-4.71728	2.39021e-06	2.05845e-05
ENSDARG00000058393	chrna4b	8.83943	-5.68717	1.79488	-3.16855	0.00153201	0.00660572
ENSDARG00000056411	adipoqb	18.221	-5.68565	1.4813	-3.83828	0.000123899	0.000726317
ENSDARG00000075963	mhc1uba	629.33	-5.68487	0.571432	-9.94846	2.56124e-23	3.23896e-21
ENSDARG00000044501	viml	70.5589	-5.68473	0.914377	-6.21705	5.06583e-10	9.092e-09
ENSDARG00000076953	CR388416.1	69.4117	-5.66931	0.901721	-6.28721	3.23215e-10	5.98539e-09
ENSDARG00000036787	abcb3l1	26.8585	-5.66661	1.33237	-4.25303	2.10894e-05	0.000148927
ENSDARG00000056566	necab1	233.619	-5.66637	0.6529	-8.67878	4.00047e-18	2.39555e-16
ENSDARG00000045453	f13a1a.1	74.6898	-5.6607	0.890782	-6.35475	2.08759e-10	3.95736e-09
ENSDARG00000018542	hapln4	150.677	-5.64876	0.840079	-6.72408	1.76708e-11	4.04849e-10
ENSDARG00000018077	rbp1b	42.3347	-5.64712	1.15631	-4.88373	1.04097e-06	9.64311e-06
ENSDARG00000079171	ryr2a	9.23752	-5.63735	1.81036	-3.11394	0.00184606	0.00777667
ENSDARG00000055999	BRD8 (2 of 2)	311.639	-5.63633	0.599014	-9.40935	4.99211e-21	4.34201e-19
ENSDARG00000020450	cacng8a	491.64	-5.63422	0.57618	-9.77858	1.39147e-22	1.57335e-20
ENSDARG00000057056	si:dkey-202l22.3	33.0504	-5.63321	1.17807	-4.78173	1.73795e-06	1.54091e-05
ENSDARG00000034757	zdhhc2	109.101	-5.63121	0.939797	-5.99194	2.0735e-09	3.27232e-08
ENSDARG00000067509	slc24a4b	24.8805	-5.61406	1.29204	-4.34511	1.39205e-05	0.000102002
ENSDARG00000062477	kiaa1549la	1091.34	-5.5926	0.575056	-9.72531	2.35199e-22	2.58342e-20
ENSDARG00000033447	nxph1	1392.32	-5.59253	0.516274	-10.8325	2.41558e-27	5.33705e-25
ENSDARG00000037587	SYNPR (1 of 2)	123.044	-5.58289	0.743018	-7.5138	5.74361e-14	1.90351e-12
ENSDARG00000021172	cyp2ad2	69.0658	-5.58252	1.02878	-5.42634	5.75202e-08	6.8166e-07
ENSDARG00000030157	mybpc2a	24.6481	-5.57947	1.31333	-4.24834	2.15357e-05	0.000151856
ENSDARG00000052765	gria2b	1269.89	-5.56765	0.503655	-11.0545	2.08503e-28	4.94796e-26
ENSDARG00000088117	FUT8 (2 of 2)	45.995	-5.56718	1.14243	-4.87311	1.09855e-06	1.0118e-05
ENSDARG00000068989	gabra1	353.959	-5.56567	0.619998	-8.97691	2.78472e-19	1.9752e-17
ENSDARG00000055415	zp2l1	16.4435	-5.56056	1.48419	-3.74654	0.000179289	0.00100946
ENSDARG00000042357	cldnk	428.432	-5.55552	0.678294	-8.19043	2.60296e-16	1.26348e-14
ENSDARG00000061240	cbln4	202.839	-5.55158	0.671137	-8.27189	1.31849e-16	6.58287e-15
ENSDARG00000094124	si:dkey-259n11.3	8.14153	-5.54802	1.81117	-3.06323	0.00218964	0.00900885
ENSDARG00000091459	0	84.4407	-5.54539	0.930513	-5.95951	2.53003e-09	3.92462e-08
ENSDARG00000061355	aoc1	50.2649	-5.5424	1.01921	-5.43794	5.39011e-08	6.41468e-07
ENSDARG00000030604	phkg1a	240.953	-5.54207	0.837769	-6.61527	3.70862e-11	7.97476e-10
ENSDARG00000058103	glra4b	20.1098	-5.53422	1.37511	-4.02456	5.70813e-05	0.000363197
ENSDARG00000089216	CABZ01024686.1	23.3015	-5.5314	1.29264	-4.27915	1.87606e-05	0.000134008
ENSDARG00000091573	CU693477.1	34.7203	-5.53007	1.12384	-4.92071	8.62293e-07	8.14096e-06
ENSDARG00000043673	BEGAIN (1 of 2)	451.6	-5.514	0.571038	-9.6561	4.63172e-22	4.81248e-20
ENSDARG00000030106	stmn4	6747.41	-5.51076	0.47733	-11.545	7.82625e-31	2.46617e-28
ENSDARG00000044015	gfra2b	98.9699	-5.5098	0.776146	-7.09892	1.25734e-12	3.46254e-11
ENSDARG00000097503	si:ch73-288o11.5	23.0846	-5.50555	1.30975	-4.20353	2.62784e-05	0.000181178
ENSDARG00000094533	si:dkey-246e1.3	15.9297	-5.50283	1.49286	-3.6861	0.000227721	0.00124637
ENSDARG00000078297	ptprh	10.8175	-5.49564	1.85048	-2.96985	0.00297942	0.0117647
ENSDARG00000027419	gad1b	1696.96	-5.47594	0.487849	-11.2247	3.08593e-29	8.12572e-27
ENSDARG00000079671	lppr4a	372.932	-5.47328	0.660595	-8.28538	1.17735e-16	5.90886e-15
ENSDARG00000044719	nrsn1	1642.64	-5.46898	0.507497	-10.7764	4.45045e-27	9.29854e-25
ENSDARG00000078971	SYN2 (2 of 2)	146.807	-5.46631	0.721068	-7.58086	3.43278e-14	1.18678e-12
ENSDARG00000023600	sh3gl2	2575.89	-5.46526	0.495014	-11.0406	2.43367e-28	5.70487e-26
ENSDARG00000008829	chga	1552.74	-5.46046	0.531174	-10.28	8.67304e-25	1.29235e-22
ENSDARG00000058064	cx31.7	15.8285	-5.45967	1.51847	-3.59552	0.000323748	0.00170262
ENSDARG00000056004	sprn	484.05	-5.45738	0.550629	-9.91117	3.7228e-23	4.6771e-21
ENSDARG00000020286	zgc:123107	7.97574	-5.45119	1.82624	-2.98493	0.00283647	0.011279
ENSDARG00000074772	ccl-c11b	412.306	-5.44964	0.591242	-9.21727	3.04774e-20	2.44099e-18
ENSDARG00000062633	cadm2b	59.725	-5.44601	0.929024	-5.86208	4.57114e-09	6.7434e-08
ENSDARG00000058117	snap25b	4951.12	-5.44597	0.520763	-10.4577	1.35137e-25	2.22018e-23
ENSDARG00000097854	si:ch211-209n20.60	8.82206	-5.44285	1.83985	-2.95832	0.00309321	0.0121243
ENSDARG00000002635	FAM184A (1 of 2)	238.161	-5.44199	0.678041	-8.02605	1.00661e-15	4.35791e-14
ENSDARG00000034107	actl6b	118.718	-5.44016	0.758439	-7.17284	7.34587e-13	2.0981e-11
ENSDARG00000088023	si:dkey-26c10.5	128.376	-5.43574	0.783135	-6.94101	3.89318e-12	9.82082e-11
ENSDARG00000092970	si:ch211-11c15.3	3483.77	-5.4239	0.532335	-10.1889	2.22299e-24	3.14193e-22
ENSDARG00000031540	tmem200a	7.57665	-5.42132	1.82615	-2.96872	0.00299043	0.0118009
ENSDARG00000016460	fut9a	649.222	-5.41998	0.559816	-9.68171	3.60625e-22	3.80875e-20
ENSDARG00000055441	si:busm1-48c11.3	16.2459	-5.4182	1.55313	-3.48857	0.000485608	0.00243336
ENSDARG00000095553	lenep	36.7247	-5.41387	1.09585	-4.94036	7.79789e-07	7.44615e-06
ENSDARG00000053130	pcp4a	1441.51	-5.40741	0.551113	-9.8118	1.00167e-22	1.16692e-20
ENSDARG00000012281	0	693.111	-5.40473	0.533605	-10.1287	4.12035e-24	5.46216e-22
ENSDARG00000074258	GRAMD1B	19.6933	-5.4047	1.41722	-3.81359	0.000136965	0.000792996
ENSDARG00000020145	zgc:73340	377.267	-5.40406	0.596456	-9.06027	1.30128e-19	9.58364e-18
ENSDARG00000018935	GABRB2 (1 of 2)	145.908	-5.40166	0.690943	-7.81781	5.37501e-15	2.07051e-13
ENSDARG00000054124	htr1bd	87.3268	-5.39388	0.879305	-6.13426	8.55575e-10	1.46446e-08
ENSDARG00000063158	SLC24A2 (2 of 2)	150.836	-5.38968	0.697361	-7.72868	1.08669e-14	3.98633e-13
ENSDARG00000059163	irbp	88.6284	-5.38526	0.876682	-6.14277	8.10927e-10	1.39424e-08
ENSDARG00000044514	st6gal1	558.313	-5.38365	0.550491	-9.77973	1.37575e-22	1.56477e-20
ENSDARG00000015537	gad2	3097.98	-5.37797	0.496642	-10.8287	2.51776e-27	5.49959e-25
ENSDARG00000094840	0	7.82534	-5.37649	1.83853	-2.92434	0.00345189	0.0133211
ENSDARG00000076132	siglec15l	7.37711	-5.37446	1.83189	-2.93384	0.00334796	0.0129721
ENSDARG00000044862	opn1lw1	24.1672	-5.36741	1.46577	-3.66183	0.000250422	0.00135939
ENSDARG00000039104	CABZ01064699.1	7.75982	-5.3633	1.83889	-2.91659	0.00353877	0.0136017
ENSDARG00000028396	fkbp5	119.822	-5.35	0.78074	-6.85247	7.25843e-12	1.75058e-10
ENSDARG00000010729	CABZ01073795.1	39.4866	-5.34755	1.0677	-5.00848	5.48617e-07	5.40795e-06
ENSDARG00000040633	CABZ01016567.1	103.223	-5.34652	0.83991	-6.36559	1.94543e-10	3.71352e-09
ENSDARG00000017398	slc44a5a	109.673	-5.34083	0.855335	-6.24414	4.26138e-10	7.74218e-09
ENSDARG00000018270	olfm1a	642.646	-5.33959	0.596407	-8.95292	3.46197e-19	2.43758e-17
ENSDARG00000097946	si:ch211-218p2.3	41.7143	-5.33773	1.22938	-4.34182	1.41308e-05	0.000103475
ENSDARG00000069428	zgc:158856	7.24408	-5.33059	1.83795	-2.9003	0.00372809	0.0142299
ENSDARG00000031598	calb1	555.88	-5.32677	0.551858	-9.65244	4.80019e-22	4.96071e-20
ENSDARG00000090275	CDHR5 (2 of 2)	32.9621	-5.32451	1.14179	-4.66331	3.11165e-06	2.61531e-05
ENSDARG00000074329	arvcfa	116.623	-5.32417	0.731274	-7.28067	3.32157e-13	9.97613e-12
ENSDARG00000071011	cdk5r2a	1508.76	-5.31895	0.497502	-10.6913	1.1178e-26	2.17033e-24
ENSDARG00000044795	entpd2b	41.1718	-5.31831	1.05231	-5.05393	4.32817e-07	4.36496e-06
ENSDARG00000056603	mcf2b	41.3212	-5.31785	1.05678	-5.03212	4.85091e-07	4.84134e-06
ENSDARG00000012338	zgc:158654	121.881	-5.31497	0.745897	-7.12562	1.03617e-12	2.89495e-11
ENSDARG00000093745	htr1aa	71.7862	-5.30186	0.882406	-6.00841	1.87349e-09	2.98807e-08
ENSDARG00000053987	htr1b	7.34435	-5.29876	1.8444	-2.87289	0.00406741	0.0153211
ENSDARG00000068846	si:ch73-95l15.3	20.3595	-5.29728	1.35832	-3.89988	9.6239e-05	0.00058009
ENSDARG00000004187	0	492.005	-5.28937	0.602711	-8.77596	1.69449e-18	1.07852e-16
ENSDARG00000078056	RNF208	272.869	-5.28914	0.594336	-8.89924	5.62309e-19	3.81933e-17
ENSDARG00000053617	camk2a	1947.42	-5.2761	0.489848	-10.7709	4.72419e-27	9.66047e-25
ENSDARG00000052644	ca10a	419.794	-5.27461	0.571969	-9.22185	2.92017e-20	2.3486e-18
ENSDARG00000075393	spock2	1968.9	-5.27454	0.499725	-10.5549	4.82182e-26	8.58195e-24
ENSDARG00000045750	syt10	313.101	-5.27389	0.88101	-5.98619	2.14815e-09	3.37904e-08
ENSDARG00000095899	si:dkeyp-46a10.2	24.6254	-5.26957	1.29854	-4.05808	4.94782e-05	0.000319795
ENSDARG00000089444	ogmb	182.285	-5.26638	0.652128	-8.07569	6.70977e-16	3.03471e-14
ENSDARG00000093350	si:dkey-58f10.7	29.6865	-5.26004	1.24788	-4.21518	2.49575e-05	0.000173126
ENSDARG00000011640	syt5b	352.962	-5.25972	0.597069	-8.80923	1.26004e-18	8.10265e-17
ENSDARG00000039963	fgfbp1	19.5633	-5.25492	1.34585	-3.90454	9.44061e-05	0.000570293
ENSDARG00000096870	si:dkey-33c3.1	22.9288	-5.24677	1.25951	-4.16572	3.10366e-05	0.000211555
ENSDARG00000092800	si:ch73-77n15.1	27.5019	-5.2413	1.35123	-3.87891	0.000104925	0.000625578
ENSDARG00000094660	si:ch211-218d20.15	252.461	-5.23923	0.611687	-8.56521	1.07875e-17	6.15304e-16
ENSDARG00000086706	C6H16orf45	44.175	-5.23635	0.989038	-5.29439	1.19412e-07	1.33995e-06
ENSDARG00000020814	faimb	19.3474	-5.23348	1.35274	-3.8688	0.000109371	0.000648669
ENSDARG00000070539	arf3a	887.903	-5.23249	0.513281	-10.1942	2.10449e-24	2.99648e-22
ENSDARG00000090227	taar19n	15.3986	-5.22984	1.61818	-3.23192	0.00122961	0.00544349
ENSDARG00000031049	igsf21a	356.398	-5.22583	0.563921	-9.26696	1.9153e-20	1.57333e-18
ENSDARG00000091692	havcr2	13.0379	-5.22558	1.52309	-3.43091	0.000601555	0.00293092
ENSDARG00000045945	syn2a	1637.35	-5.2248	0.503822	-10.3703	3.3837e-25	5.37532e-23
ENSDARG00000021595	lhfpl3	911.653	-5.22434	0.506717	-10.3102	6.33814e-25	9.66919e-23
ENSDARG00000024299	c1qtnf4	1676.93	-5.22413	0.485313	-10.7645	5.06548e-27	1.02493e-24
ENSDARG00000042974	sypa	16.9365	-5.21898	1.41979	-3.67588	0.000237029	0.00129253
ENSDARG00000039243	zgc:152791	21.7245	-5.21751	1.48106	-3.52282	0.000426975	0.0021701
ENSDARG00000074546	si:ch211-213a13.11	171.353	-5.21663	0.663975	-7.85667	3.94475e-15	1.557e-13
ENSDARG00000044053	vsnl1b	565.504	-5.21299	0.567633	-9.18374	4.16373e-20	3.2403e-18
ENSDARG00000001656	psmb10	7.06191	-5.21139	1.85552	-2.80859	0.00497585	0.018129
ENSDARG00000088794	si:ch73-180n10.1	6.72934	-5.20513	1.85185	-2.81077	0.00494234	0.01802
ENSDARG00000044612	c1qb	25.441	-5.20337	1.28638	-4.04497	5.23296e-05	0.000336077
ENSDARG00000096645	si:ch211-131k2.2	18.5328	-5.18262	1.35117	-3.83565	0.000125233	0.000733462
ENSDARG00000078087	cnnm1	24.7073	-5.17444	1.28429	-4.02901	5.60118e-05	0.000357101
ENSDARG00000058969	cntnap2a	456.586	-5.17331	0.541825	-9.54794	1.32299e-21	1.25893e-19
ENSDARG00000067824	CNTNAP3	162.285	-5.17011	0.800464	-6.4589	1.05469e-10	2.08572e-09
ENSDARG00000076719	ANKRD34A	94.4482	-5.16882	0.781241	-6.61616	3.68656e-11	7.9506e-10
ENSDARG00000007654	nsfa	2569.53	-5.16828	0.479821	-10.7713	4.70551e-27	9.66047e-25
ENSDARG00000059822	KCNJ12	7.19494	-5.16472	1.86528	-2.76888	0.005625	0.0200974
ENSDARG00000056108	ndufa4	3292.87	-5.16406	0.526279	-9.8124	9.95694e-23	1.16692e-20
ENSDARG00000068370	ralgps1	239.971	-5.16324	0.658608	-7.83962	4.51911e-15	1.76558e-13
ENSDARG00000073883	clstn3	1239.25	-5.1566	0.502979	-10.2521	1.1579e-24	1.71209e-22
ENSDARG00000078415	lrrc3	16.2713	-5.15393	1.42821	-3.60867	0.000307767	0.00162793
ENSDARG00000037496	gria4a	408.078	-5.14744	0.578594	-8.89647	5.76531e-19	3.90214e-17
ENSDARG00000075301	gsdf	8.72377	-5.1465	1.88561	-2.72936	0.00634582	0.022162
ENSDARG00000077371	kcnk15	64.3456	-5.14352	0.888992	-5.7858	7.21699e-09	1.02607e-07
ENSDARG00000060837	trpc5b	55.2612	-5.14204	1.02506	-5.01633	5.26671e-07	5.21301e-06
ENSDARG00000074222	rap1gap2b	208.854	-5.14202	0.648881	-7.92444	2.29173e-15	9.33296e-14
ENSDARG00000041848	rh50	6.64645	-5.13507	1.86254	-2.75703	0.00583298	0.0206676
ENSDARG00000075719	C1S (2 of 3)	15.8141	-5.13407	1.67352	-3.06783	0.0021562	0.00889217
ENSDARG00000078599	micu3a	204.503	-5.13285	0.656142	-7.82277	5.16715e-15	1.99444e-13
ENSDARG00000057032	ppm1nb	522.479	-5.13156	0.595464	-8.61775	6.82836e-18	3.98951e-16
ENSDARG00000021200	nebl	428.916	-5.13118	0.576929	-8.89395	5.89719e-19	3.9774e-17
ENSDARG00000009949	FNDC4 (1 of 2)	532.927	-5.13028	0.53556	-9.57929	9.77168e-22	9.53458e-20
ENSDARG00000078671	cdk5r2b	117.592	-5.12141	0.764798	-6.69642	2.13583e-11	4.80737e-10
ENSDARG00000053833	mtnr1ba	6.77948	-5.11383	1.86803	-2.73755	0.00618986	0.0217159
ENSDARG00000056654	gna15.2	6.77948	-5.11383	1.86803	-2.73755	0.00618986	0.0217159
ENSDARG00000041023	0	243.284	-5.11346	0.637196	-8.02495	1.01568e-15	4.38729e-14
ENSDARG00000055206	dtnbp1b	302.679	-5.11344	0.6796	-7.52419	5.30465e-14	1.77024e-12
ENSDARG00000016141	slc6a2	110.743	-5.11078	0.746147	-6.84957	7.40735e-12	1.78203e-10
ENSDARG00000022739	rxfp3.2a	21.8482	-5.10679	1.31094	-3.89553	9.79849e-05	0.000588951
ENSDARG00000029989	adcyap1r1a	854.02	-5.10573	0.533963	-9.56195	1.15558e-21	1.1051e-19
ENSDARG00000096381	neu3.4	18.3343	-5.1046	1.40778	-3.626	0.00028784	0.0015335
ENSDARG00000062377	CRHR2	15.7566	-5.09934	1.43449	-3.5548	0.000378271	0.00194559
ENSDARG00000090721	prdm2a	197.701	-5.09924	0.746888	-6.82731	8.652e-12	2.06083e-10
ENSDARG00000013787	gucy1a3	212.067	-5.09864	0.661098	-7.71239	1.23483e-14	4.47848e-13
ENSDARG00000022109	kcnip1a	105.4	-5.0952	0.768655	-6.62872	3.38604e-11	7.33782e-10
ENSDARG00000058736	gabra6b	16.0882	-5.09104	1.44872	-3.51417	0.000441129	0.00223435
ENSDARG00000061990	kcnh4	85.1803	-5.09087	0.822418	-6.19012	6.01182e-10	1.0631e-08
ENSDARG00000077893	ELFN2 (2 of 2)	110.491	-5.08805	0.776463	-6.55286	5.6446e-11	1.16824e-09
ENSDARG00000094664	si:dkey-33i22.1	6.24736	-5.08311	1.86564	-2.72459	0.00643808	0.0223935
ENSDARG00000034048	zgc:92275	46.3482	-5.07969	0.95975	-5.29272	1.20508e-07	1.35147e-06
ENSDARG00000003326	cacng5a	22.9482	-5.07835	1.27731	-3.97583	7.01347e-05	0.000436212
ENSDARG00000091579	si:ch211-66e2.5	176.644	-5.07628	0.716245	-7.08734	1.36711e-12	3.74338e-11
ENSDARG00000095819	AMER3	36.7367	-5.07442	1.08003	-4.69842	2.6218e-06	2.23685e-05
ENSDARG00000060601	rgs7bpa	587.828	-5.06842	0.536127	-9.45376	3.26864e-21	2.93597e-19
ENSDARG00000037159	oprd1b	102.506	-5.06767	0.758222	-6.68362	2.3311e-11	5.19819e-10
ENSDARG00000069566	mucms1	13.4523	-5.06213	1.63255	-3.10075	0.00193033	0.0080803
ENSDARG00000045875	CR548631.1	6.26375	-5.06051	1.87012	-2.70599	0.00681014	0.0234638
ENSDARG00000079332	si:ch211-160d14.12	47.3643	-5.05794	1.00642	-5.0257	5.01598e-07	4.99312e-06
ENSDARG00000032131	drd3	78.4593	-5.05722	0.818836	-6.17611	6.57018e-10	1.1502e-08
ENSDARG00000077425	NACC2	29.5809	-5.05647	1.14092	-4.43192	9.33996e-06	7.1527e-05
ENSDARG00000005372	camk4	1146.11	-5.05539	0.53753	-9.40484	5.21091e-21	4.5119e-19
ENSDARG00000056084	igsf21b	63.2402	-5.05534	0.857089	-5.89827	3.67338e-09	5.52502e-08
ENSDARG00000034229	kcnip3a	22.2165	-5.05181	1.25997	-4.00947	6.08547e-05	0.000384786
ENSDARG00000063433	atp2b2	91.8999	-5.05067	0.781923	-6.45929	1.05195e-10	2.08244e-09
ENSDARG00000079414	sez6b	433.588	-5.04584	0.550939	-9.15861	5.2568e-20	4.04185e-18
ENSDARG00000079779	radil	6.2975	-5.04538	1.87248	-2.6945	0.00704949	0.0241456
ENSDARG00000076170	pcsk1nl	2925.56	-5.04032	0.484539	-10.4023	2.42022e-25	3.87679e-23
ENSDARG00000076563	zgc:92249	128.92	-5.03363	0.753097	-6.68391	2.32648e-11	5.19819e-10
ENSDARG00000008329	asic1a	355.645	-5.0309	0.580882	-8.6608	4.68458e-18	2.77068e-16
ENSDARG00000052447	cryabb	36.6231	-5.02901	1.06878	-4.70537	2.53402e-06	2.1716e-05
ENSDARG00000035798	gngt1	93.8749	-5.029	0.966994	-5.20065	1.98594e-07	2.135e-06
ENSDARG00000062346	cacna1r	236.801	-5.02351	0.625097	-8.03638	9.25331e-16	4.04243e-14
ENSDARG00000019396	rergla	214.329	-5.01862	0.613222	-8.18402	2.74531e-16	1.32256e-14
ENSDARG00000096713	si:ch211-170d12.2	216.389	-5.01593	0.625123	-8.02392	1.02424e-15	4.40444e-14
ENSDARG00000055447	si:busm1-194e12.12	8.02587	-5.00797	1.89948	-2.6365	0.0083767	0.0278047
ENSDARG00000069139	grik1a	51.7519	-5.00621	0.918035	-5.45318	4.94781e-08	5.92935e-07
ENSDARG00000044212	CR385063.1	450.647	-5.00393	0.658568	-7.5982	3.00269e-14	1.04183e-12
ENSDARG00000097100	si:ch73-364h19.2	75.4027	-5.00289	0.814622	-6.14136	8.18174e-10	1.40545e-08
ENSDARG00000079249	OGDHL	44.1225	-5.00287	0.973676	-5.13812	2.77499e-07	2.90212e-06
ENSDARG00000036045	penkb	455.396	-4.99679	0.593736	-8.41584	3.90102e-17	2.0432e-15
ENSDARG00000078645	CAMKK2	894.882	-4.99029	0.511951	-9.74758	1.88914e-22	2.09902e-20
ENSDARG00000062849	kcnk10a	113.538	-4.98437	0.802595	-6.21032	5.28775e-10	9.46379e-09
ENSDARG00000020609	snap25a	16005.8	-4.98045	0.483814	-10.2942	7.48762e-25	1.13328e-22
ENSDARG00000079446	0	380.541	-4.97716	0.587844	-8.4668	2.52229e-17	1.3813e-15
ENSDARG00000087764	ponzr10	6.56256	-4.97263	1.88914	-2.63222	0.00848286	0.0280795
ENSDARG00000095102	si:ch211-132g1.4	16.0902	-4.96666	1.38957	-3.57424	0.000351249	0.00182726
ENSDARG00000053487	osbp2	669.198	-4.96389	0.589617	-8.41883	3.80261e-17	1.99962e-15
ENSDARG00000076052	sez6l2	1263.34	-4.96117	0.506077	-9.80318	1.09098e-22	1.2633e-20
ENSDARG00000043907	fgf11b	73.7071	-4.95793	0.838818	-5.91061	3.40836e-09	5.1914e-08
ENSDARG00000006503	CABZ01067175.1	5.8319	-4.95694	1.88047	-2.63601	0.00838869	0.0278397
ENSDARG00000010434	clu	1924.55	-4.95635	0.526499	-9.41378	4.78606e-21	4.20081e-19
ENSDARG00000076028	sez6l	253.168	-4.95541	0.733123	-6.75931	1.38649e-11	3.21687e-10
ENSDARG00000086688	0	7.6258	-4.95427	1.90417	-2.6018	0.00927362	0.0301344
ENSDARG00000091488	BX649328.1	20.8699	-4.9516	1.28821	-3.84378	0.000121155	0.000711964
ENSDARG00000079259	atp8b2	134.352	-4.95134	0.780732	-6.34192	2.26926e-10	4.28906e-09
ENSDARG00000014973	ntng1a	77.2587	-4.95066	0.803057	-6.16477	7.0585e-10	1.22786e-08
ENSDARG00000015349	mfge8a	371.581	-4.94994	0.565099	-8.75941	1.96273e-18	1.23697e-16
ENSDARG00000086207	grin2da	168.651	-4.94535	0.650499	-7.6024	2.9069e-14	1.01225e-12
ENSDARG00000058165	HTR2A (2 of 2)	5.91479	-4.94467	1.8841	-2.62443	0.00867951	0.0285681
ENSDARG00000033104	TMC2 (2 of 2)	6.56355	-4.94111	1.89309	-2.61008	0.0090522	0.0295318
ENSDARG00000002037	pfkfb2b	537.833	-4.94088	0.544597	-9.07254	1.16274e-19	8.6294e-18
ENSDARG00000017446	camk1db	95.3787	-4.93883	0.78928	-6.25739	3.91484e-10	7.14635e-09
ENSDARG00000055752	npas4a	160.03	-4.93074	0.670971	-7.34867	2.0019e-13	6.23671e-12
ENSDARG00000094003	serp2	235.818	-4.9301	0.656633	-7.50816	5.99647e-14	1.98048e-12
ENSDARG00000059775	slc32a1	2222.4	-4.9179	0.485093	-10.1381	3.74463e-24	5.06896e-22
ENSDARG00000077736	CPLX1 (2 of 2)	5092.02	-4.91492	0.484486	-10.1446	3.50238e-24	4.80877e-22
ENSDARG00000021444	prf1.2	6.28013	-4.90108	1.8966	-2.58414	0.00976218	0.0314097
ENSDARG00000086784	CABZ01023601.1	20.3377	-4.8853	1.32942	-3.67477	0.00023806	0.00129778
ENSDARG00000076103	grid2ipa	15.2429	-4.88237	1.40519	-3.47452	0.000511769	0.0025452
ENSDARG00000054186	ncs1b	214.454	-4.87854	0.675764	-7.21929	5.22607e-13	1.52391e-11
ENSDARG00000042644	sod2	959.418	-4.87504	0.530294	-9.19309	3.81705e-20	3.00702e-18
ENSDARG00000037411	npy1r	74.1339	-4.86366	0.966085	-5.0344	4.79347e-07	4.79148e-06
ENSDARG00000054794	plcxd3	707.066	-4.86074	0.533516	-9.11076	8.1809e-20	6.19107e-18
ENSDARG00000070567	cadpsb	1543.57	-4.85832	0.484654	-10.0243	1.19182e-23	1.52728e-21
ENSDARG00000097160	si:ch211-121j5.4	98.3765	-4.85681	0.766133	-6.33939	2.3068e-10	4.35145e-09
ENSDARG00000095650	si:ch211-110e4.2	7.32797	-4.85501	1.91466	-2.53571	0.0112221	0.0352817
ENSDARG00000027512	asic1b	11.2594	-4.85349	1.64042	-2.9587	0.00308942	0.0121144
ENSDARG00000044900	prlhr2a	60.1956	-4.85253	0.858294	-5.6537	1.57034e-08	2.07601e-07
ENSDARG00000056572	0	113.634	-4.8524	0.791162	-6.13326	8.60943e-10	1.46972e-08
ENSDARG00000068745	MAP4 (1 of 3)	1805.14	-4.84914	0.493613	-9.82377	8.89537e-23	1.049e-20
ENSDARG00000038271	zgc:113293	14.194	-4.84912	1.48846	-3.25782	0.00112273	0.00503631
ENSDARG00000014273	camk2d2	873.723	-4.84862	0.503984	-9.62058	6.54583e-22	6.55333e-20
ENSDARG00000056330	mhc2dbb	13.0225	-4.84401	1.70972	-2.83322	0.0046081	0.016972
ENSDARG00000041926	DLG4 (2 of 2)	25.8918	-4.83891	1.16971	-4.13686	3.52095e-05	0.000237639
ENSDARG00000014081	fam184a	299.883	-4.83668	0.624214	-7.74843	9.30339e-15	3.47242e-13
ENSDARG00000028066	diras1a	1583.73	-4.83457	0.490058	-9.86532	5.88473e-23	7.25105e-21
ENSDARG00000075141	gprc5bb	66.9613	-4.83424	0.829718	-5.82636	5.66485e-09	8.2243e-08
ENSDARG00000026582	iscub	517.91	-4.83313	0.536306	-9.0119	2.02521e-19	1.46348e-17
ENSDARG00000062797	nell2b	2079.21	-4.83173	0.507691	-9.51705	1.78156e-21	1.64641e-19
ENSDARG00000095059	si:ch211-106h4.5	5.46657	-4.83088	1.89496	-2.54933	0.0107931	0.0341227
ENSDARG00000052012	rtn4rl2a	26.7382	-4.82951	1.20655	-4.00272	6.26172e-05	0.000394244
ENSDARG00000037553	il1rapl2	52.8439	-4.82843	1.10173	-4.38257	1.17288e-05	8.76558e-05
ENSDARG00000055558	si:ch211-193e5.3	10.1634	-4.82297	1.59439	-3.02495	0.00248671	0.0100673
ENSDARG00000096426	si:dkey-283b1.6	22.9919	-4.82051	1.26354	-3.81508	0.000136136	0.000788434
ENSDARG00000073824	RASGRF1	79.1913	-4.81134	0.823508	-5.84249	5.1426e-09	7.53438e-08
ENSDARG00000094602	si:dkey-7n6.2	412.278	-4.80448	0.573272	-8.3808	5.257e-17	2.7164e-15
ENSDARG00000077151	cbln2b	710.255	-4.80055	0.606414	-7.91629	2.447e-15	9.90238e-14
ENSDARG00000056058	CABZ01065506.1	290.251	-4.80002	0.589819	-8.13811	4.0149e-16	1.8823e-14
ENSDARG00000078965	chd5	289.404	-4.79582	0.589596	-8.13407	4.15125e-16	1.94149e-14
ENSDARG00000043446	efhd1	950.228	-4.79217	0.531671	-9.01341	1.99749e-19	1.4489e-17
ENSDARG00000077162	AL935029.1	881.589	-4.79176	0.550721	-8.70088	3.29318e-18	2.01597e-16
ENSDARG00000032639	cd36	144.068	-4.79157	0.662837	-7.22888	4.87006e-13	1.42702e-11
ENSDARG00000030614	syt1a	1100.92	-4.78828	0.497618	-9.62239	6.43183e-22	6.47291e-20
ENSDARG00000027285	kcnf1b	103.28	-4.78714	0.774022	-6.18476	6.21957e-10	1.0948e-08
ENSDARG00000045391	cd226	31.438	-4.78148	1.15733	-4.13149	3.60422e-05	0.000242803
ENSDARG00000077940	VSTM2B	543.92	-4.77878	0.52407	-9.1186	7.61016e-20	5.78192e-18
ENSDARG00000090292	CABZ01071757.1	50.5186	-4.77706	0.965722	-4.94663	7.55111e-07	7.24289e-06
ENSDARG00000076044	TRHDE (2 of 2)	159.613	-4.77683	0.650203	-7.34668	2.03184e-13	6.31974e-12
ENSDARG00000079924	BX284672.1	27.3582	-4.77683	1.20469	-3.96519	7.3337e-05	0.000453992
ENSDARG00000092376	dlgap2b	22.6768	-4.7733	1.22898	-3.88396	0.00010277	0.000613876
ENSDARG00000070203	si:dkey-13e3.1	5.34992	-4.77284	1.90291	-2.50818	0.0121355	0.0377459
ENSDARG00000097299	flrt2	126.295	-4.76964	0.690894	-6.90358	5.07083e-12	1.25932e-10
ENSDARG00000019532	fads2	263.143	-4.76794	0.636525	-7.49057	6.85736e-14	2.2532e-12
ENSDARG00000087514	CR792415.3	53.2854	-4.76428	0.929288	-5.12681	2.94693e-07	3.06691e-06
ENSDARG00000053136	b2m	242.451	-4.7623	0.632374	-7.53083	5.04176e-14	1.68544e-12
ENSDARG00000006678	pth2r	106.401	-4.76026	0.720335	-6.6084	3.885e-11	8.33453e-10
ENSDARG00000045685	cntn1b	237.844	-4.75939	0.590716	-8.05698	7.82011e-16	3.47155e-14
ENSDARG00000068691	kctd4	1207.74	-4.75933	0.584068	-8.14859	3.68199e-16	1.73895e-14
ENSDARG00000057468	kcnc2	59.9569	-4.75743	0.84806	-5.60978	2.02587e-08	2.62762e-07
ENSDARG00000079455	nlgn4a	517.482	-4.75715	0.547404	-8.69039	3.61192e-18	2.18328e-16
ENSDARG00000094045	si:dkeyp-73d8.8	22.4608	-4.7571	1.23401	-3.85501	0.000115725	0.000682559
ENSDARG00000057296	cbln1	737.582	-4.75425	0.593541	-8.00997	1.14735e-15	4.86852e-14
ENSDARG00000044161	grid1b	98.7535	-4.7505	0.827745	-5.73909	9.51844e-09	1.31913e-07
ENSDARG00000023228	vsnl1a	1147.69	-4.74863	0.516946	-9.18594	4.07947e-20	3.19551e-18
ENSDARG00000038574	scg2b	3256.2	-4.74829	0.485467	-9.78087	1.36031e-22	1.55642e-20
ENSDARG00000076127	GABRB1	356.25	-4.74705	0.56221	-8.44355	3.07842e-17	1.66218e-15
ENSDARG00000090688	BX323994.1	25.0292	-4.74678	1.14989	-4.12804	3.65869e-05	0.000245899
ENSDARG00000041086	CABZ01071177.1	5.71525	-4.74609	1.91266	-2.4814	0.0130867	0.0402162
ENSDARG00000016742	rgs7bpb	304.218	-4.74567	0.590984	-8.03012	9.73791e-16	4.22533e-14
ENSDARG00000043448	itm2ca	2229.33	-4.73709	0.511442	-9.26221	2.00243e-20	1.63096e-18
ENSDARG00000096420	si:dkey-13n23.4	13.2802	-4.72448	1.50843	-3.13206	0.00173584	0.00737053
ENSDARG00000026335	susd4	295.855	-4.72363	0.640899	-7.37032	1.70225e-13	5.35525e-12
ENSDARG00000025034	syngr3b	1885.03	-4.7197	0.512786	-9.20403	3.44787e-20	2.73863e-18
ENSDARG00000016301	zgc:65894	3472.48	-4.71953	0.533822	-8.84102	9.48454e-19	6.22224e-17
ENSDARG00000093862	si:ch211-274k16.2	13.8143	-4.71466	1.44539	-3.26187	0.00110679	0.00497075
ENSDARG00000015240	cdkl5	189.8	-4.71428	0.618226	-7.6255	2.431e-14	8.52711e-13
ENSDARG00000070037	rgs8	660.956	-4.71333	0.547591	-8.60738	7.47469e-18	4.34074e-16
ENSDARG00000006894	oprk1	17.9288	-4.71092	1.34364	-3.50607	0.00045477	0.00229559
ENSDARG00000092523	si:dkey-47k20.1	18.9583	-4.71091	1.41988	-3.31783	0.00090721	0.00418689
ENSDARG00000041162	GRM1 (2 of 2)	45.4614	-4.69989	1.0775	-4.36183	1.28979e-05	9.54287e-05
ENSDARG00000097510	si:dkey-245f22.3	14.6125	-4.69886	1.51262	-3.10644	0.00189352	0.00795168
ENSDARG00000062305	rims3	13.4643	-4.69658	1.5229	-3.08398	0.00204252	0.00848527
ENSDARG00000070148	cygb2	136.541	-4.69313	0.682692	-6.87445	6.22298e-12	1.52574e-10
ENSDARG00000078448	GPR137B (2 of 2)	43.7965	-4.69272	0.993471	-4.72356	2.31754e-06	1.99945e-05
ENSDARG00000019451	pcsk2	1257.31	-4.6917	0.601174	-7.80424	5.98622e-15	2.28762e-13
ENSDARG00000014828	l3mbtl1a	242.53	-4.68248	0.629757	-7.43537	1.04279e-13	3.35754e-12
ENSDARG00000074521	map6a	162.651	-4.68197	0.657371	-7.12227	1.06163e-12	2.95748e-11
ENSDARG00000074794	NECAB3	45.665	-4.66824	0.938834	-4.97238	6.61362e-07	6.4238e-06
ENSDARG00000095421	si:dkey-106l3.6	133.631	-4.66763	0.701492	-6.65387	2.85487e-11	6.28595e-10
ENSDARG00000076987	SLITRK5 (2 of 2)	399.318	-4.66677	0.565467	-8.25294	1.5454e-16	7.65611e-15
ENSDARG00000020212	slc1a1	475.031	-4.66567	0.555258	-8.40272	4.3626e-17	2.26643e-15
ENSDARG00000021369	mc3r	5.43282	-4.66207	1.92128	-2.42655	0.0152433	0.0455544
ENSDARG00000060566	cluhb	106.504	-4.6609	0.760613	-6.12782	8.90931e-10	1.51456e-08
ENSDARG00000078845	STRC	5.5167	-4.65652	1.9223	-2.42236	0.0154199	0.0459466
ENSDARG00000088641	grn2	5.5167	-4.65652	1.9223	-2.42236	0.0154199	0.0459466
ENSDARG00000076943	lhfpl4b	42.4181	-4.64836	0.978871	-4.74869	2.04737e-06	1.78722e-05
ENSDARG00000002165	psme1	35.6831	-4.64752	1.06305	-4.37188	1.2318e-05	9.15963e-05
ENSDARG00000052222	zgc:114118	81.325	-4.6451	0.809213	-5.74026	9.45286e-09	1.31288e-07
ENSDARG00000078528	0	500.377	-4.64463	0.602977	-7.70284	1.33076e-14	4.80824e-13
ENSDARG00000070780	rln3a	70.9902	-4.64427	0.868583	-5.34695	8.94493e-08	1.02406e-06
ENSDARG00000094886	si:dkey-266f7.5	16.1176	-4.64307	1.35923	-3.41595	0.000635605	0.003076
ENSDARG00000040528	lgals3bpb	159.43	-4.63774	0.811793	-5.71296	1.11028e-08	1.51253e-07
ENSDARG00000089716	FP085391.3	70.7643	-4.63688	0.836004	-5.54649	2.91469e-08	3.66903e-07
ENSDARG00000095522	si:dkey-71b5.3	17.1644	-4.63324	1.36958	-3.38297	0.000717075	0.0034228
ENSDARG00000058353	CSMD1	108.43	-4.63309	0.714178	-6.48731	8.73843e-11	1.74424e-09
ENSDARG00000056000	v2rh7	9.01723	-4.62906	1.62713	-2.84492	0.0044423	0.0164401
ENSDARG00000096592	si:ch211-198k9.10	16.8165	-4.62764	1.34016	-3.45306	0.000554273	0.00273115
ENSDARG00000097472	si:dkey-45l12.1	72.6725	-4.6252	0.793918	-5.82578	5.68454e-09	8.24666e-08
ENSDARG00000079443	0	28.2954	-4.62447	1.21479	-3.8068	0.000140777	0.000813106
ENSDARG00000053383	rprma	190.573	-4.62135	0.67388	-6.85782	6.99192e-12	1.69481e-10
ENSDARG00000077257	timd4	117.651	-4.62112	0.695461	-6.64468	3.0388e-11	6.6377e-10
ENSDARG00000061473	tbkbp1	340.931	-4.6178	0.577853	-7.99131	1.33517e-15	5.61588e-14
ENSDARG00000033140	desi1a	887.529	-4.61636	0.53459	-8.63533	5.85559e-18	3.44209e-16
ENSDARG00000069669	adra2c	97.5753	-4.61575	0.781512	-5.90618	3.50128e-09	5.29934e-08
ENSDARG00000021351	nefma	1398.01	-4.61482	0.490903	-9.40068	5.42097e-21	4.65187e-19
ENSDARG00000062462	SHISA7 (1 of 2)	86.342	-4.61439	0.753829	-6.12127	9.28346e-10	1.56532e-08
ENSDARG00000009621	cacng2b	133.728	-4.61325	0.697283	-6.61604	3.68949e-11	7.9506e-10
ENSDARG00000037995	dvr1	116.039	-4.61296	0.76535	-6.02725	1.6677e-09	2.67695e-08
ENSDARG00000024744	dpp6b	669.476	-4.61094	0.518034	-8.90084	5.54268e-19	3.77807e-17
ENSDARG00000087241	ucn3l	19.5188	-4.60446	1.26714	-3.63375	0.000279331	0.00149396
ENSDARG00000077087	PRRT3	627.83	-4.60359	0.536076	-8.58757	8.88255e-18	5.11199e-16
ENSDARG00000026895	tor1l3	12.834	-4.60009	1.46705	-3.1356	0.00171505	0.00729192
ENSDARG00000008209	myt1la	1635.53	-4.60006	0.496343	-9.2679	1.89848e-20	1.5662e-18
ENSDARG00000063524	ano2	156.1	-4.59545	0.658235	-6.98148	2.92094e-12	7.53641e-11
ENSDARG00000068477	csdc2b	58.7894	-4.59052	1.06214	-4.32196	1.54646e-05	0.000112047
ENSDARG00000089380	RASAL1 (2 of 2)	12.8995	-4.58906	1.48741	-3.08528	0.00203361	0.00845191
ENSDARG00000003903	hapln2	27.0694	-4.58191	1.14739	-3.99332	6.51536e-05	0.000408607
ENSDARG00000086189	mgp	12.1514	-4.58145	1.52314	-3.0079	0.00263062	0.0105676
ENSDARG00000002773	htr1fa	22.4872	-4.57993	1.17535	-3.89666	9.75282e-05	0.000586757
ENSDARG00000020764	slmapb	1305.2	-4.5796	0.48829	-9.37887	6.66863e-21	5.67188e-19
ENSDARG00000027957	fgf12a	521.87	-4.57788	0.527114	-8.68479	3.79439e-18	2.28639e-16
ENSDARG00000021213	JAKMIP3	60.3964	-4.57615	0.847685	-5.39841	6.7235e-08	7.84694e-07
ENSDARG00000052642	shisa9b	293.385	-4.57608	0.59019	-7.75358	8.93389e-15	3.34751e-13
ENSDARG00000090650	0	159.604	-4.57577	0.660736	-6.92525	4.35196e-12	1.08924e-10
ENSDARG00000003210	ANO2 (1 of 2)	15.17	-4.57386	1.3567	-3.37132	0.000748087	0.00354617
ENSDARG00000063056	tulp4b	449.184	-4.56781	0.538362	-8.48466	2.16352e-17	1.19161e-15
ENSDARG00000097110	si:dkey-56f14.4	543.806	-4.56777	0.539382	-8.46852	2.48524e-17	1.36489e-15
ENSDARG00000022971	epha6	317.289	-4.56015	0.572128	-7.97051	1.58021e-15	6.54628e-14
ENSDARG00000033411	cabp1b	24.5278	-4.55905	1.31403	-3.4695	0.000521425	0.00258654
ENSDARG00000087086	MGAT5B	8.61815	-4.55427	1.64285	-2.77217	0.00556835	0.0199432
ENSDARG00000071493	olfm3a	165.184	-4.55416	0.675039	-6.74652	1.51436e-11	3.48987e-10
ENSDARG00000090882	si:rp71-36a1.5	40.6112	-4.55242	1.18732	-3.8342	0.000125974	0.000737353
ENSDARG00000077709	iqsec2	840.045	-4.55225	0.508936	-8.94464	3.73157e-19	2.61782e-17
ENSDARG00000087657	fasn	159.114	-4.55061	0.635694	-7.15849	8.15677e-13	2.31253e-11
ENSDARG00000079098	KCNT1 (1 of 2)	27.3468	-4.54896	1.23576	-3.68112	0.000232215	0.00126916
ENSDARG00000058601	gdap1	574.158	-4.54885	0.528808	-8.60209	7.82767e-18	4.51842e-16
ENSDARG00000045156	rgs9b	462.863	-4.54864	0.569973	-7.98045	1.45798e-15	6.10575e-14
ENSDARG00000091193	CU861891.1	16.5668	-4.54773	1.43923	-3.15983	0.00157862	0.00678237
ENSDARG00000017108	KCNA1A	43.7231	-4.54714	1.11959	-4.06145	4.87693e-05	0.000315744
ENSDARG00000045145	shisa9a	172.771	-4.54532	0.684077	-6.64445	3.04347e-11	6.64035e-10
ENSDARG00000090496	THSD7A (2 of 2)	29.0564	-4.54531	1.08051	-4.20665	2.59182e-05	0.000179054
ENSDARG00000006849	asic2	283.896	-4.54449	0.598943	-7.58751	3.26105e-14	1.12944e-12
ENSDARG00000079569	CR385022.1	21.8548	-4.54303	1.21847	-3.72847	0.000192645	0.00107521
ENSDARG00000009965	mag	41.9114	-4.53663	0.949762	-4.7766	1.78283e-06	1.57561e-05
ENSDARG00000063207	erbb4a	52.2308	-4.53423	0.895226	-5.0649	4.0862e-07	4.14266e-06
ENSDARG00000068166	dfnb31b	35.5437	-4.52744	1.00966	-4.48411	7.322e-06	5.74932e-05
ENSDARG00000037084	CPNE7	99.0239	-4.52651	0.735765	-6.15211	7.6458e-10	1.32239e-08
ENSDARG00000027724	dgkb	15.7195	-4.5259	1.361	-3.32543	0.000882825	0.00408612
ENSDARG00000040965	zgc:101731	398.816	-4.52021	0.584268	-7.73653	1.02166e-14	3.77198e-13
ENSDARG00000075284	kansl1l	8.98447	-4.51912	1.68082	-2.68864	0.00717445	0.0244906
ENSDARG00000036815	atp1a3b	236.546	-4.5058	0.628153	-7.1731	7.332e-13	2.09726e-11
ENSDARG00000043497	scrn2	526.745	-4.5036	0.633248	-7.1119	1.14458e-12	3.17476e-11
ENSDARG00000007753	cpne2	524.956	-4.49843	0.522882	-8.60314	7.75623e-18	4.49067e-16
ENSDARG00000092721	si:ch211-67f24.7	47.5013	-4.4968	0.903481	-4.9772	6.45111e-07	6.28501e-06
ENSDARG00000088293	DOC2B	26.1526	-4.49512	1.23062	-3.65274	0.000259454	0.0014013
ENSDARG00000015931	0	577.889	-4.49339	0.5567	-8.07147	6.94569e-16	3.1267e-14
ENSDARG00000038655	ajap1	1213.99	-4.49245	0.516774	-8.69325	3.52202e-18	2.13566e-16
ENSDARG00000092005	si:ch211-238p8.32	12.2527	-4.49008	1.51111	-2.97138	0.00296464	0.0117159
ENSDARG00000077775	zgc:193681	12.3192	-4.48862	1.51737	-2.95815	0.00309493	0.0121286
ENSDARG00000055901	steap4	75.932	-4.48855	0.772981	-5.8068	6.36766e-09	9.16161e-08
ENSDARG00000053820	pcmtd2	70.0637	-4.4863	0.827175	-5.42364	5.8399e-08	6.89524e-07
ENSDARG00000076270	adamts13	12.3857	-4.48543	1.52488	-2.94149	0.00326636	0.0126994
ENSDARG00000039240	cacng5b	41.8603	-4.4834	1.02576	-4.37082	1.2378e-05	9.20068e-05
ENSDARG00000080151	AC024175.2	14.3892	-4.48144	1.37349	-3.26282	0.00110311	0.00495766
ENSDARG00000062236	ndrg4	4820.42	-4.47825	0.484314	-9.24657	2.31804e-20	1.88006e-18
ENSDARG00000031465	dgat1a	100.335	-4.47768	0.745585	-6.00559	1.90638e-09	3.03349e-08
ENSDARG00000095603	grid2ipb	79.8617	-4.47722	0.858936	-5.21252	1.86295e-07	2.01065e-06
ENSDARG00000075320	asmt	54.1494	-4.47364	0.915522	-4.88643	1.02679e-06	9.52552e-06
ENSDARG00000079064	PDE2A (1 of 2)	11.7533	-4.46958	1.49143	-2.99683	0.00272799	0.0109063
ENSDARG00000002656	stxbp5a	907.029	-4.46818	0.557155	-8.01963	1.06068e-15	4.53077e-14
ENSDARG00000020046	ahr1a	16.5976	-4.4659	1.4945	-2.98822	0.00280606	0.0111782
ENSDARG00000094512	0	54.0164	-4.46562	0.922006	-4.84337	1.27657e-06	1.1635e-05
ENSDARG00000097012	si:dkey-225f23.5	164.836	-4.46463	0.678672	-6.57848	4.75296e-11	9.99578e-10
ENSDARG00000008191	tmeff1a	23.8101	-4.4601	1.15162	-3.87289	0.000107552	0.000640252
ENSDARG00000062686	megf11	185.612	-4.45907	0.649353	-6.86694	6.55938e-12	1.59399e-10
ENSDARG00000068100	si:ch211-240g9.1	189.622	-4.45896	0.623644	-7.14985	8.68701e-13	2.44483e-11
ENSDARG00000014233	sept8b	103.763	-4.45697	0.71612	-6.22378	4.85331e-10	8.75143e-09
ENSDARG00000068966	TNFRSF14 (2 of 12)	175.249	-4.45435	0.933685	-4.77072	1.8357e-06	1.61861e-05
ENSDARG00000017391	unc13ba	27.3117	-4.4527	1.1144	-3.9956	6.45309e-05	0.000405099
ENSDARG00000097492	si:dkey-89b17.7	265.07	-4.45255	0.573663	-7.76161	8.38591e-15	3.14832e-13
ENSDARG00000094074	si:dkey-81h8.1	24.7935	-4.4476	1.17613	-3.78154	0.00015586	0.000891914
ENSDARG00000094454	cdh23	11.8526	-4.44567	1.56678	-2.83746	0.00454736	0.0167805
ENSDARG00000030078	glipr1b	797.366	-4.4456	0.588977	-7.54801	4.41964e-14	1.49567e-12
ENSDARG00000067828	si:ch211-229c8.13	18.5067	-4.4447	1.31584	-3.37783	0.000730606	0.00347273
ENSDARG00000004243	asic4b	101.192	-4.44305	0.726643	-6.11448	9.68699e-10	1.62223e-08
ENSDARG00000052948	zgc:195023	115.238	-4.44278	0.691036	-6.42916	1.28307e-10	2.50388e-09
ENSDARG00000091901	si:dkey-25c4.1	8.03689	-4.44245	1.66057	-2.67526	0.00746713	0.0252877
ENSDARG00000075201	inpp4b	68.099	-4.44104	0.847351	-5.24109	1.59632e-07	1.74047e-06
ENSDARG00000075147	lrrc38	50.9854	-4.43931	0.972766	-4.5636	5.02846e-06	4.06635e-05
ENSDARG00000090969	cbln18	13.1655	-4.43627	1.61663	-2.74414	0.00606688	0.0213742
ENSDARG00000069467	igsf9bb	89.9094	-4.43604	0.785884	-5.64464	1.65526e-08	2.17928e-07
ENSDARG00000039218	GPR101	12.3162	-4.43533	1.59181	-2.78634	0.00533066	0.0191956
ENSDARG00000051970	SMU1 (2 of 2)	162.11	-4.42928	0.646484	-6.85134	7.31599e-12	1.76226e-10
ENSDARG00000079191	CD200 (3 of 3)	55.0097	-4.42525	0.873898	-5.0638	4.10977e-07	4.16437e-06
ENSDARG00000075929	0	14.6278	-4.42166	1.66528	-2.65521	0.00792597	0.026618
ENSDARG00000045016	npffl	59.644	-4.42122	0.926391	-4.77252	1.81933e-06	1.60492e-05
ENSDARG00000014287	eno2	2125.99	-4.4194	0.477101	-9.26303	1.98711e-20	1.62537e-18
ENSDARG00000038981	0	395.099	-4.4193	0.557087	-7.93286	2.14162e-15	8.75877e-14
ENSDARG00000040841	adra2a	13.8571	-4.417	1.3869	-3.18479	0.00144857	0.0062854
ENSDARG00000014927	uts1	257.785	-4.41578	0.589075	-7.49612	6.57336e-14	2.16358e-12
ENSDARG00000039522	0	613.39	-4.41398	0.52941	-8.33755	7.58468e-17	3.86718e-15
ENSDARG00000097648	C15H11orf87	1479.75	-4.41124	0.491243	-8.97976	2.71349e-19	1.93181e-17
ENSDARG00000075924	RAPGEF4	191.646	-4.40975	0.641392	-6.87528	6.18694e-12	1.51884e-10
ENSDARG00000010957	mpp2b	971.361	-4.40088	0.497714	-8.84218	9.38678e-19	6.1792e-17
ENSDARG00000079719	abhd8a	80.6999	-4.39783	0.759543	-5.7901	7.03451e-09	1.00533e-07
ENSDARG00000020798	necap1	1480.2	-4.39505	0.492573	-8.92265	4.55271e-19	3.14792e-17
ENSDARG00000043662	cnih2	327.052	-4.39392	0.556906	-7.88987	3.02497e-15	1.21138e-13
ENSDARG00000040119	ccdc127a	109.909	-4.39276	0.716589	-6.1301	8.78255e-10	1.49661e-08
ENSDARG00000062293	qpctlb	7.77084	-4.3884	1.67138	-2.62562	0.00864923	0.028483
ENSDARG00000024759	inhbab	16.8101	-4.38761	1.28828	-3.4058	0.00065971	0.00317659
ENSDARG00000097396	si:dkeyp-84f3.10	10.8048	-4.38621	1.5517	-2.82671	0.00470293	0.0172749
ENSDARG00000093064	si:dkey-92j12.6	1422.14	-4.38197	0.496236	-8.83041	1.04291e-18	6.79554e-17
ENSDARG00000077428	camta1a	366.139	-4.38131	0.542249	-8.0799	6.48213e-16	2.93867e-14
ENSDARG00000003998	phyhipla	450.969	-4.37782	0.565587	-7.74033	9.91622e-15	3.67263e-13
ENSDARG00000017466	ncam2	126.225	-4.37294	0.676148	-6.46744	9.96792e-11	1.98142e-09
ENSDARG00000057887	nts	29.1176	-4.37189	1.08044	-4.04641	5.20096e-05	0.000334411
ENSDARG00000092945	si:ch211-250g4.3	302.446	-4.37114	0.625114	-6.99256	2.69922e-12	7.00195e-11
ENSDARG00000024189	pnocb	103.154	-4.37023	0.709669	-6.15812	7.36118e-10	1.27704e-08
ENSDARG00000055791	SLC3A2 (3 of 3)	112.514	-4.36715	0.723743	-6.03412	1.59832e-09	2.58175e-08
ENSDARG00000059951	pld6	17.992	-4.36593	1.36869	-3.18986	0.00142343	0.00618471
ENSDARG00000057000	camkvl	208.473	-4.36377	0.596377	-7.31714	2.53318e-13	7.77608e-12
ENSDARG00000078908	fbxo41	87.1939	-4.35934	0.895149	-4.86996	1.11622e-06	1.02611e-05
ENSDARG00000094579	b4galnt2.1	10.5561	-4.35922	1.55027	-2.81191	0.00492485	0.0179699
ENSDARG00000074308	fam211ba	581.117	-4.35659	0.525322	-8.29318	1.10256e-16	5.54801e-15
ENSDARG00000097636	si:dkey-221l4.13	64.0302	-4.35618	0.858927	-5.07166	3.94364e-07	4.00871e-06
ENSDARG00000044524	def6b	15.7195	-4.35572	1.51517	-2.87474	0.00404359	0.0152523
ENSDARG00000041300	lrrc48	85.2981	-4.354	0.816814	-5.33046	9.79622e-08	1.11554e-06
ENSDARG00000090013	C17H15orf52	286.937	-4.3531	0.618357	-7.03979	1.92525e-12	5.12566e-11
ENSDARG00000090578	zgc:171497	503.632	-4.35161	0.574683	-7.57219	3.66998e-14	1.2665e-12
ENSDARG00000063215	lrrc3b	13.2922	-4.34887	1.39751	-3.11186	0.00185914	0.00782147
ENSDARG00000078624	arhgef9b	443.844	-4.34704	0.594594	-7.31093	2.65292e-13	8.12014e-12
ENSDARG00000057665	sprn2	137.633	-4.34614	0.657847	-6.60661	3.93229e-11	8.4172e-10
ENSDARG00000078302	BRINP1	40.2094	-4.34531	0.960228	-4.52529	6.03129e-06	4.80454e-05
ENSDARG00000077560	grin2cb	11.4372	-4.34388	1.56837	-2.76968	0.00561106	0.0200625
ENSDARG00000003303	stc1	36.8102	-4.33685	0.972674	-4.45869	8.24609e-06	6.39138e-05
ENSDARG00000043122	gpr88	34.3411	-4.33236	1.03351	-4.19188	2.76658e-05	0.000190061
ENSDARG00000067585	TPPP	10.3729	-4.32907	1.55604	-2.78212	0.00540057	0.019411
ENSDARG00000090981	C14HXorf65	13.1338	-4.32745	1.67281	-2.58693	0.00968354	0.0311996
ENSDARG00000061371	cdh18	107.727	-4.32528	0.773303	-5.59326	2.2285e-08	2.86913e-07
ENSDARG00000070522	cacna1i	112.535	-4.32443	0.701018	-6.16879	6.88126e-10	1.19978e-08
ENSDARG00000011334	ncaldb	533.108	-4.32384	0.55988	-7.72279	1.1381e-14	4.15689e-13
ENSDARG00000039264	igfbp5a	322.96	-4.32328	0.555714	-7.7797	7.26996e-15	2.76172e-13
ENSDARG00000075858	fam155a	133.348	-4.31772	0.671832	-6.42678	1.30332e-10	2.53825e-09
ENSDARG00000067683	PDE1C (2 of 2)	43.227	-4.31698	0.975491	-4.42544	9.62464e-06	7.35021e-05
ENSDARG00000093804	sst6	190.378	-4.31689	0.734673	-5.87593	4.20469e-09	6.27017e-08
ENSDARG00000097444	CTXN1 (2 of 2)	16.7446	-4.31512	1.32045	-3.26792	0.00108342	0.00487601
ENSDARG00000078241	MAP7 (2 of 2)	81.9684	-4.31059	0.746535	-5.77413	7.73539e-09	1.09331e-07
ENSDARG00000077730	TRAK1 (2 of 3)	249.168	-4.30928	0.631826	-6.82037	9.08061e-12	2.15491e-10
ENSDARG00000056915	si:ch211-237l4.6	101.225	-4.30503	0.713144	-6.0367	1.57303e-09	2.54518e-08
ENSDARG00000092295	si:dkey-218i12.3	10.7239	-4.30462	1.53267	-2.80858	0.00497599	0.018129
ENSDARG00000063578	DGKI	343.076	-4.3039	0.555703	-7.74497	9.56059e-15	3.55462e-13
ENSDARG00000079665	GPR158 (2 of 2)	295.021	-4.30254	0.647622	-6.64359	3.06135e-11	6.6718e-10
ENSDARG00000058608	wsb2	91.6023	-4.30188	0.757064	-5.68233	1.32874e-08	1.78113e-07
ENSDARG00000068787	slc6a17	866.14	-4.29938	0.585447	-7.34375	2.07685e-13	6.4493e-12
ENSDARG00000013687	cilp2	47.5427	-4.29916	0.923994	-4.65281	3.27447e-06	2.73899e-05
ENSDARG00000095152	si:ch211-255i3.4	38.8658	-4.29835	0.954885	-4.50143	6.74988e-06	5.33715e-05
ENSDARG00000089562	BX957322.2	291.704	-4.29159	0.569337	-7.53787	4.77696e-14	1.60249e-12
ENSDARG00000060303	slc4a10b	39.0633	-4.29036	0.981679	-4.37043	1.23999e-05	9.20632e-05
ENSDARG00000056214	gnrh3	24.2868	-4.28939	1.12074	-3.82729	0.00012956	0.00075581
ENSDARG00000062376	nlgn3b	550.999	-4.28902	0.517793	-8.28326	1.19846e-16	5.99916e-15
ENSDARG00000011862	inaa	368.879	-4.28795	0.551904	-7.76938	7.88728e-15	2.97273e-13
ENSDARG00000070173	gria2a	237.973	-4.28325	0.60118	-7.12475	1.04272e-12	2.90903e-11
ENSDARG00000056006	si:dkey-47k20.2	41.7543	-4.27384	0.980527	-4.35872	1.30826e-05	9.66495e-05
ENSDARG00000087088	si:ch211-274p24.4	83.9872	-4.27369	0.757635	-5.64083	1.69233e-08	2.22048e-07
ENSDARG00000078529	bai1b	381.696	-4.27024	0.556513	-7.67319	1.67766e-14	6.0052e-13
ENSDARG00000055754	smc1a	45.3541	-4.27017	0.995235	-4.29062	1.78179e-05	0.000127892
ENSDARG00000078151	GRIK5 (2 of 2)	33.327	-4.26809	1.05389	-4.04986	5.12492e-05	0.000330242
ENSDARG00000017490	cel.1	10.3228	-4.26809	1.58015	-2.70107	0.00691163	0.0237411
ENSDARG00000059677	mamdc2a	10.3248	-4.26797	1.52747	-2.79414	0.00520378	0.0188056
ENSDARG00000097188	si:zfos-480g10.1	7.32261	-4.26726	1.69889	-2.51179	0.012012	0.0374039
ENSDARG00000016391	calcoco1b	13.0305	-4.26638	1.68058	-2.53863	0.0111287	0.035051
ENSDARG00000097474	si:ch211-158e19.1	103.062	-4.26474	0.728301	-5.85574	4.74892e-09	6.98957e-08
ENSDARG00000043257	ckbb	10637.8	-4.26294	0.52592	-8.10569	5.24477e-16	2.40609e-14
ENSDARG00000097865	si:ch73-112n4.4	187.665	-4.26197	0.622269	-6.84908	7.43248e-12	1.78584e-10
ENSDARG00000078187	slc12a5b	44.575	-4.26095	1.1432	-3.72721	0.000193613	0.00107999
ENSDARG00000057751	zbtb47a	40.4721	-4.25578	0.931793	-4.5673	4.94046e-06	4.0036e-05
ENSDARG00000029432	tph1a	19.1819	-4.25539	1.29239	-3.29265	0.000992496	0.00452187
ENSDARG00000001881	cacnb3a	37.9703	-4.25412	0.984244	-4.32222	1.54466e-05	0.000111958
ENSDARG00000086665	si:dkey-175g6.2	166.784	-4.25341	0.634287	-6.70582	2.00285e-11	4.5346e-10
ENSDARG00000021055	isl1l	25.4543	-4.25215	1.25552	-3.38677	0.000707215	0.00338161
ENSDARG00000062926	prkar1b	528.824	-4.25203	0.550802	-7.71971	1.16594e-14	4.2366e-13
ENSDARG00000086049	FAM196B	36.2968	-4.25167	1.15154	-3.69217	0.000222348	0.00121905
ENSDARG00000052775	opn3	24.8199	-4.24505	1.19245	-3.55995	0.000370931	0.0019141
ENSDARG00000087452	PELI3	281.577	-4.24308	0.573516	-7.39836	1.37873e-13	4.38772e-12
ENSDARG00000019702	aldocb	9442.65	-4.23818	0.499354	-8.48733	2.11443e-17	1.17129e-15
ENSDARG00000053358	basp1	3395.51	-4.23785	0.470785	-9.00167	2.22309e-19	1.60046e-17
ENSDARG00000042846	disp2	461.762	-4.23749	0.53374	-7.93924	2.03429e-15	8.35539e-14
ENSDARG00000062693	nrxn3b	266.345	-4.23168	0.56838	-7.44517	9.6823e-14	3.1385e-12
ENSDARG00000062887	steap2	204.886	-4.23101	0.61105	-6.92415	4.38597e-12	1.0949e-10
ENSDARG00000079484	kcnt1	334.008	-4.22874	0.671747	-6.29513	3.07135e-10	5.72068e-09
ENSDARG00000074363	TTC9	607.703	-4.2271	0.602792	-7.01253	2.34051e-12	6.13768e-11
ENSDARG00000054332	trim66	69.3934	-4.2266	0.794808	-5.31776	1.05053e-07	1.18854e-06
ENSDARG00000088898	CALN1 (2 of 2)	27.4219	-4.22331	1.15536	-3.65542	0.000256766	0.00138873
ENSDARG00000058701	nos1apb	174.258	-4.21933	0.613163	-6.88125	5.93305e-12	1.46212e-10
ENSDARG00000033234	stmn2a	5546.09	-4.21915	0.486936	-8.66469	4.52734e-18	2.68594e-16
ENSDARG00000020659	CU138503.3	9.72515	-4.21724	1.57193	-2.68283	0.00730014	0.024836
ENSDARG00000062165	TUB	497.136	-4.21699	0.559315	-7.53957	4.71521e-14	1.58454e-12
ENSDARG00000003655	tmem59l	3060.85	-4.21369	0.475561	-8.86046	7.96841e-19	5.29996e-17
ENSDARG00000038283	wnt6a	24.2908	-4.20966	1.22159	-3.44605	0.00056885	0.00279153
ENSDARG00000021909	VSTM2A (1 of 2)	11.4208	-4.20965	1.64528	-2.55862	0.0105089	0.0333391
ENSDARG00000055577	chrm2a	54.1661	-4.20842	0.909634	-4.6265	3.71892e-06	3.08658e-05
ENSDARG00000074064	rem2	165.813	-4.20821	0.650519	-6.469	9.86524e-11	1.96507e-09
ENSDARG00000003944	NMUR1 (1 of 2)	18.2681	-4.19733	1.28222	-3.27349	0.00106226	0.0047932
ENSDARG00000018259	atp1a3a	2787.46	-4.19571	0.491574	-8.53527	1.39831e-17	7.8822e-16
ENSDARG00000062056	elmod1	56.2284	-4.19539	1.01613	-4.12877	3.64705e-05	0.000245289
ENSDARG00000016584	rgs7	461.408	-4.19287	0.539272	-7.77506	7.54124e-15	2.8535e-13
ENSDARG00000010407	ppp4r4	52.4083	-4.19117	0.958976	-4.37046	1.23983e-05	9.20632e-05
ENSDARG00000017209	CABZ01041105.1	17.6019	-4.18399	1.25514	-3.33347	0.000857685	0.00398319
ENSDARG00000005221	desmb	108.132	-4.18342	0.794649	-5.26448	1.40587e-07	1.55487e-06
ENSDARG00000008035	zgc:113516	21.5864	-4.18324	1.28595	-3.25304	0.00114177	0.00511112
ENSDARG00000031283	vamp1	2157.72	-4.18078	0.496294	-8.424	3.63859e-17	1.92146e-15
ENSDARG00000052331	BX322787.1	30.7677	-4.17951	1.03204	-4.04978	5.12667e-05	0.000330244
ENSDARG00000062538	TMEM132B	10.7393	-4.17878	1.63241	-2.55989	0.0104706	0.0332391
ENSDARG00000009477	prkar2ab	41.3151	-4.17717	0.933468	-4.4749	7.64472e-06	5.96375e-05
ENSDARG00000067925	BX324198.1	12.1123	-4.17556	1.43696	-2.90583	0.00366283	0.0140253
ENSDARG00000090202	RBM11	17.5354	-4.17529	1.25949	-3.31506	0.000916226	0.0042214
ENSDARG00000076401	cacng3b	217.89	-4.17302	0.628349	-6.64125	3.11042e-11	6.77044e-10
ENSDARG00000060116	CAMK1 (2 of 2)	390.476	-4.16992	0.55112	-7.56626	3.84137e-14	1.32091e-12
ENSDARG00000087180	ubxn2a	294.244	-4.16898	0.632349	-6.59285	4.31472e-11	9.15426e-10
ENSDARG00000032714	gria1b	188.792	-4.16879	0.654473	-6.36969	1.89415e-10	3.62282e-09
ENSDARG00000034522	rab6ba	1247.68	-4.16832	0.493166	-8.45217	2.85934e-17	1.5526e-15
ENSDARG00000094860	0	28.4615	-4.1683	1.09775	-3.79712	0.000146387	0.000842472
ENSDARG00000074480	cnksr2a	39.5062	-4.16539	1.02411	-4.06732	4.7556e-05	0.000308929
ENSDARG00000096147	si:dkey-146n1.4	6.7905	-4.16298	1.71411	-2.42866	0.0151548	0.0453677
ENSDARG00000041627	sncb	2765.63	-4.15972	0.528929	-7.86442	3.70819e-15	1.46967e-13
ENSDARG00000039123	trim9	643.251	-4.15908	0.550653	-7.55299	4.25364e-14	1.44459e-12
ENSDARG00000022176	IGLON5	334.494	-4.15848	0.576036	-7.21912	5.23245e-13	1.52391e-11
ENSDARG00000090015	BX321875.5	15.1666	-4.15749	1.35663	-3.06457	0.00217984	0.00897233
ENSDARG00000088740	hmgcll1	15.4962	-4.15487	1.40278	-2.96188	0.00305764	0.0120119
ENSDARG00000045760	prmt8b	23.023	-4.15267	1.19134	-3.48571	0.00049083	0.00245696
ENSDARG00000079402	tapbp	22.9942	-4.14726	1.20164	-3.45134	0.000557815	0.00274579
ENSDARG00000081299	si:ch211-152f6.6	983.68	-4.14491	0.52014	-7.96883	1.60182e-15	6.62152e-14
ENSDARG00000078123	SLITRK3 (2 of 2)	102.811	-4.14394	0.777768	-5.32799	9.93071e-08	1.12952e-06
ENSDARG00000068088	tcnl	6.72398	-4.14088	1.7204	-2.40693	0.0160872	0.0475298
ENSDARG00000054324	rerglb	15.6804	-4.13871	1.43895	-2.87621	0.00402486	0.0151906
ENSDARG00000070491	hpcal4	100.571	-4.13769	0.700212	-5.9092	3.43782e-09	5.21973e-08
ENSDARG00000043864	nptnb	678.999	-4.13517	0.514416	-8.03857	9.08937e-16	3.97986e-14
ENSDARG00000086740	PHYH (2 of 2)	113.212	-4.1346	0.953083	-4.33814	1.43695e-05	0.000104983
ENSDARG00000063006	cacng7a	9.42633	-4.13425	1.59129	-2.59805	0.00937546	0.0303853
ENSDARG00000002330	lhx8a	185.925	-4.1342	0.668222	-6.18686	6.1375e-10	1.08333e-08
ENSDARG00000042616	sema3h	34.303	-4.13371	1.10035	-3.75673	0.000172145	0.000973798
ENSDARG00000040942	pnp6	391.953	-4.12946	0.54718	-7.5468	4.4609e-14	1.50698e-12
ENSDARG00000070590	NT5C1A (2 of 2)	75.6183	-4.1268	0.774702	-5.32695	9.98739e-08	1.13462e-06
ENSDARG00000078060	syt7b	40.0717	-4.12437	1.03563	-3.98246	6.82065e-05	0.000425671
ENSDARG00000076483	zgc:198241	17.6377	-4.12389	1.31719	-3.13083	0.00174315	0.00739664
ENSDARG00000097962	si:ch211-214g1.4	201.492	-4.12369	0.598711	-6.88761	5.67385e-12	1.40184e-10
ENSDARG00000060459	LRFN2 (1 of 2)	65.4671	-4.12326	0.805493	-5.11893	3.07279e-07	3.19271e-06
ENSDARG00000071808	zgc:158852	45.5245	-4.12222	0.926769	-4.44795	8.66939e-06	6.69417e-05
ENSDARG00000093267	si:dkey-196h17.4	14.6408	-4.1217	1.63279	-2.52432	0.0115921	0.0362667
ENSDARG00000067507	kctd8	16.3281	-4.11935	1.50834	-2.73105	0.00631328	0.0220684
ENSDARG00000052528	camk2n1b	6.57457	-4.11415	1.72107	-2.39047	0.0168269	0.0493285
ENSDARG00000063035	ntrk3b	121.624	-4.11351	0.684828	-6.00663	1.89423e-09	3.01664e-08
ENSDARG00000078847	si:dkey-238o13.4	359.135	-4.11179	0.626337	-6.56483	5.20931e-11	1.08605e-09
ENSDARG00000059826	crtac1a	143.18	-4.10175	0.682681	-6.0083	1.87473e-09	2.98807e-08
ENSDARG00000075491	si:ch211-26b3.4	483.694	-4.10113	0.52263	-7.84711	4.25723e-15	1.67005e-13
ENSDARG00000055698	pcnxl2	205.416	-4.10094	0.606718	-6.75922	1.38736e-11	3.21687e-10
ENSDARG00000003146	0	377.83	-4.10017	0.536278	-7.64561	2.07964e-14	7.32141e-13
ENSDARG00000070092	KCNV1	21.2672	-4.09913	1.31103	-3.12666	0.00176806	0.00748912
ENSDARG00000004577	zgc:194665	369.894	-4.09831	0.562547	-7.28527	3.21015e-13	9.67172e-12
ENSDARG00000024229	ubl7a	270.569	-4.09811	0.662117	-6.1894	6.0393e-10	1.06698e-08
ENSDARG00000059057	atpv0e2	1568.73	-4.09531	0.543013	-7.54182	4.63448e-14	1.56014e-12
ENSDARG00000074763	mrap2a	269.764	-4.09134	0.583494	-7.01179	2.35288e-12	6.16173e-11
ENSDARG00000061532	C25H15orf27	91.5457	-4.08741	0.72482	-5.63921	1.70836e-08	2.23998e-07
ENSDARG00000040048	GALNTL6	117.891	-4.08727	0.691557	-5.91025	3.41582e-09	5.19754e-08
ENSDARG00000097549	si:ch211-158e19.2	83.689	-4.08597	0.832103	-4.91041	9.08864e-07	8.53871e-06
ENSDARG00000075358	prr16	28.2639	-4.08385	1.23309	-3.31188	0.000926703	0.00426354
ENSDARG00000044129	si:ch211-214p16.1	29.9254	-4.07766	1.18417	-3.44348	0.000574285	0.0028139
ENSDARG00000013669	napba	50.6752	-4.0762	0.852437	-4.78182	1.73712e-06	1.54088e-05
ENSDARG00000090326	MAPK8IP1	63.7223	-4.0724	0.807483	-5.04332	4.57519e-07	4.59239e-06
ENSDARG00000075012	glra2	19.2932	-4.07014	1.25629	-3.23981	0.00119608	0.00531094
ENSDARG00000096889	si:ch211-173b16.4	21.4962	-4.06755	1.18329	-3.4375	0.000587112	0.00287085
ENSDARG00000091294	CDA (2 of 2)	21.2475	-4.06485	1.1601	-3.50386	0.00045856	0.00231168
ENSDARG00000036116	eif3hb	123.827	-4.06405	0.732875	-5.54535	2.93366e-08	3.69049e-07
ENSDARG00000095918	si:ch211-274k16.9	27.222	-4.06083	1.21784	-3.33445	0.000854672	0.00397067
ENSDARG00000086965	SV2C (2 of 2)	11.1821	-4.05818	1.44819	-2.80225	0.00507475	0.018419
ENSDARG00000052910	wnt8a	11.1657	-4.05543	1.44738	-2.80191	0.00508017	0.0184317
ENSDARG00000075928	hivep3a	162.478	-4.05426	0.729474	-5.55779	2.73215e-08	3.4665e-07
ENSDARG00000086877	mhc1zaa	47.8542	-4.05074	0.875728	-4.62557	3.73576e-06	3.09921e-05
ENSDARG00000016769	sgtb	1045.16	-4.0494	0.50075	-8.08667	6.13173e-16	2.78639e-14
ENSDARG00000089109	BCL2 (2 of 2)	984.269	-4.04913	0.503915	-8.03533	9.33244e-16	4.06776e-14
ENSDARG00000058585	chst2b	324.806	-4.04837	0.557794	-7.25782	3.93384e-13	1.17417e-11
ENSDARG00000070863	cspg5b	260.852	-4.04241	0.679136	-5.95229	2.64411e-09	4.08234e-08
ENSDARG00000074551	CR392045.1	12.1133	-4.04089	1.52982	-2.64141	0.0082561	0.0275089
ENSDARG00000070442	si:ch211-113g11.6	724.914	-4.03896	0.500728	-8.06617	7.2538e-16	3.24262e-14
ENSDARG00000037660	TRPC7 (2 of 3)	11.4973	-4.03865	1.48553	-2.71866	0.00655468	0.022718
ENSDARG00000055874	cpe	2832.4	-4.03783	0.478674	-8.43545	3.29929e-17	1.77148e-15
ENSDARG00000068374	si:ch211-132b12.7	131.097	-4.03694	1.01991	-3.95813	7.55374e-05	0.000466425
ENSDARG00000063180	dock3	44.9045	-4.03659	1.00728	-4.00741	6.13883e-05	0.000387771
ENSDARG00000014792	lrrc4bb	411.909	-4.03652	0.616763	-6.54468	5.96246e-11	1.22578e-09
ENSDARG00000025162	asic4a	51.4219	-4.03611	0.913275	-4.41938	9.89861e-06	7.54445e-05
ENSDARG00000086288	scg3	1323.17	-4.0353	0.503126	-8.02046	1.05348e-15	4.51003e-14
ENSDARG00000088251	si:ch211-24o10.6	14.835	-4.03513	1.46499	-2.75438	0.00588026	0.0208083
ENSDARG00000076833	atp1b1b	2895.99	-4.03332	0.513354	-7.8568	3.94066e-15	1.557e-13
ENSDARG00000014462	rab3c	443.729	-4.02913	0.567482	-7.10002	1.24741e-12	3.44014e-11
ENSDARG00000009563	slc1a2b	3164.2	-4.0247	0.48274	-8.33721	7.6063e-17	3.86794e-15
ENSDARG00000030097	sdcbp	384.548	-4.01955	0.580724	-6.92161	4.46536e-12	1.11327e-10
ENSDARG00000077552	CABZ01081650.1	16.0577	-4.01878	1.29638	-3.09999	0.00193524	0.00808853
ENSDARG00000075454	hdc	42.4023	-4.01729	0.951125	-4.22372	2.403e-05	0.000167539
ENSDARG00000069160	fam19a5	127.292	-4.01702	0.697432	-5.75973	8.4248e-09	1.18119e-07
ENSDARG00000006896	lhx6	437.253	-4.01692	0.531639	-7.55573	4.16509e-14	1.41953e-12
ENSDARG00000091371	vgf	195.808	-4.01583	0.618417	-6.49372	8.37416e-11	1.6785e-09
ENSDARG00000075170	ZDHHC22	125.839	-4.01538	0.724938	-5.53894	3.04313e-08	3.81075e-07
ENSDARG00000063411	LRRC73	22.9541	-4.01408	1.12768	-3.55959	0.000371438	0.0019162
ENSDARG00000020758	tmem178	614.242	-4.01193	0.506702	-7.91773	2.41883e-15	9.80903e-14
ENSDARG00000013292	tmem179	860.608	-4.01127	0.523763	-7.65856	1.88032e-14	6.66855e-13
ENSDARG00000075206	C17H8orf74	27.5453	-4.01101	1.04892	-3.82395	0.000131329	0.000764973
ENSDARG00000056781	ZAN	14.4841	-4.00607	1.47423	-2.71739	0.00657981	0.0227898
ENSDARG00000010042	dnm1a	369.928	-4.00509	0.616163	-6.50005	8.02909e-11	1.6127e-09
ENSDARG00000032820	rxfp2b	105.409	-4.00469	0.69176	-5.78914	7.07497e-09	1.00961e-07
ENSDARG00000042586	PCDH8 (2 of 2)	56.008	-4.00464	0.831971	-4.81344	1.48352e-06	1.33566e-05
ENSDARG00000069336	rnasekb	22.9879	-4.00417	1.14471	-3.49797	0.000468807	0.00235778
ENSDARG00000018809	abhd3	736.713	-4.00155	0.501842	-7.97372	1.53966e-15	6.41982e-14
ENSDARG00000087406	CABZ01060681.1	11.2149	-3.99962	1.49116	-2.68222	0.00731357	0.0248715
ENSDARG00000075815	slc12a5a	37.7898	-3.99553	1.03349	-3.86604	0.000110615	0.000655441
ENSDARG00000061454	nrxn2a	321.767	-3.99468	0.564838	-7.07226	1.52433e-12	4.15022e-11
ENSDARG00000032565	cacng2a	319.761	-3.99399	0.550675	-7.2529	4.07955e-13	1.21014e-11
ENSDARG00000002585	0	46.9895	-3.99318	0.904322	-4.41566	1.007e-05	7.65992e-05
ENSDARG00000075949	PRKD1	147.213	-3.99095	0.636598	-6.26918	3.62943e-10	6.66332e-09
ENSDARG00000011602	si:dkeyp-117h8.2	1207.77	-3.98965	0.509476	-7.8309	4.84399e-15	1.88484e-13
ENSDARG00000076495	vwc2	91.4343	-3.98762	0.725098	-5.49943	3.8102e-08	4.67686e-07
ENSDARG00000070683	dkk3b	31.631	-3.98759	1.21688	-3.27689	0.00104956	0.00474696
ENSDARG00000077231	vwf	29.3943	-3.98608	1.29972	-3.06687	0.00216316	0.00891617
ENSDARG00000069254	chrm4a	11.134	-3.98594	1.4755	-2.70142	0.00690444	0.0237249
ENSDARG00000061117	agap2	190.46	-3.98588	0.655409	-6.08151	1.19054e-09	1.95929e-08
ENSDARG00000062976	iffo1a	24.9422	-3.98401	1.11598	-3.56997	0.000357025	0.00185307
ENSDARG00000076310	FBXO41 (1 of 2)	185.709	-3.98366	0.701398	-5.6796	1.35011e-08	1.80597e-07
ENSDARG00000012306	syt13	361.423	-3.98289	0.644443	-6.18035	6.39593e-10	1.12178e-08
ENSDARG00000060456	NMI	36.1811	-3.98217	0.962732	-4.13632	3.52914e-05	0.000238025
ENSDARG00000017007	nr4a2a	57.6173	-3.98203	0.849731	-4.68622	2.78294e-06	2.36071e-05
ENSDARG00000056745	necab2	1402.3	-3.9804	0.497348	-8.00326	1.2117e-15	5.11895e-14
ENSDARG00000054378	pcbp3	24.7764	-3.98027	1.10309	-3.6083	0.00030821	0.00162983
ENSDARG00000075189	cntnap5b	65.6536	-3.97831	0.784204	-5.07306	3.9147e-07	3.9814e-06
ENSDARG00000014068	pgam1b	493.949	-3.97571	0.532134	-7.47127	7.94255e-14	2.59205e-12
ENSDARG00000076022	zgc:172282	14.2324	-3.97105	1.44706	-2.74422	0.0060655	0.0213732
ENSDARG00000041417	atp6ap1a	426.956	-3.96917	0.551365	-7.1988	6.07434e-13	1.75581e-11
ENSDARG00000038747	TRIM47 (18 of 86)	11.1176	-3.96782	1.49057	-2.66194	0.00776909	0.0261766
ENSDARG00000018459	msrb2	75.3883	-3.96647	0.805593	-4.92367	8.49369e-07	8.04264e-06
ENSDARG00000090084	PLCB1	17.6641	-3.96489	1.22998	-3.22355	0.00126612	0.00558839
ENSDARG00000093286	ANKRD34C	48.0637	-3.96266	0.884186	-4.48171	7.40483e-06	5.80015e-05
ENSDARG00000018997	cplx2l	2550.65	-3.95286	0.48236	-8.19484	2.50931e-16	1.22421e-14
ENSDARG00000093201	si:dkey-112e17.1	8.47875	-3.95064	1.62158	-2.4363	0.0148385	0.0445594
ENSDARG00000069964	BX571828.1	13.0054	-3.94704	1.38259	-2.85482	0.00430607	0.0160254
ENSDARG00000061535	UNC80 (1 of 2)	355.722	-3.94657	0.567011	-6.96031	3.39518e-12	8.63256e-11
ENSDARG00000036546	pdxkb	63.6779	-3.94427	0.857178	-4.60146	4.19544e-06	3.4567e-05
ENSDARG00000053663	hmp19	4141.13	-3.941	0.494198	-7.97454	1.52951e-15	6.39134e-14
ENSDARG00000056651	gfra4	300.63	-3.93798	0.60237	-6.53747	6.25665e-11	1.28078e-09
ENSDARG00000076835	ANKRD13D	151.848	-3.93711	0.662474	-5.94304	2.79791e-09	4.30252e-08
ENSDARG00000063635	nrxn1b	101.706	-3.92827	0.792529	-4.95663	7.17256e-07	6.91083e-06
ENSDARG00000062957	sult4a1	628.71	-3.92622	0.524753	-7.48204	7.31767e-14	2.40035e-12
ENSDARG00000097262	si:ch211-255f14.2	97.7057	-3.92351	0.739868	-5.30299	1.13924e-07	1.28061e-06
ENSDARG00000019063	FAT1 (2 of 2)	26.0676	-3.92301	1.08133	-3.62793	0.000285697	0.00152504
ENSDARG00000078485	snpha	31.0548	-3.92267	1.04564	-3.75144	0.000175818	0.00099108
ENSDARG00000077053	ppfia3	591.939	-3.92171	0.532438	-7.36556	1.76401e-13	5.53146e-12
ENSDARG00000044591	CT025910.1	102.08	-3.92156	0.717657	-5.46439	4.64507e-08	5.60851e-07
ENSDARG00000040123	zfpm2a	443.513	-3.92151	0.540618	-7.25376	4.05356e-13	1.20429e-11
ENSDARG00000077654	grm8a	77.6829	-3.92043	0.76653	-5.11451	3.14552e-07	3.25772e-06
ENSDARG00000014588	adcy2b	183.493	-3.91899	0.629875	-6.22186	4.91294e-10	8.8341e-09
ENSDARG00000077236	hspb6	145.845	-3.91817	0.745216	-5.25777	1.45814e-07	1.60346e-06
ENSDARG00000090449	BX569789.4	8.7468	-3.91729	1.64316	-2.38399	0.017126	0.0500603
ENSDARG00000073920	cntnap5a	230.79	-3.91634	0.588729	-6.65219	2.88759e-11	6.34345e-10
ENSDARG00000055377	gnb5b	258.198	-3.91621	0.564586	-6.93643	4.02131e-12	1.01071e-10
ENSDARG00000024831	crhbp	171.777	-3.91436	0.60716	-6.447	1.14086e-10	2.243e-09
ENSDARG00000043012	napg	165.76	-3.91375	0.651748	-6.00501	1.9132e-09	3.03944e-08
ENSDARG00000056797	ppp2r2c	867.084	-3.91346	0.528379	-7.40655	1.29629e-13	4.13908e-12
ENSDARG00000078657	CU914780.1	55.903	-3.91333	0.863623	-4.53129	5.86244e-06	4.67778e-05
ENSDARG00000095826	smdt1	158.505	-3.91277	0.727912	-5.37533	7.64432e-08	8.83579e-07
ENSDARG00000045568	bcat1	548.832	-3.91151	0.558093	-7.00871	2.4052e-12	6.28161e-11
ENSDARG00000029587	MSRA	219.993	-3.91117	0.63766	-6.13362	8.59006e-10	1.46772e-08
ENSDARG00000076577	GPR123 (1 of 2)	8.24645	-3.90806	1.6253	-2.40451	0.016194	0.0477865
ENSDARG00000097322	si:dkey-81l17.6	461.075	-3.90727	0.569668	-6.85886	6.94112e-12	1.68462e-10
ENSDARG00000069728	rpz3	58.4366	-3.9066	0.806258	-4.84535	1.26389e-06	1.15249e-05
ENSDARG00000095011	si:ch211-67n3.9	15.194	-3.90542	1.36	-2.87163	0.00408363	0.0153672
ENSDARG00000043465	atp6v1b2	1431.7	-3.90434	0.491431	-7.94485	1.94426e-15	8.00269e-14
ENSDARG00000011208	COX5B (1 of 3)	8.34573	-3.90167	1.63545	-2.38568	0.0170475	0.0498527
ENSDARG00000040291	cadm4	1108.98	-3.89812	0.494959	-7.87564	3.39011e-15	1.35196e-13
ENSDARG00000067692	CDH18 (2 of 2)	50.2807	-3.89774	0.859921	-4.53267	5.82422e-06	4.65115e-05
ENSDARG00000067661	TRIM47 (34 of 86)	25.8025	-3.89568	1.10313	-3.53148	0.000413247	0.00210838
ENSDARG00000040741	KCNAB1 (2 of 3)	141.212	-3.89501	0.643656	-6.05137	1.43615e-09	2.33353e-08
ENSDARG00000076873	C8H9orf172 (2 of 2)	329.018	-3.89119	0.614918	-6.32799	2.48377e-10	4.68069e-09
ENSDARG00000071672	0	105.56	-3.89073	0.70737	-5.50027	3.79208e-08	4.66057e-07
ENSDARG00000060481	atl1	408.521	-3.89034	0.558739	-6.96271	3.33793e-12	8.5095e-11
ENSDARG00000092518	0	8.14818	-3.88799	1.60749	-2.41866	0.0155776	0.0463447
ENSDARG00000091788	NPFFR1	25.5355	-3.88777	1.09794	-3.54095	0.000398685	0.00203817
ENSDARG00000068323	astn1	469.131	-3.88732	0.580237	-6.69955	2.09069e-11	4.71128e-10
ENSDARG00000091395	CABZ01067945.1	487.001	-3.88572	0.524847	-7.40352	1.32616e-13	4.22745e-12
ENSDARG00000056877	vamp2	1060.27	-3.8855	0.537188	-7.23303	4.72337e-13	1.39039e-11
ENSDARG00000043474	atp2b3a	464.169	-3.88524	0.525704	-7.39056	1.4621e-13	4.63771e-12
ENSDARG00000075376	SGSM1 (2 of 2)	298.026	-3.88435	0.633922	-6.1275	8.92728e-10	1.51456e-08
ENSDARG00000009553	gng3	6442.35	-3.88372	0.482795	-8.04425	8.67771e-16	3.80828e-14
ENSDARG00000010029	spon1a	222.077	-3.88187	0.654892	-5.9275	3.07578e-09	4.70348e-08
ENSDARG00000075706	MYRIP (2 of 2)	238.391	-3.88178	0.584509	-6.64109	3.11366e-11	6.77044e-10
ENSDARG00000086257	FP102463.1	227.991	-3.87955	0.666639	-5.81957	5.89988e-09	8.53972e-08
ENSDARG00000076224	si:dkey-11f4.16	196.445	-3.87702	0.592153	-6.54734	5.8572e-11	1.20543e-09
ENSDARG00000060368	syn1	825.525	-3.87326	0.55937	-6.92431	4.38099e-12	1.0949e-10
ENSDARG00000076500	chgb	323.155	-3.8715	0.548205	-7.06213	1.63966e-12	4.44536e-11
ENSDARG00000042383	zbtb25	142.71	-3.8703	0.666344	-5.80826	6.31236e-09	9.08885e-08
ENSDARG00000014623	0	10.6346	-3.86981	1.5262	-2.53559	0.0112258	0.0352817
ENSDARG00000094688	si:dkey-21c19.4	10.6346	-3.86981	1.5262	-2.53559	0.0112258	0.0352817
ENSDARG00000078542	inpp5ja	10.303	-3.86715	1.50049	-2.57725	0.00995899	0.0319053
ENSDARG00000040008	neurod6a	251.077	-3.86553	0.615007	-6.28535	3.27119e-10	6.04022e-09
ENSDARG00000022509	cox4i2	262.499	-3.86552	0.765456	-5.04996	4.41901e-07	4.44956e-06
ENSDARG00000076070	DLGAP2 (2 of 3)	29.4297	-3.86389	1.06525	-3.62721	0.000286497	0.00152804
ENSDARG00000090963	ATP6AP1L (1 of 2)	784.132	-3.8636	0.49911	-7.74098	9.86496e-15	3.6607e-13
ENSDARG00000077504	si:ch211-103n10.5	12.8907	-3.8617	1.46158	-2.64213	0.00823855	0.0274695
ENSDARG00000092987	zmat4a	57.2875	-3.85963	0.825822	-4.67368	2.95849e-06	2.4975e-05
ENSDARG00000069297	upf3a	542.607	-3.8595	0.531823	-7.25711	3.9546e-13	1.17853e-11
ENSDARG00000041033	or119-2	18.9041	-3.85815	1.21289	-3.18095	0.00146794	0.00635654
ENSDARG00000075956	FAXC (1 of 2)	70.1177	-3.85633	0.859885	-4.48471	7.3014e-06	5.73604e-05
ENSDARG00000063713	SYNGAP1 (1 of 2)	19.8998	-3.85598	1.26352	-3.05178	0.00227486	0.00931559
ENSDARG00000025855	camk2n1a	2990.84	-3.85209	0.48085	-8.01099	1.13786e-15	4.83894e-14
ENSDARG00000079008	si:dkey-7f3.9	358.981	-3.85175	0.660323	-5.83313	5.4397e-09	7.93337e-08
ENSDARG00000055302	grid2	75.4583	-3.85057	0.890697	-4.3231	1.53855e-05	0.000111594
ENSDARG00000074601	cbln2a	10.2529	-3.85046	1.51417	-2.54296	0.0109919	0.0346857
ENSDARG00000076701	B4GALNT4 (2 of 2)	32.8915	-3.85002	1.05249	-3.65801	0.000254185	0.0013771
ENSDARG00000087671	ntn4	14.5125	-3.84989	1.33398	-2.88603	0.00390136	0.0147855
ENSDARG00000093082	CABZ01049362.2	15.058	-3.84897	1.37316	-2.80299	0.00506307	0.018387
ENSDARG00000059690	slc29a4	299.306	-3.84464	0.549285	-6.99937	2.57122e-12	6.68797e-11
ENSDARG00000073917	b3galtla	224.31	-3.84269	0.579982	-6.62553	3.45996e-11	7.48957e-10
ENSDARG00000093382	si:dkey-88p24.9	691.355	-3.84171	0.620962	-6.18671	6.14315e-10	1.08334e-08
ENSDARG00000090145	TMEM240 (2 of 2)	210.745	-3.84004	0.607114	-6.32507	2.53111e-10	4.75592e-09
ENSDARG00000061580	kctd7	164.153	-3.83972	0.627736	-6.11677	9.54902e-10	1.60587e-08
ENSDARG00000031534	TRIM35 (8 of 43)	16.6162	-3.83728	1.29516	-2.96279	0.00304865	0.0119839
ENSDARG00000097652	si:dkey-234i14.2	18.9205	-3.83496	1.26929	-3.02135	0.00251648	0.0101643
ENSDARG00000029368	SRPK2	480.896	-3.83417	0.521521	-7.35189	1.95428e-13	6.09823e-12
ENSDARG00000061047	abcg4a	17.877	-3.8339	1.33903	-2.8632	0.00419388	0.0156869
ENSDARG00000036560	si:dkey-24g18.3	12.2921	-3.83155	1.42858	-2.68206	0.00731699	0.0248757
ENSDARG00000077920	CR352286.1	68.9542	-3.83082	0.810424	-4.72694	2.27931e-06	1.97001e-05
ENSDARG00000090659	SGCZ	18.5571	-3.82947	1.26222	-3.0339	0.00241411	0.00980642
ENSDARG00000022895	mcf2a	129.308	-3.82686	0.775182	-4.93673	7.94453e-07	7.57489e-06
ENSDARG00000094681	hbl2	10.6346	-3.82371	1.58242	-2.41637	0.0156762	0.0465658
ENSDARG00000028000	pfkpa	1172.97	-3.82328	0.487377	-7.8446	4.34344e-15	1.7004e-13
ENSDARG00000042418	wbscr17	130.536	-3.82283	0.644191	-5.93431	2.95093e-09	4.51974e-08
ENSDARG00000074194	zgc:194981	259.603	-3.82054	0.601775	-6.34878	2.17025e-10	4.10596e-09
ENSDARG00000056620	grpr	16.3695	-3.81518	1.31238	-2.90707	0.00364836	0.0139838
ENSDARG00000069370	tcp10	29.5637	-3.81479	1.12305	-3.39683	0.000681725	0.00327439
ENSDARG00000003533	col8a1b	20.6966	-3.81171	1.25979	-3.02567	0.00248085	0.0100457
ENSDARG00000075204	SYNDIG1	242.669	-3.81143	0.581364	-6.55601	5.52654e-11	1.14721e-09
ENSDARG00000053110	pkib	532.75	-3.8096	0.522575	-7.29004	3.09854e-13	9.37842e-12
ENSDARG00000057913	syt11a	4805.93	-3.80354	0.489365	-7.7724	7.70137e-15	2.90836e-13
ENSDARG00000011239	ppp1r14aa	677.467	-3.79955	0.556296	-6.83008	8.48654e-12	2.02644e-10
ENSDARG00000010096	slc1a6	21.9196	-3.79868	1.2724	-2.98545	0.0028316	0.0112713
ENSDARG00000062217	KCNJ3 (1 of 2)	205.742	-3.79699	0.610162	-6.22293	4.87963e-10	8.79065e-09
ENSDARG00000027075	ano1	390.548	-3.79691	0.554631	-6.84584	7.603e-12	1.82453e-10
ENSDARG00000056262	slc35g2a	301.373	-3.7969	0.644054	-5.89532	3.73961e-09	5.61584e-08
ENSDARG00000076093	ftr76	24.635	-3.79631	1.12072	-3.38738	0.000705645	0.00337579
ENSDARG00000007663	amph	1127.08	-3.79627	0.485169	-7.82463	5.09162e-15	1.97321e-13
ENSDARG00000079534	CABZ01112215.1	34.3694	-3.79434	1.10462	-3.43499	0.000592586	0.00289324
ENSDARG00000045033	bnip3	229.691	-3.79432	0.586611	-6.4682	9.91794e-11	1.97353e-09
ENSDARG00000077022	fam131a	333.131	-3.79328	0.590976	-6.41866	1.37475e-10	2.67465e-09
ENSDARG00000060182	pdzd4	16.0677	-3.79234	1.27552	-2.97316	0.00294751	0.0116602
ENSDARG00000088181	MPPED1	73.2742	-3.79154	0.781209	-4.85343	1.21346e-06	1.11019e-05
ENSDARG00000039203	0	221.765	-3.78981	0.622632	-6.08676	1.15219e-09	1.89943e-08
ENSDARG00000003054	tacr3l	20.0642	-3.78812	1.23061	-3.07826	0.00208215	0.0086294
ENSDARG00000095057	si:dkey-103d23.3	16.0697	-3.78744	1.32424	-2.86008	0.00423528	0.015814
ENSDARG00000031489	OGN (1 of 2)	12.6882	-3.78736	1.46799	-2.57997	0.00988096	0.0316876
ENSDARG00000014215	cdh13	241.158	-3.7837	0.566858	-6.67487	2.47458e-11	5.4737e-10
ENSDARG00000092991	taar19e	10.3522	-3.7837	1.58904	-2.38112	0.0172602	0.050353
ENSDARG00000089252	CABZ01058048.1	399.715	-3.78367	0.587962	-6.43522	1.23294e-10	2.4134e-09
ENSDARG00000034808	kcnip1b	931.543	-3.78323	0.531269	-7.12112	1.07053e-12	2.97365e-11
ENSDARG00000045638	slc13a1	26.8718	-3.78291	1.09855	-3.44356	0.000574106	0.00281373
ENSDARG00000086973	GPRIN1	74.9986	-3.78213	0.925823	-4.08516	4.40473e-05	0.000288574
ENSDARG00000012347	nacad	732.863	-3.78108	0.51226	-7.38117	1.56903e-13	4.95236e-12
ENSDARG00000055722	bco2a	36.0189	-3.77929	0.941489	-4.01416	5.96569e-05	0.000378332
ENSDARG00000079781	SLITRK4	56.241	-3.77666	0.961428	-3.92818	8.55913e-05	0.000521139
ENSDARG00000017545	si:dkey-178m19.1	29.4083	-3.7749	1.08416	-3.48185	0.000497958	0.00248746
ENSDARG00000017860	rgs5b	122.139	-3.77481	0.661137	-5.70957	1.13265e-08	1.53973e-07
ENSDARG00000060656	si:ch211-10a23.2	870.087	-3.77215	0.543418	-6.94152	3.87909e-12	9.79815e-11
ENSDARG00000074183	0	339.945	-3.77076	0.555704	-6.78556	1.15636e-11	2.70738e-10
ENSDARG00000075865	CABZ01076351.1	19.5976	-3.76972	1.17428	-3.21024	0.00132622	0.00581625
ENSDARG00000096248	ighd	19.5976	-3.76972	1.17428	-3.21024	0.00132622	0.00581625
ENSDARG00000057173	zgc:123282	15.821	-3.76734	1.31817	-2.858	0.00426323	0.0158875
ENSDARG00000086300	FAM107A	86.2979	-3.76617	0.822675	-4.57795	4.69546e-06	3.82935e-05
ENSDARG00000042940	nab1a	216.423	-3.76477	0.609621	-6.17559	6.5917e-10	1.15292e-08
ENSDARG00000054683	prdm8b	281.963	-3.76443	0.624677	-6.02621	1.67854e-09	2.69098e-08
ENSDARG00000069529	0	440.86	-3.7625	0.548721	-6.85687	7.03881e-12	1.70189e-10
ENSDARG00000096459	si:dkey-97l20.5	15.8702	-3.76105	1.34141	-2.8038	0.00505038	0.0183548
ENSDARG00000022045	map1ab	12339.5	-3.75929	0.478776	-7.85188	4.09844e-15	1.61435e-13
ENSDARG00000013087	ndrg3a	3118.35	-3.75651	0.519839	-7.2263	4.96315e-13	1.45208e-11
ENSDARG00000063527	ELMO2	82.236	-3.75447	0.80048	-4.69027	2.72845e-06	2.31654e-05
ENSDARG00000030376	grin2bb	409.45	-3.75226	0.646358	-5.80524	6.42737e-09	9.24061e-08
ENSDARG00000089605	CABZ01079081.1	15.5857	-3.74976	1.27789	-2.93434	0.00334259	0.0129668
ENSDARG00000061586	gphnb	302.391	-3.74769	0.581311	-6.44695	1.14122e-10	2.243e-09
ENSDARG00000018153	nt5c1ba	91.6137	-3.74738	0.717243	-5.2247	1.7444e-07	1.89226e-06
ENSDARG00000055288	slmo1	45.9593	-3.74725	0.895136	-4.18623	2.83623e-05	0.000194638
ENSDARG00000079393	tmprss15	11.3435	-3.74702	1.40624	-2.66457	0.00770879	0.0260013
ENSDARG00000037794	nptx2a	13.349	-3.74521	1.33099	-2.81385	0.00489515	0.0178819
ENSDARG00000067798	ppapdc1a	15.7024	-3.74518	1.31573	-2.84646	0.0044208	0.0163704
ENSDARG00000096628	si:ch73-119o17.1	67.9593	-3.74495	0.990933	-3.77922	0.00015732	0.000899197
ENSDARG00000003933	pkma	3404.13	-3.74377	0.472061	-7.93071	2.17903e-15	8.89287e-14
ENSDARG00000054002	hn1a	347.765	-3.74153	0.558428	-6.70012	2.08255e-11	4.69846e-10
ENSDARG00000076679	RAI1	323.201	-3.7414	0.596858	-6.2685	3.64543e-10	6.67993e-09
ENSDARG00000034321	palmdb	35.2873	-3.73975	0.960461	-3.8937	9.87261e-05	0.00059285
ENSDARG00000078994	si:ch211-198o8.4	84.7764	-3.73939	0.888982	-4.20637	2.59501e-05	0.000179171
ENSDARG00000091101	fabp10b	48.6459	-3.73869	0.870527	-4.29475	1.74893e-05	0.000125679
ENSDARG00000034493	grin2aa	98.6358	-3.73846	0.688547	-5.42948	5.65175e-08	6.71019e-07
ENSDARG00000014953	cnih3	144.671	-3.7357	0.636943	-5.86504	4.49027e-09	6.66502e-08
ENSDARG00000062208	prrt1	692.663	-3.73544	0.506906	-7.36909	1.71791e-13	5.39569e-12
ENSDARG00000071678	atcaya	36.6306	-3.73189	0.936241	-3.98604	6.71857e-05	0.000419982
ENSDARG00000051824	tmeff2a	403.146	-3.73134	0.615366	-6.06361	1.33103e-09	2.17746e-08
ENSDARG00000097208	C25H11orf96	151.398	-3.72735	0.638723	-5.83563	5.35869e-09	7.82116e-08
ENSDARG00000069423	tmie	48.434	-3.72529	0.975156	-3.82019	0.000133346	0.000773908
ENSDARG00000031876	pard6ga	11.3271	-3.72522	1.42196	-2.61979	0.00879848	0.0288904
ENSDARG00000061419	zmat4b	59.0673	-3.71961	0.96424	-3.85756	0.000114524	0.00067631
ENSDARG00000043899	psma6l	21.3216	-3.71803	1.19318	-3.11606	0.00183283	0.00772939
ENSDARG00000088100	KCNIP4	32.4867	-3.71662	0.970599	-3.82921	0.000128557	0.000750417
ENSDARG00000053665	gabrg2	866.861	-3.71617	0.554075	-6.70698	1.98699e-11	4.50401e-10
ENSDARG00000063026	mlc1	33.2023	-3.71511	1.07026	-3.47124	0.000518057	0.00257315
ENSDARG00000062135	sytl5	21.0098	-3.71437	1.44072	-2.57813	0.00993371	0.0318402
ENSDARG00000018069	rdh12	402.276	-3.71231	0.527777	-7.03386	2.00897e-12	5.32642e-11
ENSDARG00000068624	CLMN (2 of 3)	41.1512	-3.70833	0.927092	-3.99996	6.33537e-05	0.00039849
ENSDARG00000086314	CU633991.1	9.15491	-3.70727	1.5197	-2.43948	0.0147085	0.0442659
ENSDARG00000002546	rundc3ab	661.008	-3.70518	0.506894	-7.30957	2.67999e-13	8.164e-12
ENSDARG00000041917	si:dkeyp-59a8.3	15.1221	-3.7044	1.29433	-2.86203	0.00420933	0.0157355
ENSDARG00000077905	CSMD3	67.446	-3.70379	0.783604	-4.72661	2.28298e-06	1.97229e-05
ENSDARG00000088536	VAV1 (1 of 2)	13.8995	-3.69737	1.47019	-2.51489	0.011907	0.037119
ENSDARG00000087188	nfil3-6	311.416	-3.6944	0.564142	-6.54871	5.80366e-11	1.19697e-09
ENSDARG00000078110	NLRP6 (20 of 145)	14.5462	-3.69413	1.48433	-2.48876	0.0128191	0.0395266
ENSDARG00000074653	si:ch211-233m11.1	17.5401	-3.69284	1.28861	-2.86576	0.00416012	0.0155848
ENSDARG00000076351	brinp3a	155.885	-3.69025	0.631857	-5.84033	5.20988e-09	7.61554e-08
ENSDARG00000053544	HSPA4L	463.1	-3.68763	0.53585	-6.88184	5.9086e-12	1.45796e-10
ENSDARG00000055855	kcnc3a	1773.96	-3.68608	0.487346	-7.56358	3.92132e-14	1.34599e-12
ENSDARG00000037324	klhl17	648.168	-3.68445	0.509278	-7.23466	4.66706e-13	1.37592e-11
ENSDARG00000054655	CD22 (11 of 48)	11.1777	-3.68319	1.44275	-2.55289	0.0106833	0.0338311
ENSDARG00000040004	PKHD1L1 (1 of 2)	28.2137	-3.68111	1.09682	-3.35615	0.00079035	0.00371458
ENSDARG00000041483	paqr6	454.444	-3.67988	0.5476	-6.72002	1.81697e-11	4.13794e-10
ENSDARG00000013312	cadps2	346.06	-3.67953	0.573716	-6.4135	1.4222e-10	2.76136e-09
ENSDARG00000052425	hrh1	10.8615	-3.67934	1.41806	-2.59463	0.00946918	0.0306425
ENSDARG00000079264	baiap3	138.437	-3.67891	0.664822	-5.53368	3.13573e-08	3.9165e-07
ENSDARG00000079333	cd40lg	17.7098	-3.6737	1.34956	-2.72214	0.0064861	0.022525
ENSDARG00000074182	prokr1a	52.9616	-3.67175	0.832626	-4.40984	1.03446e-05	7.84703e-05
ENSDARG00000059818	kif5ab	15.2358	-3.67149	1.32759	-2.76552	0.00568318	0.0202675
ENSDARG00000021584	cntn5	137.878	-3.66994	0.648677	-5.65758	1.53525e-08	2.03662e-07
ENSDARG00000033201	0	854.602	-3.66906	0.573509	-6.39756	1.57883e-10	3.03994e-09
ENSDARG00000093739	C9H17orf105 (2 of 2)	34.8551	-3.66889	0.997831	-3.67686	0.000236122	0.00128868
ENSDARG00000001835	nalcn	223.64	-3.66548	0.587175	-6.24256	4.30456e-10	7.81324e-09
ENSDARG00000039385	dlg4b	26.4519	-3.66484	1.06271	-3.44859	0.000563517	0.00277031
ENSDARG00000055154	slc8a4a	48.7709	-3.66369	0.908604	-4.03221	5.52539e-05	0.000352652
ENSDARG00000089236	METTL15	64.5427	-3.66351	0.774535	-4.72995	2.24575e-06	1.94275e-05
ENSDARG00000019622	rims2a	1671.97	-3.66325	0.47882	-7.65058	2.00074e-14	7.06954e-13
ENSDARG00000078078	lrfn4b	128.426	-3.66237	0.647943	-5.6523	1.58311e-08	2.09001e-07
ENSDARG00000016538	zgc:55888	18.7647	-3.66149	1.22503	-2.98888	0.00279998	0.0111686
ENSDARG00000006923	cacna1ab	135.984	-3.66092	0.718052	-5.09841	3.42516e-07	3.52077e-06
ENSDARG00000078202	C21H5orf24 (2 of 2)	608.483	-3.66036	0.518485	-7.05972	1.66836e-12	4.5168e-11
ENSDARG00000097219	si:ch211-214o2.3	16.5801	-3.65821	1.29724	-2.82	0.0048023	0.0175828
ENSDARG00000038198	tubb4b	493.616	-3.65517	0.581605	-6.28462	3.28656e-10	6.0628e-09
ENSDARG00000014490	tac1	618.273	-3.65494	0.506473	-7.21646	5.33589e-13	1.55169e-11
ENSDARG00000028628	gdap1l1	72.1625	-3.6533	0.832324	-4.38928	1.13726e-05	8.5426e-05
ENSDARG00000045798	ptn	124.821	-3.65288	0.787729	-4.63723	3.53116e-06	2.94218e-05
ENSDARG00000042608	CABZ01078431.1	59.8697	-3.65268	0.809489	-4.51233	6.41199e-06	5.09513e-05
ENSDARG00000087867	SLC2A13 (3 of 3)	425.14	-3.65139	0.64546	-5.65704	1.54004e-08	2.04157e-07
ENSDARG00000037894	ezh1	612.361	-3.65117	0.531201	-6.87343	6.26775e-12	1.53476e-10
ENSDARG00000079500	kif3cb	451.489	-3.65017	0.531453	-6.86828	6.49805e-12	1.58309e-10
ENSDARG00000091377	galn	317.748	-3.6493	0.548475	-6.65354	2.86123e-11	6.29273e-10
ENSDARG00000078389	si:dkey-188i13.7	29.0219	-3.64675	1.04538	-3.48845	0.000485835	0.0024337
ENSDARG00000016611	scrn3	259.199	-3.64608	0.598188	-6.09521	1.09291e-09	1.81259e-08
ENSDARG00000095301	si:dkey-253a1.2	12.6347	-3.64572	1.3588	-2.68304	0.00729557	0.0248248
ENSDARG00000010023	CU856539.1	628.279	-3.64489	0.603941	-6.03517	1.58795e-09	2.56716e-08
ENSDARG00000035340	zgc:194261	148.484	-3.64451	0.62655	-5.81678	5.99914e-09	8.67686e-08
ENSDARG00000041104	CU694368.1	150.454	-3.64304	0.636852	-5.72039	1.0628e-08	1.45403e-07
ENSDARG00000057625	dusp14	86.0953	-3.64299	0.723375	-5.03611	4.75089e-07	4.75634e-06
ENSDARG00000096601	FAM13C (10 of 10)	172.389	-3.6417	0.612915	-5.94161	2.82237e-09	4.33666e-08
ENSDARG00000088742	MPZL2 (2 of 2)	18.384	-3.64098	1.20675	-3.01718	0.00255142	0.0102859
ENSDARG00000059535	LRRTM4 (1 of 4)	26.5218	-3.63866	1.23494	-2.94641	0.00321483	0.012535
ENSDARG00000007177	CABZ01088933.1	20.3045	-3.63858	1.15938	-3.13838	0.00169886	0.00723413
ENSDARG00000008797	scn4aa	10.8298	-3.63852	1.46907	-2.47676	0.0132582	0.0406392
ENSDARG00000071823	adarb2	41.6134	-3.63849	0.941127	-3.8661	0.000110589	0.000655441
ENSDARG00000056605	wbp2	1006.85	-3.63782	0.494258	-7.36017	1.83676e-13	5.75021e-12
ENSDARG00000054456	clip3	2046.59	-3.63585	0.484517	-7.50407	6.18686e-14	2.03986e-12
ENSDARG00000068576	olfcd3	19.6989	-3.63376	1.36952	-2.65332	0.00797048	0.0267339
ENSDARG00000086214	ntrk3b	71.2477	-3.63376	0.760146	-4.78035	1.74993e-06	1.54939e-05
ENSDARG00000091077	0	18.1844	-3.63324	1.19859	-3.03126	0.00243537	0.00988026
ENSDARG00000078560	slc9a5	161.75	-3.63308	0.632624	-5.74287	9.30843e-09	1.29563e-07
ENSDARG00000079561	OSCP1 (2 of 2)	21.7789	-3.63251	1.13176	-3.20962	0.0013291	0.00582755
ENSDARG00000088017	CU855733.1	10.7623	-3.63189	1.44589	-2.51188	0.0120091	0.0374009
ENSDARG00000063008	si:dkeyp-27e10.3	255.398	-3.63097	0.671935	-5.40376	6.52598e-08	7.63961e-07
ENSDARG00000037954	tnnt1	13.002	-3.6296	1.44967	-2.50374	0.0122889	0.0381364
ENSDARG00000071298	chrm3b	12.5508	-3.62956	1.37391	-2.64178	0.0082471	0.0274866
ENSDARG00000077514	SLITRK1	32.8282	-3.62461	0.978627	-3.70377	0.000212421	0.00117029
ENSDARG00000092774	tarsl2	780.615	-3.622	0.55312	-6.5483	5.81957e-11	1.19897e-09
ENSDARG00000098044	si:ch211-136a13.3	60.582	-3.61995	0.832398	-4.34882	1.36874e-05	0.000100611
ENSDARG00000079161	BSN (1 of 3)	376.417	-3.61923	0.561904	-6.441	1.18685e-10	2.32793e-09
ENSDARG00000020191	ppef1	86.5712	-3.61902	0.734529	-4.927	8.35004e-07	7.92614e-06
ENSDARG00000044414	csmd1	21.4801	-3.61811	1.12216	-3.22423	0.00126311	0.00557636
ENSDARG00000074865	FRMPD3	128.048	-3.61808	0.699696	-5.17093	2.32934e-07	2.46556e-06
ENSDARG00000097434	si:dkey-202b22.8	12.6848	-3.61772	1.39181	-2.59929	0.00934158	0.030301
ENSDARG00000020475	znrf1	593.842	-3.61687	0.520413	-6.95001	3.65253e-12	9.23801e-11
ENSDARG00000016994	ssrp1b	194.423	-3.61463	0.670621	-5.38998	7.04674e-08	8.20368e-07
ENSDARG00000078222	aatka	602.568	-3.61277	0.517272	-6.98428	2.86328e-12	7.39757e-11
ENSDARG00000037403	HSPA8 (1 of 2)	452.15	-3.61121	0.599697	-6.02173	1.72565e-09	2.7596e-08
ENSDARG00000006372	ugt5c2	59.2032	-3.61022	0.923436	-3.90955	9.24681e-05	0.000560347
ENSDARG00000052769	glrbb	464.946	-3.60731	0.536753	-6.72061	1.80964e-11	4.12633e-10
ENSDARG00000074213	eif3bb	16.8421	-3.60624	1.32201	-2.72785	0.00637494	0.0222273
ENSDARG00000006832	GALNT9	93.7786	-3.60446	0.749079	-4.81185	1.49538e-06	1.3457e-05
ENSDARG00000039256	speg	503.433	-3.60158	0.530412	-6.79014	1.12023e-11	2.6324e-10
ENSDARG00000078272	CABP7 (2 of 2)	23.0209	-3.60023	1.09316	-3.29341	0.000989804	0.00451067
ENSDARG00000013880	spata20	179.267	-3.60015	0.61682	-5.83662	5.32698e-09	7.78079e-08
ENSDARG00000036587	cbr1	309.528	-3.60008	0.614959	-5.85418	4.79369e-09	7.04467e-08
ENSDARG00000039914	gapdhs	13546.8	-3.59658	0.529789	-6.7887	1.13152e-11	2.65568e-10
ENSDARG00000074508	HAP1	373.372	-3.59354	0.585841	-6.13398	8.57083e-10	1.46573e-08
ENSDARG00000096361	si:dkey-10p5.10	420.92	-3.59351	0.55346	-6.49281	8.42474e-11	1.68688e-09
ENSDARG00000038978	dnajb4	348.746	-3.59225	0.593756	-6.05004	1.44807e-09	2.35091e-08
ENSDARG00000056250	add3b	800.835	-3.5915	0.525604	-6.83309	8.31068e-12	1.98939e-10
ENSDARG00000058154	znf385c	498.226	-3.59143	0.586089	-6.1278	8.91038e-10	1.51456e-08
ENSDARG00000071209	oprl1	251.799	-3.59037	0.595696	-6.02719	1.66839e-09	2.67695e-08
ENSDARG00000087981	CABZ01088330.1	577.528	-3.58956	0.570401	-6.29305	3.11285e-10	5.78677e-09
ENSDARG00000036344	calb2b	247.573	-3.58848	0.731905	-4.90293	9.44154e-07	8.84862e-06
ENSDARG00000036577	atp6v0cb	2780.41	-3.58707	0.47137	-7.60989	2.74321e-14	9.60473e-13
ENSDARG00000061647	nrxn1a	3702.01	-3.58547	0.474969	-7.54886	4.39085e-14	1.48855e-12
ENSDARG00000094806	taar18e	38.5136	-3.58535	1.02444	-3.49981	0.000465596	0.00234285
ENSDARG00000077715	GRIK3	26.3175	-3.5851	1.1054	-3.24327	0.00118165	0.00526327
ENSDARG00000043746	nrxn3a	511.318	-3.58285	0.552061	-6.48996	8.58584e-11	1.71735e-09
ENSDARG00000035256	eef2l2	1275.85	-3.58224	0.530768	-6.74916	1.48701e-11	3.43136e-10
ENSDARG00000091641	CABZ01007222.1	306.512	-3.58222	0.573179	-6.24975	4.11116e-10	7.48339e-09
ENSDARG00000013750	eno1b	221.929	-3.58198	0.646292	-5.54235	2.9844e-08	3.74457e-07
ENSDARG00000056726	mettl7a	58.8342	-3.58096	0.797628	-4.4895	7.1389e-06	5.61932e-05
ENSDARG00000086694	CABZ01102076.1	35.1947	-3.58092	0.937305	-3.82044	0.000133215	0.000773844
ENSDARG00000097373	TRIM47 (83 of 86)	39.5187	-3.58052	0.916983	-3.90468	9.43503e-05	0.000570136
ENSDARG00000063019	panx2	23.1028	-3.5801	1.10355	-3.24417	0.00117793	0.00524977
ENSDARG00000090676	0	17.9829	-3.57982	1.22302	-2.92704	0.00342204	0.0132138
ENSDARG00000095540	sid1	17.9829	-3.57982	1.22302	-2.92704	0.00342204	0.0132138
ENSDARG00000037588	bhlhe23	172.016	-3.57949	0.664113	-5.38988	7.05051e-08	8.20368e-07
ENSDARG00000075098	wdr17	69.3736	-3.5774	0.841549	-4.25097	2.12845e-05	0.000150195
ENSDARG00000033161	sst1.2	58.2212	-3.5773	0.797664	-4.48472	7.30102e-06	5.73604e-05
ENSDARG00000093091	iqsec3b	45.7968	-3.57585	0.921422	-3.8808	0.000104115	0.000621133
ENSDARG00000024032	coch	45.7043	-3.57301	1.10323	-3.23869	0.00120079	0.00532939
ENSDARG00000056101	kcnd3	678.805	-3.572	0.506502	-7.0523	1.75978e-12	4.71778e-11
ENSDARG00000036067	si:dkey-78a14.5	58.7837	-3.57095	0.800558	-4.46057	8.17422e-06	6.34336e-05
ENSDARG00000070625	enpp5	189.282	-3.57087	0.631292	-5.65645	1.54538e-08	2.04582e-07
ENSDARG00000089889	CU861453.1	49.0423	-3.56849	0.873953	-4.08316	4.44277e-05	0.000290829
ENSDARG00000063014	dbpa	22.2087	-3.56816	1.2219	-2.92018	0.00349824	0.0134648
ENSDARG00000016739	LRRC4C	24.0146	-3.56808	1.19949	-2.97466	0.00293313	0.0116081
ENSDARG00000056587	cyp2r1	64.6307	-3.56629	0.795896	-4.48085	7.43462e-06	5.82111e-05
ENSDARG00000062134	KCNAB2 (1 of 2)	65.4245	-3.56379	0.781286	-4.56144	5.08036e-06	4.10314e-05
ENSDARG00000094052	taok3b	58.8509	-3.56091	0.912149	-3.90387	9.46667e-05	0.000571688
ENSDARG00000059832	bai3	295.28	-3.56061	0.704214	-5.05615	4.27797e-07	4.3166e-06
ENSDARG00000017429	sphkap	48.0677	-3.56055	0.912222	-3.90316	9.49443e-05	0.000573005
ENSDARG00000092796	0	26.7423	-3.55765	1.41128	-2.52088	0.0117063	0.0365646
ENSDARG00000063150	nrxn2b	71.635	-3.55746	0.756638	-4.70167	2.58043e-06	2.20743e-05
ENSDARG00000062323	adam23a	936.528	-3.55729	0.491918	-7.23147	4.77802e-13	1.40218e-11
ENSDARG00000089877	C7H4orf48	1672.14	-3.55715	0.517979	-6.86736	6.53995e-12	1.59128e-10
ENSDARG00000031438	kcnj11l	395.551	-3.55694	0.586793	-6.06166	1.34726e-09	2.20214e-08
ENSDARG00000058966	zgc:112332	420.02	-3.54911	0.529643	-6.70093	2.07092e-11	4.67771e-10
ENSDARG00000062640	kcnh8	31.0885	-3.54907	1.1717	-3.02899	0.00245376	0.00994649
ENSDARG00000010312	cp	655.72	-3.54823	0.619661	-5.72608	1.02776e-08	1.41143e-07
ENSDARG00000061746	arhgef9a	192.048	-3.54419	0.648738	-5.4632	4.67621e-08	5.64256e-07
ENSDARG00000056940	or125-8	30.9584	-3.54353	1.15772	-3.06079	0.00220755	0.00907088
ENSDARG00000040625	slc8a2b	82.0516	-3.54249	0.716727	-4.94259	7.70897e-07	7.3759e-06
ENSDARG00000069246	rxfp3.3a3	27.1932	-3.54158	1.08644	-3.25981	0.00111488	0.00500591
ENSDARG00000034011	CABZ01072856.1	22.4704	-3.54101	1.10917	-3.1925	0.00141046	0.00613531
ENSDARG00000014169	SYT2 (1 of 2)	69.0657	-3.53946	0.753873	-4.69504	2.66556e-06	2.27116e-05
ENSDARG00000004580	nmnat2	1062.92	-3.5394	0.487513	-7.26012	3.86759e-13	1.15619e-11
ENSDARG00000077562	lrrtm4l2	33.0783	-3.53871	1.12354	-3.14961	0.00163489	0.00699753
ENSDARG00000061621	THEM4	145.667	-3.53772	0.670074	-5.27959	1.29471e-07	1.44356e-06
ENSDARG00000004260	cul5b	47.0522	-3.53721	0.859368	-4.11606	3.85404e-05	0.000257588
ENSDARG00000033393	NPBWR2 (1 of 2)	76.553	-3.53614	0.737163	-4.79696	1.61095e-06	1.43959e-05
ENSDARG00000039269	arg2	538.009	-3.53392	0.672183	-5.25738	1.46123e-07	1.60594e-06
ENSDARG00000014053	olfm1b	1416.86	-3.53324	0.497783	-7.09795	1.26623e-12	3.48204e-11
ENSDARG00000025189	cpne8	15.1331	-3.53282	1.2633	-2.7965	0.00516599	0.0186901
ENSDARG00000004302	slc45a1	254.027	-3.52506	0.604495	-5.83141	5.49617e-09	8.00359e-08
ENSDARG00000001994	stxbp1a	2025.48	-3.52437	0.492016	-7.16311	7.88666e-13	2.24589e-11
ENSDARG00000030832	otof	272.455	-3.52355	0.556842	-6.32774	2.48778e-10	4.68365e-09
ENSDARG00000018773	0	24.7583	-3.52039	1.11959	-3.14435	0.00166453	0.00710384
ENSDARG00000058248	si:dkeyp-77h1.4	60.8694	-3.51784	0.844252	-4.16681	3.08888e-05	0.000210697
ENSDARG00000059685	wdr47b	236.179	-3.51659	0.581386	-6.04863	1.46083e-09	2.36762e-08
ENSDARG00000089766	NRG3	224.652	-3.51516	0.590291	-5.95496	2.60128e-09	4.01943e-08
ENSDARG00000007825	map2k1	833.015	-3.51366	0.524777	-6.69553	2.14894e-11	4.83122e-10
ENSDARG00000071025	dytn	28.7321	-3.51273	1.01902	-3.44717	0.000566494	0.00278281
ENSDARG00000027799	ucmaa	18.3131	-3.51262	1.19276	-2.94495	0.00323008	0.0125815
ENSDARG00000071017	nt5e	49.1585	-3.51231	0.923207	-3.80447	0.000142108	0.000820053
ENSDARG00000061817	kif1aa	1893.76	-3.51219	0.505181	-6.95235	3.59261e-12	9.09843e-11
ENSDARG00000090933	CABZ01075947.1	20.0843	-3.50744	1.14899	-3.05262	0.00226851	0.00929551
ENSDARG00000002600	pcsk1	40.458	-3.50277	0.959087	-3.65219	0.000260013	0.00140353
ENSDARG00000010936	abcb4	66.6484	-3.49988	0.860252	-4.06844	4.73299e-05	0.000307668
ENSDARG00000094490	taar19k	28.7414	-3.4994	1.30091	-2.68996	0.00714611	0.0244243
ENSDARG00000061506	nsmfb	21.5108	-3.49608	1.25461	-2.78658	0.00532678	0.0191852
ENSDARG00000032623	rcan3	2409.61	-3.49341	0.477903	-7.30987	2.67408e-13	8.15892e-12
ENSDARG00000097371	mcf2b	11.4047	-3.49286	1.38313	-2.52533	0.0115589	0.0361923
ENSDARG00000004789	lrp1ba	18.1136	-3.49271	1.20297	-2.90339	0.00369142	0.0141207
ENSDARG00000073713	vav3b	13.5258	-3.49252	1.38164	-2.52781	0.0114776	0.035973
ENSDARG00000091411	si:ch211-214p13.9	39.9265	-3.49126	0.976146	-3.57658	0.000348117	0.00181293
ENSDARG00000035808	clcn4	419.511	-3.48907	0.544219	-6.41114	1.44433e-10	2.79586e-09
ENSDARG00000088741	si:dkey-19n13.5	325.895	-3.48686	0.553661	-6.29782	3.01854e-10	5.63324e-09
ENSDARG00000026322	dhrs13a.1	110.395	-3.48587	0.709208	-4.91515	8.87146e-07	8.3469e-06
ENSDARG00000041062	calb2a	293.618	-3.48492	0.631181	-5.52127	3.36559e-08	4.18456e-07
ENSDARG00000018856	dclk1a	627.537	-3.48189	0.51016	-6.82511	8.78608e-12	2.09017e-10
ENSDARG00000014302	brinp2	132.941	-3.47857	0.664854	-5.23208	1.67613e-07	1.82232e-06
ENSDARG00000079873	si:ch211-160d14.6	35.061	-3.47796	1.09999	-3.16182	0.00156788	0.00674222
ENSDARG00000030547	rnd1	1244.24	-3.47708	0.562309	-6.18358	6.26637e-10	1.10203e-08
ENSDARG00000075426	CU639413.2	11.904	-3.47577	1.45087	-2.39564	0.0165915	0.0487722
ENSDARG00000045789	srgap2b	148.119	-3.47456	0.638947	-5.43795	5.38975e-08	6.41468e-07
ENSDARG00000063544	pip4k2ab	32.9679	-3.47449	0.960436	-3.61762	0.000297322	0.00157876
ENSDARG00000092191	si:dkey-238c7.13	25.506	-3.47426	1.22749	-2.83037	0.00464941	0.017098
ENSDARG00000062501	hhipl1	73.3656	-3.47367	0.759388	-4.5743	4.77819e-06	3.88685e-05
ENSDARG00000001154	rimbp2	43.2051	-3.47246	0.927748	-3.74289	0.000181919	0.00102158
ENSDARG00000045014	tuba2	1558.71	-3.47064	0.498743	-6.95878	3.4323e-12	8.71542e-11
ENSDARG00000093445	si:dkey-153k10.7	56.1091	-3.47028	0.84566	-4.10364	4.06708e-05	0.000269763
ENSDARG00000012490	PDE1C (1 of 2)	16.3394	-3.4686	1.22542	-2.83055	0.00464683	0.0170917
ENSDARG00000096327	cd164l2	14.7832	-3.46814	1.27429	-2.72163	0.00649607	0.0225474
ENSDARG00000069548	zgc:162780	69.9085	-3.46721	1.02264	-3.39046	0.000697756	0.00334137
ENSDARG00000078852	KLHDC2	19.6882	-3.46583	1.20392	-2.87879	0.00399201	0.015082
ENSDARG00000069469	khdrbs2	152.988	-3.46537	0.656699	-5.27695	1.31352e-07	1.46284e-06
ENSDARG00000087059	fam213ab	33.021	-3.46518	1.0146	-3.41532	0.000637076	0.00308072
ENSDARG00000061301	gmpr2	24.6065	-3.46359	1.09954	-3.15004	0.00163246	0.00698867
ENSDARG00000038176	cyb561	65.7954	-3.46172	0.790197	-4.38083	1.18228e-05	8.82896e-05
ENSDARG00000095793	si:dkey-85n7.8	18.0481	-3.4588	1.31519	-2.62989	0.00854113	0.0282381
ENSDARG00000005095	glcea	237.75	-3.45783	0.659795	-5.24077	1.5991e-07	1.74251e-06
ENSDARG00000059747	si:dkey-106c17.3	246.621	-3.45705	0.560914	-6.16326	7.12639e-10	1.23855e-08
ENSDARG00000037345	THEM6 (1 of 2)	101.826	-3.45653	0.69283	-4.989	6.06935e-07	5.9432e-06
ENSDARG00000089298	0	17.6981	-3.45391	1.2158	-2.84086	0.0044992	0.0166219
ENSDARG00000079589	si:dkeyp-73d8.6	17.7165	-3.45303	1.27173	-2.71522	0.00662322	0.0229184
ENSDARG00000089477	si:ch211-132g1.3	132.145	-3.453	0.753181	-4.58455	4.54967e-06	3.71985e-05
ENSDARG00000012534	slc6a6a	1259.98	-3.45062	0.559374	-6.16872	6.8846e-10	1.19978e-08
ENSDARG00000074583	grid1a	79.3261	-3.45023	0.782979	-4.40654	1.05034e-05	7.95805e-05
ENSDARG00000058599	CABZ01084942.1	24.3314	-3.44958	1.32562	-2.60223	0.0092619	0.0301035
ENSDARG00000079618	sik2a	15.0994	-3.44757	1.32451	-2.60291	0.00924363	0.0300543
ENSDARG00000089172	PTPRM	25.9324	-3.44743	1.13673	-3.03275	0.00242336	0.00983778
ENSDARG00000055159	cyp27a1.4	57.1907	-3.4459	0.940599	-3.66351	0.000248779	0.00135085
ENSDARG00000034187	calm2a	1381.7	-3.4435	0.538861	-6.39034	1.65516e-10	3.17774e-09
ENSDARG00000036999	PTCHD2	11.1386	-3.44333	1.40536	-2.45014	0.0142799	0.0432062
ENSDARG00000088522	CR847851.5	11.1386	-3.44333	1.40536	-2.45014	0.0142799	0.0432062
ENSDARG00000041323	csdc2a	498.088	-3.43855	0.574175	-5.98869	2.11541e-09	3.33299e-08
ENSDARG00000061827	zbtb4	1218.47	-3.4385	0.520461	-6.60665	3.93112e-11	8.4172e-10
ENSDARG00000095272	0	27.5502	-3.43745	1.01621	-3.38262	0.00071799	0.00342632
ENSDARG00000061692	yjefn3	65.9869	-3.4373	0.786947	-4.3679	1.25449e-05	9.31033e-05
ENSDARG00000075227	GRM5 (2 of 2)	28.4954	-3.43323	1.01755	-3.37401	0.000740816	0.00351517
ENSDARG00000091359	CAMSAP3 (2 of 2)	27.9001	-3.43227	1.04828	-3.27418	0.0010597	0.00478688
ENSDARG00000086362	pou6f2	218.15	-3.43201	0.702404	-4.88609	1.02858e-06	9.53753e-06
ENSDARG00000013020	dtnbb	69.7479	-3.42844	0.791305	-4.33264	1.47333e-05	0.000107356
ENSDARG00000076364	EPB41L1	635.532	-3.42486	0.526862	-6.5005	8.00556e-11	1.60965e-09
ENSDARG00000077094	si:ch73-286h23.3	25.8272	-3.42454	1.04311	-3.28303	0.00102698	0.00465801
ENSDARG00000057448	SRCIN1 (1 of 2)	84.1532	-3.42415	0.715804	-4.78364	1.72145e-06	1.5291e-05
ENSDARG00000077799	EGR4 (1 of 2)	276.74	-3.42297	0.597221	-5.73149	9.95495e-09	1.37467e-07
ENSDARG00000076265	ano8a	25.4802	-3.42269	1.0954	-3.12461	0.00178043	0.00753321
ENSDARG00000005284	fbxl15	276.417	-3.42028	0.583274	-5.86393	4.52028e-09	6.6889e-08
ENSDARG00000071368	si:dkey-86k10.3	14.0863	-3.41825	1.28933	-2.65119	0.00802089	0.0268743
ENSDARG00000041375	si:ch211-57i17.5	20.4984	-3.41806	1.23221	-2.77392	0.00553848	0.0198472
ENSDARG00000088366	zgc:77938	18.05	-3.41743	1.37158	-2.49159	0.0127173	0.0392624
ENSDARG00000023445	atp2b3b	2129.78	-3.41711	0.472249	-7.23583	4.62688e-13	1.36617e-11
ENSDARG00000091683	cnrip1a	563.548	-3.41613	0.555025	-6.1549	7.51237e-10	1.30093e-08
ENSDARG00000034168	serpini1	41.5091	-3.41279	0.881357	-3.8722	0.000107858	0.000641323
ENSDARG00000075277	si:dkeyp-14d3.1	60.718	-3.4122	0.814658	-4.1885	2.80804e-05	0.000192841
ENSDARG00000057410	rxfp3	34.3724	-3.41018	0.946157	-3.60425	0.000313056	0.0016533
ENSDARG00000037478	CDH8	64.2609	-3.40924	0.829539	-4.1098	3.95997e-05	0.000263602
ENSDARG00000003250	pik3cd	146.683	-3.40712	0.630902	-5.40039	6.64956e-08	7.77008e-07
ENSDARG00000097182	si:ch211-207l3.2	89.8437	-3.40643	0.705114	-4.83104	1.35824e-06	1.2321e-05
ENSDARG00000077868	btbd17b	117.882	-3.40432	0.723709	-4.70399	2.55132e-06	2.18447e-05
ENSDARG00000005470	kif5aa	1747.46	-3.40274	0.482426	-7.0534	1.746e-12	4.68738e-11
ENSDARG00000078512	acaca	484.628	-3.40178	0.55042	-6.18034	6.39618e-10	1.12178e-08
ENSDARG00000008788	camk1gb	171.393	-3.401	0.605982	-5.61238	1.99567e-08	2.59195e-07
ENSDARG00000087587	NLRP6 (40 of 145)	32.5992	-3.39945	0.958725	-3.5458	0.000391419	0.00200529
ENSDARG00000037613	LGALS8 (2 of 2)	23.1462	-3.39562	1.18568	-2.86386	0.00418513	0.0156602
ENSDARG00000077569	lrrn3	607.582	-3.39529	0.553209	-6.13744	8.38593e-10	1.43795e-08
ENSDARG00000006636	slitrk2	56.2445	-3.39259	0.852598	-3.97912	6.9171e-05	0.00043113
ENSDARG00000077051	0	123.843	-3.38859	0.662689	-5.11339	3.16429e-07	3.27363e-06
ENSDARG00000078125	rusc1	1032	-3.38747	0.51865	-6.53133	6.51902e-11	1.32742e-09
ENSDARG00000057678	sfrp1b	104.214	-3.3874	0.855489	-3.9596	7.50739e-05	0.000463711
ENSDARG00000042677	cadm1b	62.2106	-3.38737	0.825566	-4.10309	4.07673e-05	0.000270217
ENSDARG00000096920	SRRM4	35.595	-3.38645	0.924936	-3.66128	0.00025096	0.00136155
ENSDARG00000029473	zgc:173994	188.775	-3.38642	0.599174	-5.6518	1.58774e-08	2.09469e-07
ENSDARG00000014280	dlgap1a	31.5711	-3.38602	0.971856	-3.48408	0.000493837	0.0024688
ENSDARG00000071026	mllt11	2610.67	-3.38588	0.511295	-6.62217	3.53968e-11	7.65351e-10
ENSDARG00000052254	znf644b	199.445	-3.38546	0.586991	-5.76748	8.04671e-09	1.13314e-07
ENSDARG00000079857	si:ch211-189k9.2	255.436	-3.38469	0.566707	-5.97256	2.33554e-09	3.65288e-08
ENSDARG00000052713	lrrtm1	601.117	-3.38263	0.513165	-6.5917	4.34827e-11	9.21527e-10
ENSDARG00000032865	pacsin1a	419.418	-3.3817	0.533356	-6.34042	2.29142e-10	4.32668e-09
ENSDARG00000037545	mtnr1aa	21.3908	-3.38089	1.2842	-2.63267	0.00847159	0.0280663
ENSDARG00000057731	SHC3	215.969	-3.37906	0.614404	-5.49973	3.80371e-08	4.67188e-07
ENSDARG00000087889	slc25a47b	14.0208	-3.37789	1.39779	-2.41659	0.0156666	0.0465538
ENSDARG00000015530	si:dkey-169l5.3	185.998	-3.37765	0.664927	-5.07973	3.77973e-07	3.85842e-06
ENSDARG00000022487	DYNC1I1 (1 of 2)	18.5087	-3.37748	1.31042	-2.5774	0.00995453	0.0318971
ENSDARG00000042703	parp6a	39.8994	-3.37732	0.906665	-3.725	0.000195318	0.00108886
ENSDARG00000007578	lppr2a	16.7843	-3.37082	1.23297	-2.7339	0.00625889	0.0219141
ENSDARG00000044199	gnat1	174.553	-3.37068	0.708584	-4.75693	1.96563e-06	1.72481e-05
ENSDARG00000093199	A2ML1 (12 of 12)	49.1211	-3.36795	0.840791	-4.00569	6.18365e-05	0.000390224
ENSDARG00000069143	map3k7cl	13.8366	-3.36525	1.33468	-2.52139	0.0116892	0.036523
ENSDARG00000074524	CNTNAP1	16.6686	-3.36256	1.22336	-2.74863	0.0059845	0.0211421
ENSDARG00000043932	stmn4l	819.533	-3.36192	0.549832	-6.11446	9.68847e-10	1.62223e-08
ENSDARG00000067815	LINGO3 (2 of 2)	13.8049	-3.35933	1.39417	-2.40956	0.0159717	0.0472537
ENSDARG00000060569	tmem229b	281.784	-3.35856	0.611189	-5.49513	3.90415e-08	4.77693e-07
ENSDARG00000069970	lingo2	81.5709	-3.35691	0.766288	-4.38074	1.18276e-05	8.82912e-05
ENSDARG00000092792	zgc:92658	22.2511	-3.35596	1.29656	-2.58835	0.00964357	0.0310916
ENSDARG00000035994	rims2b	229.736	-3.35309	0.580495	-5.77625	7.63833e-09	1.08118e-07
ENSDARG00000078149	grin2ca	24.8816	-3.35053	1.17158	-2.85985	0.0042384	0.0158195
ENSDARG00000075960	0	90.8488	-3.34949	0.832495	-4.02343	5.73557e-05	0.000364701
ENSDARG00000025122	abhd4	296.042	-3.34719	0.657399	-5.09157	3.55105e-07	3.6385e-06
ENSDARG00000078665	0	471.042	-3.34692	0.543327	-6.16006	7.27187e-10	1.26269e-08
ENSDARG00000000503	stx1b	2816.56	-3.3459	0.479287	-6.981	2.93081e-12	7.54163e-11
ENSDARG00000088405	svilb	24.1687	-3.34396	1.13034	-2.95838	0.00309265	0.0121243
ENSDARG00000089549	BAALC	109.684	-3.34364	0.677236	-4.93719	7.92552e-07	7.56051e-06
ENSDARG00000045556	OTUD7A	19.0745	-3.34078	1.33291	-2.50638	0.0121974	0.0379197
ENSDARG00000021811	calm1a	3359.65	-3.33975	0.494763	-6.75021	1.47626e-11	3.41067e-10
ENSDARG00000097873	si:ch211-195b13.9	25.1954	-3.3377	1.08707	-3.07035	0.00213805	0.0088344
ENSDARG00000022254	prkcbb	504.217	-3.33653	0.527815	-6.3214	2.59208e-10	4.86572e-09
ENSDARG00000036505	syt4	1310.74	-3.33606	0.499185	-6.68301	2.34081e-11	5.21379e-10
ENSDARG00000036501	rab39b	627.991	-3.33365	0.506922	-6.57625	4.82447e-11	1.01351e-09
ENSDARG00000090064	CABZ01084273.1	53.5083	-3.33223	0.834066	-3.99517	6.46486e-05	0.000405706
ENSDARG00000058392	adcy2a	50.8575	-3.3286	0.837819	-3.97294	7.09922e-05	0.000440766
ENSDARG00000044528	slc15a1b	16.7659	-3.32765	1.25328	-2.65515	0.00792734	0.026618
ENSDARG00000059923	slc25a47a	254.605	-3.3269	0.694357	-4.79134	1.65675e-06	1.4764e-05
ENSDARG00000063144	shisa7	465.745	-3.32641	0.564885	-5.88865	3.89364e-09	5.83803e-08
ENSDARG00000007824	CR847998.1	758.702	-3.32549	0.509126	-6.53176	6.50031e-11	1.32502e-09
ENSDARG00000075792	iqsec3a	38.5049	-3.32519	0.918993	-3.6183	0.000296547	0.00157552
ENSDARG00000055839	MARCH4 (1 of 2)	27.1467	-3.32399	1.01556	-3.27306	0.00106389	0.00479825
ENSDARG00000058410	acbd5b	14.2501	-3.32263	1.33649	-2.48609	0.0129157	0.0397861
ENSDARG00000021143	rtn1b	4056.73	-3.32134	0.476509	-6.97015	3.16611e-12	8.12536e-11
ENSDARG00000075352	BRINP3 (2 of 3)	51.0871	-3.32056	0.842566	-3.94101	8.11389e-05	0.000497814
ENSDARG00000029177	lnx2a	242.328	-3.32015	0.573451	-5.78978	7.04793e-09	1.0065e-07
ENSDARG00000095767	dio3b	208.29	-3.3201	0.597172	-5.55969	2.70247e-08	3.4311e-07
ENSDARG00000091509	ATP6AP1L (2 of 2)	21.4216	-3.31877	1.21689	-2.72726	0.00638637	0.0222526
ENSDARG00000091956	tmem184bb	26.9529	-3.31806	1.18637	-2.79681	0.00516099	0.0186791
ENSDARG00000035887	0	151.924	-3.31688	0.638557	-5.19434	2.05444e-07	2.19978e-06
ENSDARG00000056753	dctn1b	179.8	-3.31517	0.658048	-5.03788	4.70715e-07	4.715e-06
ENSDARG00000009612	chia.3	13.4058	-3.31415	1.33458	-2.48329	0.0130174	0.040061
ENSDARG00000060095	kcnb1	17.8411	-3.31414	1.1921	-2.78008	0.00543453	0.0195257
ENSDARG00000036878	sh3bgrl2	338.861	-3.31386	0.570377	-5.80994	6.24959e-09	9.01197e-08
ENSDARG00000056244	0	58.6372	-3.3109	0.797853	-4.14976	3.32825e-05	0.000225584
ENSDARG00000035655	rad21b	41.5085	-3.30776	1.01196	-3.26866	0.00108057	0.00486659
ENSDARG00000076023	si:ch1073-209h18.1	22.3818	-3.30698	1.19918	-2.7577	0.00582091	0.0206432
ENSDARG00000033901	msi2a	353.524	-3.30683	0.532116	-6.21449	5.14923e-10	9.22446e-09
ENSDARG00000091131	cry2b	581.487	-3.30535	0.627659	-5.26615	1.39313e-07	1.54255e-06
ENSDARG00000020292	0	206.387	-3.30494	0.603055	-5.48033	4.24537e-08	5.16484e-07
ENSDARG00000062042	mthfsd	50.0931	-3.30473	0.840212	-3.93321	8.38204e-05	0.000512304
ENSDARG00000059601	map1aa	1854.6	-3.3032	0.494547	-6.67924	2.40188e-11	5.32514e-10
ENSDARG00000054931	PPP2R5B	41.2684	-3.30007	0.904664	-3.64784	0.000264453	0.0014243
ENSDARG00000045608	FAM19A5 (1 of 2)	23.5359	-3.29876	1.06169	-3.10708	0.00188946	0.00794035
ENSDARG00000041431	slc24a1	83.1912	-3.29841	0.802365	-4.11086	3.94196e-05	0.000262733
ENSDARG00000017489	zgc:123068	55.3676	-3.29754	1.13701	-2.9002	0.0037293	0.0142316
ENSDARG00000037921	gng13b	717.414	-3.29613	0.51821	-6.3606	2.00962e-10	3.83224e-09
ENSDARG00000079891	dnajc6	1431.25	-3.29573	0.530245	-6.21548	5.1168e-10	9.17492e-09
ENSDARG00000073963	C4H12orf56	72.7028	-3.2954	0.812521	-4.05577	4.99696e-05	0.000322862
ENSDARG00000078828	npb	450.982	-3.2951	0.570127	-5.7796	7.48796e-09	1.06067e-07
ENSDARG00000069632	emp1	442.793	-3.29414	0.555075	-5.93459	2.9458e-09	4.51549e-08
ENSDARG00000030265	scdb	354.693	-3.29265	0.596596	-5.51907	3.40802e-08	4.22911e-07
ENSDARG00000092039	si:dkey-70p6.1	126.077	-3.2917	0.672566	-4.89424	9.86879e-07	9.18634e-06
ENSDARG00000093698	si:dkey-10g2.5	17.6262	-3.29141	1.25617	-2.6202	0.00878779	0.0288652
ENSDARG00000069291	CU184872.1	21.3888	-3.29075	1.24114	-2.65139	0.00801612	0.026863
ENSDARG00000044754	gnrh2	60.655	-3.2906	0.907096	-3.62762	0.000286049	0.0015265
ENSDARG00000005522	galr1	17.3939	-3.2882	1.22574	-2.68262	0.00730469	0.0248471
ENSDARG00000041205	slc6a1l	14.4984	-3.28708	1.34467	-2.44453	0.0145042	0.0437676
ENSDARG00000069843	kctd12.1	726.232	-3.28563	0.498319	-6.59342	4.29802e-11	9.12891e-10
ENSDARG00000006747	tmem178b	232.471	-3.28511	0.642486	-5.11312	3.16874e-07	3.27647e-06
ENSDARG00000059781	atcayb	21.9122	-3.28156	1.09481	-2.99738	0.00272311	0.0108936
ENSDARG00000062542	fgf12b	283.96	-3.28058	0.599885	-5.46869	4.53381e-08	5.48106e-07
ENSDARG00000095754	si:dkey-234h16.7	300.14	-3.27825	0.550094	-5.95943	2.53118e-09	3.92462e-08
ENSDARG00000059368	gria4b	95.0117	-3.27753	0.734928	-4.45967	8.20867e-06	6.36495e-05
ENSDARG00000074149	ITPR1 (2 of 2)	48.8139	-3.27665	0.853909	-3.83724	0.000124426	0.00072918
ENSDARG00000077907	si:dkey-183p4.10	76.8496	-3.27569	0.870374	-3.76354	0.000167524	0.00095102
ENSDARG00000061836	nfixb	171.836	-3.27553	0.607519	-5.39164	6.98164e-08	8.13339e-07
ENSDARG00000043226	nfixa	373.479	-3.27279	0.644028	-5.08175	3.73979e-07	3.81967e-06
ENSDARG00000054968	cd40	13.1049	-3.27187	1.31051	-2.49664	0.0125376	0.0387829
ENSDARG00000077477	aatkb	557.22	-3.27065	0.527967	-6.19479	5.83611e-10	1.03489e-08
ENSDARG00000001559	csmd2	150.958	-3.26894	0.630886	-5.18151	2.20099e-07	2.33872e-06
ENSDARG00000038805	pigp	20.491	-3.26818	1.17662	-2.7776	0.0054762	0.0196644
ENSDARG00000089314	mapta	923.87	-3.26694	0.519975	-6.28288	3.32353e-10	6.12511e-09
ENSDARG00000056057	GREM2 (2 of 2)	19.0504	-3.26623	1.20126	-2.71901	0.00654777	0.0227022
ENSDARG00000091539	ptprjb	17.1115	-3.26326	1.22955	-2.65402	0.00795389	0.0266992
ENSDARG00000026333	xkr7	87.5687	-3.26302	0.773575	-4.21811	2.46362e-05	0.000171145
ENSDARG00000027602	mb21d2b	101.485	-3.26282	0.696397	-4.68529	2.7957e-06	2.37033e-05
ENSDARG00000086308	CABZ01063173.1	44.5587	-3.26241	0.895547	-3.64292	0.000269561	0.00144856
ENSDARG00000042133	si:dkey-51e6.1	25.3579	-3.26234	1.16299	-2.80512	0.00502975	0.0182971
ENSDARG00000075334	0	170.786	-3.26193	0.602968	-5.4098	6.30964e-08	7.42252e-07
ENSDARG00000087356	CABZ01050100.1	65.0861	-3.25899	0.782988	-4.16224	3.15138e-05	0.000214656
ENSDARG00000023940	si:ch73-362m14.4	18.8816	-3.25892	1.15796	-2.81435	0.00488755	0.017863
ENSDARG00000097706	si:dkey-11a7.3	239.948	-3.25797	0.575666	-5.65947	1.51837e-08	2.01562e-07
ENSDARG00000045316	map7d2b	1100.95	-3.25753	0.497987	-6.5414	6.09448e-11	1.25025e-09
ENSDARG00000070951	hmga1b	482.263	-3.25534	0.578484	-5.62737	1.82977e-08	2.38939e-07
ENSDARG00000093753	si:ch211-133l5.5	106.263	-3.25435	0.892198	-3.64756	0.000264738	0.00142543
ENSDARG00000078113	atp5ia	553.972	-3.2524	0.62021	-5.24403	1.57107e-07	1.71683e-06
ENSDARG00000063133	SLC4A10 (2 of 2)	30.1897	-3.25081	1.04944	-3.09766	0.00195053	0.00814005
ENSDARG00000042877	heca	126.14	-3.24857	0.710784	-4.5704	4.86797e-06	3.95153e-05
ENSDARG00000075813	asphd1	190.582	-3.24786	0.604014	-5.37713	7.56818e-08	8.75831e-07
ENSDARG00000056443	zgc:152753	17.3418	-3.24592	1.18824	-2.7317	0.00630087	0.022033
ENSDARG00000029114	LMTK3	317.242	-3.24228	0.553443	-5.85838	4.67402e-09	6.88987e-08
ENSDARG00000090418	wdsub1	224.666	-3.24059	0.593823	-5.45717	4.8377e-08	5.80826e-07
ENSDARG00000094933	si:dkey-165g20.5	17.0112	-3.23978	1.19563	-2.70969	0.00673463	0.023262
ENSDARG00000032344	pde4a	30.2539	-3.23931	1.03307	-3.13563	0.00171487	0.00729192
ENSDARG00000060326	MAP1S (1 of 2)	195.841	-3.23733	0.603084	-5.36797	7.96298e-08	9.18753e-07
ENSDARG00000070930	cart1	18.6349	-3.23657	1.19926	-2.6988	0.00695896	0.0238878
ENSDARG00000031343	rab6bb	2325.24	-3.23442	0.476538	-6.78733	1.14227e-11	2.67764e-10
ENSDARG00000034504	lmo1	820.811	-3.23391	0.52003	-6.21871	5.0126e-10	9.00487e-09
ENSDARG00000025903	lgals9l1	98.0688	-3.23372	0.945711	-3.41936	0.000627697	0.00304303
ENSDARG00000073911	0	76.6525	-3.23017	0.739054	-4.37068	1.2386e-05	9.2031e-05
ENSDARG00000062667	MPP3 (2 of 2)	254.608	-3.22694	0.698524	-4.61966	3.84368e-06	3.18188e-05
ENSDARG00000052734	hmgcra	120.171	-3.22641	0.693142	-4.65476	3.24357e-06	2.7155e-05
ENSDARG00000063157	mapk8ip2	128.978	-3.22423	0.654976	-4.92267	8.53726e-07	8.07595e-06
ENSDARG00000075152	CABZ01111953.1	26.1143	-3.22146	1.05798	-3.04491	0.00232753	0.00948767
ENSDARG00000068716	cuedc1a	180.477	-3.22132	0.593722	-5.42564	5.77466e-08	6.83922e-07
ENSDARG00000037498	gria3b	73.3231	-3.21975	0.766984	-4.19793	2.69362e-05	0.000185381
ENSDARG00000018065	ntm	38.7098	-3.21947	0.909815	-3.5386	0.000402256	0.00205588
ENSDARG00000056926	drd2a	126.694	-3.2193	0.70668	-4.55552	5.22564e-06	4.21163e-05
ENSDARG00000093677	si:ch211-56a11.2	131.876	-3.2191	0.760783	-4.2313	2.32345e-05	0.000162582
ENSDARG00000079912	RAPGEFL1	535.078	-3.21888	0.564936	-5.69777	1.21383e-08	1.64196e-07
ENSDARG00000013005	opcml	209.435	-3.21798	0.610678	-5.26951	1.36785e-07	1.51894e-06
ENSDARG00000062359	scn3b	39.8867	-3.21583	0.988363	-3.25369	0.00113916	0.00510297
ENSDARG00000061006	cyb5d2	71.7805	-3.21485	0.73745	-4.35941	1.30411e-05	9.64142e-05
ENSDARG00000086761	WIZ	171.4	-3.21424	0.719224	-4.46904	7.85715e-06	6.11954e-05
ENSDARG00000087133	BX005472.1	39.3228	-3.21292	0.891467	-3.60409	0.000313252	0.0016533
ENSDARG00000097855	si:ch211-3o3.9	156.007	-3.21287	0.647057	-4.96536	6.85724e-07	6.64029e-06
ENSDARG00000063255	btbd11a	201.245	-3.21207	0.683416	-4.70003	2.60123e-06	2.22128e-05
ENSDARG00000074680	rims1a	615.063	-3.21032	0.503198	-6.37985	1.77267e-10	3.39385e-09
ENSDARG00000034650	fabp7b	85.2186	-3.20938	0.783181	-4.09787	4.16968e-05	0.000275428
ENSDARG00000091702	CU928126.3	32.9846	-3.20869	0.974018	-3.29428	0.00098675	0.00449889
ENSDARG00000070626	cacng8b	202.657	-3.20864	0.580889	-5.52367	3.31992e-08	4.13045e-07
ENSDARG00000061541	unc5db	16.1663	-3.20789	1.29347	-2.48007	0.0131357	0.0403153
ENSDARG00000094112	slc22a21	18.0189	-3.2074	1.17941	-2.7195	0.00653816	0.0226771
ENSDARG00000010701	crygs4	12.3252	-3.20611	1.33286	-2.40543	0.0161534	0.0476812
ENSDARG00000037933	kcnc3b	28.8273	-3.20493	0.995813	-3.2184	0.00128906	0.00567527
ENSDARG00000076734	DARE-ZE*0601	34.9587	-3.20467	1.1321	-2.83074	0.00464407	0.0170881
ENSDARG00000059582	sowahcb	20.7199	-3.20415	1.18748	-2.69828	0.00696984	0.0239129
ENSDARG00000079560	ptprh	30.317	-3.20346	1.013	-3.16234	0.00156509	0.00673325
ENSDARG00000076460	bai1a	531.749	-3.2029	0.523549	-6.11767	9.49553e-10	1.59968e-08
ENSDARG00000005179	C17H14orf159	78.4746	-3.20054	0.878972	-3.64123	0.000271341	0.0014569
ENSDARG00000060269	WSCD1 (1 of 3)	22.5208	-3.20021	1.08157	-2.95887	0.00308772	0.0121127
ENSDARG00000055740	42072	42.118	-3.20014	0.884747	-3.61702	0.000298017	0.00158158
ENSDARG00000052376	b3gnt2a	23.4333	-3.19931	1.10359	-2.89899	0.00374361	0.0142721
ENSDARG00000059351	hnrnpa3	235.371	-3.19909	0.562086	-5.69146	1.25959e-08	1.69908e-07
ENSDARG00000011171	TENM2 (1 of 2)	181.79	-3.19658	0.60771	-5.26004	1.44021e-07	1.58737e-06
ENSDARG00000039497	ccdc85a	207.287	-3.1949	0.616257	-5.18437	2.16747e-07	2.30821e-06
ENSDARG00000095833	alk	20.0224	-3.1945	1.15106	-2.77527	0.00551563	0.0197801
ENSDARG00000015002	cdh4	121.203	-3.19434	0.648659	-4.92452	8.45658e-07	8.01146e-06
ENSDARG00000089923	LRRN3	188.863	-3.19054	0.622896	-5.1221	3.02146e-07	3.14108e-06
ENSDARG00000007697	fabp7a	7634.8	-3.18997	0.536698	-5.9437	2.78652e-09	4.28843e-08
ENSDARG00000038814	myrip	489.351	-3.18866	0.572932	-5.56552	2.61373e-08	3.32944e-07
ENSDARG00000032816	tm7sf2	130.584	-3.18507	0.733017	-4.34515	1.3918e-05	0.000102002
ENSDARG00000033824	rnf213b	18.8793	-3.18141	1.19242	-2.66802	0.00763	0.0257667
ENSDARG00000002391	tlcd1	37.1261	-3.18131	1.05141	-3.02575	0.00248017	0.010045
ENSDARG00000052896	lrit1b	15.5195	-3.17894	1.25371	-2.53563	0.0112246	0.0352817
ENSDARG00000018108	homer1b	34.5698	-3.17828	0.972158	-3.2693	0.00107815	0.00485684
ENSDARG00000075830	syt3	148.98	-3.17636	0.700961	-4.53143	5.85846e-06	4.67655e-05
ENSDARG00000088603	0	53.0784	-3.17627	0.923855	-3.43806	0.000585889	0.00286637
ENSDARG00000076831	iqck	86.804	-3.17587	0.713221	-4.45286	8.47355e-06	6.55183e-05
ENSDARG00000009941	erc1a	82.471	-3.17256	0.750625	-4.22656	2.37288e-05	0.0001658
ENSDARG00000070266	spock3	1438.51	-3.17204	0.483273	-6.56367	5.25001e-11	1.09334e-09
ENSDARG00000022456	eno1a	3982.15	-3.17132	0.526133	-6.02761	1.66404e-09	2.67444e-08
ENSDARG00000041176	scn2b	396.688	-3.17102	0.58435	-5.42658	5.7444e-08	6.81177e-07
ENSDARG00000038941	ppp1r1c	284.381	-3.17059	0.613003	-5.17222	2.31325e-07	2.44988e-06
ENSDARG00000062400	LRRN2	23.066	-3.16927	1.13484	-2.79272	0.00522676	0.0188815
ENSDARG00000074221	ABCA7	31.0872	-3.16802	1.27334	-2.48797	0.0128474	0.0395884
ENSDARG00000037101	mtmr7a	198.688	-3.16742	0.610528	-5.18801	2.12558e-07	2.26862e-06
ENSDARG00000078088	CR339051.1	36.3881	-3.16219	0.909111	-3.47833	0.000504554	0.00251649
ENSDARG00000025024	pnoca	89.4628	-3.16207	0.692102	-4.56879	4.90552e-06	3.98033e-05
ENSDARG00000071252	scn1bb	17.4892	-3.16203	1.26361	-2.50238	0.012336	0.0382766
ENSDARG00000010433	ARHGAP44 (1 of 2)	78.4593	-3.16197	0.720874	-4.38629	1.15298e-05	8.64713e-05
ENSDARG00000062687	KCNH7 (1 of 2)	39.5675	-3.1615	0.94468	-3.34663	0.000817995	0.0038322
ENSDARG00000032959	kcnc1b	145.597	-3.16108	0.676646	-4.67168	2.98744e-06	2.51973e-05
ENSDARG00000087258	ypel2b	26.2429	-3.15977	1.02834	-3.07268	0.00212146	0.00877516
ENSDARG00000044537	calm1b	2297.98	-3.15976	0.550809	-5.73658	9.66084e-09	1.3379e-07
ENSDARG00000045150	csnk1e	508.182	-3.15925	0.519997	-6.07552	1.23589e-09	2.03045e-08
ENSDARG00000041660	oprd1a	42.4275	-3.15726	0.913871	-3.45483	0.000550649	0.00271678
ENSDARG00000060504	PFKL (2 of 2)	505.803	-3.15339	0.561877	-5.61223	1.9973e-08	2.59231e-07
ENSDARG00000086790	gucy1b3	55.3529	-3.15214	0.79244	-3.97776	6.95662e-05	0.000433312
ENSDARG00000009081	sh2d3cb	38.2903	-3.1509	0.905359	-3.48027	0.0005009	0.00250021
ENSDARG00000009738	cacnb4a	76.3804	-3.15017	0.821914	-3.83272	0.000126734	0.000740678
ENSDARG00000055876	msmo1	201.363	-3.15016	0.580787	-5.42396	5.82934e-08	6.88701e-07
ENSDARG00000030694	atp6v1e1b	2963.31	-3.14997	0.546881	-5.75988	8.41718e-09	1.18099e-07
ENSDARG00000067626	ywhag1	872.031	-3.14607	0.513593	-6.12561	9.03341e-10	1.52852e-08
ENSDARG00000097875	si:ch211-170a17.1	153.84	-3.14602	0.732529	-4.29474	1.74899e-05	0.000125679
ENSDARG00000029239	syt9b	247.825	-3.14485	0.599406	-5.24661	1.54921e-07	1.69584e-06
ENSDARG00000013782	myo5c	830.057	-3.14273	0.506619	-6.20334	5.52777e-10	9.85666e-09
ENSDARG00000059340	dlgap2a	45.4888	-3.14088	0.847221	-3.70727	0.000209506	0.00115523
ENSDARG00000037154	hivep3b	94.5574	-3.1397	0.746373	-4.2066	2.59238e-05	0.000179054
ENSDARG00000088532	FAM126B (2 of 3)	242.96	-3.13874	0.600151	-5.22992	1.69588e-07	1.84275e-06
ENSDARG00000079396	LRFN5 (2 of 2)	199.812	-3.13859	0.670273	-4.68255	2.83331e-06	2.39709e-05
ENSDARG00000009626	NRBP2 (1 of 2)	70.8303	-3.13706	0.77188	-4.06418	4.82023e-05	0.000312599
ENSDARG00000058984	rad23ab	313.336	-3.13576	0.540735	-5.79907	6.66837e-09	9.57993e-08
ENSDARG00000096791	si:ch73-344o19.1	39.4374	-3.13489	0.973251	-3.22105	0.00127721	0.00563087
ENSDARG00000027065	slc38a3a	458.275	-3.13375	0.561707	-5.57898	2.41931e-08	3.09202e-07
ENSDARG00000078466	cetn2	14.7888	-3.13328	1.28106	-2.44585	0.0144511	0.0436555
ENSDARG00000078251	TESK1 (1 of 2)	267.003	-3.13296	0.559175	-5.60283	2.10879e-08	2.72597e-07
ENSDARG00000063095	ctsf	1538.89	-3.1301	0.487901	-6.41543	1.40428e-10	2.72933e-09
ENSDARG00000061846	rxfp3.2b	45.2565	-3.12856	0.857463	-3.64863	0.000263645	0.00142194
ENSDARG00000023324	rab11bb	42.0137	-3.12796	0.998766	-3.13182	0.00173727	0.00737497
ENSDARG00000077462	FAM131A	23.1131	-3.12735	1.11059	-2.81595	0.00486332	0.0177825
ENSDARG00000009208	prkcda	515.04	-3.12604	0.518983	-6.02339	1.70803e-09	2.73598e-08
ENSDARG00000063483	RNF122	146.829	-3.12519	0.695719	-4.49203	7.0547e-06	5.5576e-05
ENSDARG00000087364	si:ch73-140j24.4	361.774	-3.12472	0.545271	-5.73058	1.00088e-08	1.38112e-07
ENSDARG00000061829	UNC13A (1 of 2)	415.549	-3.1247	0.543381	-5.75048	8.89885e-09	1.24312e-07
ENSDARG00000043799	KLHL29 (1 of 2)	18.1322	-3.12255	1.18819	-2.62798	0.00858933	0.0283538
ENSDARG00000076431	PPP1R9B (1 of 2)	544.091	-3.12203	0.568228	-5.49433	3.92194e-08	4.79564e-07
ENSDARG00000043002	VMO1 (1 of 2)	14.8544	-3.11883	1.25669	-2.48178	0.0130729	0.0401868
ENSDARG00000023759	zgc:73226	109.426	-3.11857	0.654872	-4.7621	1.91584e-06	1.68536e-05
ENSDARG00000044334	ppp2r2ba	71.091	-3.11756	0.765438	-4.07291	4.6429e-05	0.000302528
ENSDARG00000058787	tmtopsa	17.8338	-3.11667	1.19515	-2.60777	0.00911333	0.029701
ENSDARG00000090062	rac3a	660.06	-3.11652	0.536009	-5.8143	6.08887e-09	8.80002e-08
ENSDARG00000042071	pam	906.021	-3.11497	0.51402	-6.06002	1.36105e-09	2.22278e-08
ENSDARG00000062672	si:dkey-100n10.2	123.301	-3.11472	0.654397	-4.75967	1.93906e-06	1.7035e-05
ENSDARG00000071658	ywhag2	5937.76	-3.11376	0.473907	-6.5704	5.01798e-11	1.05072e-09
ENSDARG00000062277	BX470131.1	25.5698	-3.11291	1.21287	-2.56657	0.0102711	0.0327415
ENSDARG00000021140	pabpc1b	1081.93	-3.11155	0.543367	-5.72643	1.02566e-08	1.41125e-07
ENSDARG00000055578	rtn4rl1b	18.164	-3.11064	1.15698	-2.68858	0.00717569	0.0244906
ENSDARG00000079840	kcnma1a	1476.13	-3.10997	0.483695	-6.42962	1.27924e-10	2.49894e-09
ENSDARG00000005004	slc5a12	35.721	-3.10781	0.934305	-3.32633	0.000879972	0.00407488
ENSDARG00000044632	myo7ab	17.187	-3.10687	1.18269	-2.62695	0.0086154	0.0284045
ENSDARG00000040430	nptxra	18.428	-3.106	1.15482	-2.68958	0.00715413	0.0244387
ENSDARG00000021869	rcan2	533.157	-3.10402	0.536027	-5.79079	7.00576e-09	1.00197e-07
ENSDARG00000027740	adcyap1b	3357.33	-3.09786	0.475187	-6.51924	7.06635e-11	1.43129e-09
ENSDARG00000037905	cacna1aa	140.243	-3.09714	0.653255	-4.7411	2.12565e-06	1.848e-05
ENSDARG00000031463	SYT6 (1 of 2)	35.358	-3.09669	0.95554	-3.24078	0.00119205	0.00529669
ENSDARG00000042837	atp1b3b	2040.91	-3.09606	0.497548	-6.22263	4.88888e-10	8.79907e-09
ENSDARG00000077633	magixb	161.064	-3.094	0.616356	-5.01984	5.17155e-07	5.12939e-06
ENSDARG00000035880	atp6v1c1b	1056.06	-3.09384	0.494582	-6.25546	3.96341e-10	7.22815e-09
ENSDARG00000041407	rmdn3	216.674	-3.09066	0.615026	-5.02526	5.02762e-07	5.00212e-06
ENSDARG00000074505	mturn	16.6569	-3.0877	1.18892	-2.59708	0.00940208	0.0304613
ENSDARG00000034076	lrp11	270.425	-3.08762	0.570081	-5.41611	6.09087e-08	7.17834e-07
ENSDARG00000052648	hs3st4	31.318	-3.08493	0.993089	-3.1064	0.00189381	0.00795168
ENSDARG00000036008	caly	788.812	-3.08476	0.547683	-5.63238	1.77743e-08	2.32736e-07
ENSDARG00000077465	SORCS2	194.994	-3.08397	0.578031	-5.3353	9.53859e-08	1.08813e-06
ENSDARG00000043410	xkr6	40.0966	-3.08373	1.07183	-2.87708	0.00401378	0.0151518
ENSDARG00000005853	slc25a6	28.9587	-3.08278	1.11267	-2.77061	0.00559509	0.020024
ENSDARG00000037932	lin7b	589.505	-3.08273	0.514909	-5.98693	2.13833e-09	3.36634e-08
ENSDARG00000074773	si:dkey-110g7.8	322.393	-3.08217	0.539402	-5.71405	1.10318e-08	1.50499e-07
ENSDARG00000070781	cx35b	46.539	-3.08045	0.852869	-3.61187	0.000304003	0.00161023
ENSDARG00000035961	KCNG2	145.548	-3.08	0.69287	-4.44527	8.77804e-06	6.76279e-05
ENSDARG00000061042	gabbr2	68.5467	-3.07788	0.750338	-4.10198	4.09622e-05	0.000271135
ENSDARG00000058162	pcyt1ba	23.3247	-3.07784	1.06166	-2.89907	0.00374266	0.0142713
ENSDARG00000004597	lrrc4ba	144.046	-3.07543	0.749329	-4.10424	4.05643e-05	0.000269243
ENSDARG00000040246	rap2ab	16.4584	-3.07324	1.25325	-2.45223	0.0141975	0.0430111
ENSDARG00000076591	snap91	680.125	-3.07313	0.561759	-5.47055	4.48643e-08	5.43061e-07
ENSDARG00000062013	TRHDE (1 of 2)	14.0582	-3.07299	1.26239	-2.43427	0.0149219	0.0447611
ENSDARG00000045275	klhl14	98.5845	-3.07178	0.717647	-4.28035	1.86603e-05	0.000133341
ENSDARG00000068701	gpr85	307.785	-3.06653	0.543279	-5.64448	1.65683e-08	2.17985e-07
ENSDARG00000056677	BX530018.2	104.057	-3.0646	0.68745	-4.45792	8.27593e-06	6.40935e-05
ENSDARG00000017542	fgf1a	201.583	-3.06399	0.616577	-4.96936	6.71759e-07	6.52149e-06
ENSDARG00000038859	rgs20	491.141	-3.06275	0.55116	-5.5569	2.74602e-08	3.47721e-07
ENSDARG00000012772	zgc:153845	202.83	-3.06132	0.574378	-5.3298	9.83192e-08	1.11894e-06
ENSDARG00000005842	cd9a	594.112	-3.06122	0.598212	-5.11727	3.09982e-07	3.21732e-06
ENSDARG00000033662	scd	51.5844	-3.05583	0.821549	-3.7196	0.00019954	0.00110822
ENSDARG00000010191	ttc39c	226.986	-3.05568	0.574751	-5.31653	1.05763e-07	1.19586e-06
ENSDARG00000013843	sept5a	1377.83	-3.05334	0.501707	-6.08591	1.15832e-09	1.9079e-08
ENSDARG00000015404	arl3l2	88.3183	-3.05325	0.709152	-4.3055	1.66612e-05	0.000120083
ENSDARG00000017537	prkag3a	95.2818	-3.05294	0.746325	-4.09063	4.30196e-05	0.000282902
ENSDARG00000086808	ddhd1a	122.101	-3.05178	0.640545	-4.76435	1.89468e-06	1.66756e-05
ENSDARG00000045447	slc35g2b	599.468	-3.05115	0.533221	-5.72212	1.05204e-08	1.44136e-07
ENSDARG00000036944	ensaa	38.297	-3.05071	0.895329	-3.40736	0.000655936	0.00316103
ENSDARG00000077128	galnt13	175.425	-3.0506	0.597614	-5.10464	3.31426e-07	3.41591e-06
ENSDARG00000077986	TMEM151A (1 of 2)	18.9722	-3.0486	1.19871	-2.54324	0.0109831	0.0346663
ENSDARG00000040547	b3gat1a	59.5058	-3.04675	0.779681	-3.90768	9.31851e-05	0.000564159
ENSDARG00000076541	clec3ba	14.223	-3.04547	1.27154	-2.39511	0.0166155	0.0488204
ENSDARG00000026548	cyp2u1	24.3989	-3.04335	1.09684	-2.77465	0.00552615	0.0198141
ENSDARG00000062702	ankmy1	24.8284	-3.04225	1.03418	-2.94171	0.00326403	0.0126929
ENSDARG00000090951	C19H1orf216	24.9695	-3.04017	1.2361	-2.45949	0.0139136	0.042311
ENSDARG00000026871	uchl1	900.064	-3.03906	0.534827	-5.68232	1.32876e-08	1.78113e-07
ENSDARG00000071103	si:dkey-222p3.1	81.4503	-3.03311	0.836166	-3.6274	0.00028629	0.00152736
ENSDARG00000035895	fndc5b	39.4026	-3.03165	0.899365	-3.37088	0.000749282	0.00354911
ENSDARG00000092394	dcun1d4	907.875	-3.03047	0.553586	-5.47425	4.39361e-08	5.33506e-07
ENSDARG00000040069	CPNE4	114.712	-3.02993	0.645123	-4.69666	2.64449e-06	2.25421e-05
ENSDARG00000013317	pygmb	998.01	-3.02703	0.494002	-6.12757	8.92304e-10	1.51456e-08
ENSDARG00000071055	ZNF512B	109.445	-3.0264	0.74878	-4.04178	5.3047e-05	0.000340344
ENSDARG00000069766	caln2	31.329	-3.02625	1.00058	-3.02448	0.00249058	0.0100808
ENSDARG00000018817	bdnf	151.23	-3.02598	0.676282	-4.47444	7.66123e-06	5.97421e-05
ENSDARG00000075209	P4HTM	146.428	-3.02596	0.652526	-4.6373	3.52987e-06	2.94218e-05
ENSDARG00000057098	htr1ab	144.698	-3.02359	0.67582	-4.47396	7.67848e-06	5.98523e-05
ENSDARG00000014477	sstr3	14.6361	-3.02351	1.26717	-2.38603	0.0170312	0.0498209
ENSDARG00000062415	ctnnd2a	351.448	-3.02286	0.582926	-5.18566	2.15255e-07	2.29557e-06
ENSDARG00000060539	SHANK1 (1 of 2)	57.734	-3.0217	0.784205	-3.8532	0.000116585	0.000686998
ENSDARG00000020901	gabrp	43.6063	-3.01953	0.913032	-3.30714	0.000942523	0.00432602
ENSDARG00000088650	si:ch211-208k15.1	88.0988	-3.01926	0.768312	-3.92973	8.50411e-05	0.00051861
ENSDARG00000034007	prom1b	40.5925	-3.01829	0.883613	-3.41585	0.000635839	0.00307629
ENSDARG00000089717	qpct	119.896	-3.01652	0.763828	-3.94921	7.84079e-05	0.000482136
ENSDARG00000067759	exd1	29.957	-3.01183	1.18389	-2.54402	0.0109586	0.0345947
ENSDARG00000058892	cep170b	58.591	-3.01086	0.773948	-3.89026	0.000100138	0.000600765
ENSDARG00000086990	LRRC16B	77.6938	-3.01007	0.799755	-3.76374	0.000167389	0.00095053
ENSDARG00000075015	soul5	80.9051	-3.00918	0.777033	-3.87266	0.000107655	0.000640664
ENSDARG00000090232	si:ch1073-119b3.1	498.736	-3.00557	0.568802	-5.28403	1.26373e-07	1.41229e-06
ENSDARG00000093453	ahdc1	257.682	-3.00465	0.571285	-5.25945	1.44485e-07	1.59066e-06
ENSDARG00000095377	si:ch211-28e16.4	28.483	-3.0017	0.993823	-3.02036	0.00252476	0.0101934
ENSDARG00000060243	enox1	76.8058	-3.0016	0.789789	-3.80051	0.000144397	0.000832513
ENSDARG00000010158	nbeab	104.048	-3.00133	0.715386	-4.1954	2.72395e-05	0.000187334
ENSDARG00000042336	impdh1a	189.008	-3.00064	0.600508	-4.99684	5.82786e-07	5.72715e-06
ENSDARG00000038693	gng7	1013.48	-2.99953	0.499941	-5.99978	1.97591e-09	3.1306e-08
ENSDARG00000073704	si:dkeyp-72g9.4	543.154	-2.999	0.525206	-5.71014	1.1288e-08	1.53559e-07
ENSDARG00000060854	kctd3	400.988	-2.99868	0.553476	-5.41791	6.03011e-08	7.11108e-07
ENSDARG00000040214	scrt1b	251.724	-2.99842	0.582184	-5.1503	2.60077e-07	2.7318e-06
ENSDARG00000087916	tmem240	22.8287	-2.9967	1.2285	-2.43933	0.0147147	0.0442777
ENSDARG00000008457	faah2a	85.0531	-2.99354	0.716623	-4.17728	2.95014e-05	0.00020195
ENSDARG00000079483	0	248.687	-2.99349	0.591409	-5.06163	4.15696e-07	4.20111e-06
ENSDARG00000063018	FP102157.1	95.9768	-2.99335	0.692709	-4.32122	1.55168e-05	0.000112382
ENSDARG00000086698	TMEM200C (1 of 2)	37.4319	-2.99303	1.05149	-2.84645	0.00442091	0.0163704
ENSDARG00000052232	pcdh15a	30.0733	-2.9916	1.0292	-2.90672	0.00365245	0.0139939
ENSDARG00000089289	pcdh1a6	25.4384	-2.99138	1.05847	-2.82613	0.00471141	0.0173028
ENSDARG00000058389	ccl-c5a	21.7834	-2.99062	1.13821	-2.62748	0.00860196	0.0283857
ENSDARG00000088810	prox1b	128.883	-2.98933	0.693696	-4.30928	1.63789e-05	0.000118093
ENSDARG00000088558	RBPMS	70.1961	-2.98898	0.827796	-3.61076	0.000305296	0.00161605
ENSDARG00000006607	gpr27	138.441	-2.98862	0.632446	-4.72549	2.29565e-06	1.98234e-05
ENSDARG00000013414	lin7a	993.856	-2.98514	0.509107	-5.86349	4.5323e-09	6.70153e-08
ENSDARG00000020231	mapre3a	35.3774	-2.98468	1.13239	-2.63574	0.00839531	0.027852
ENSDARG00000025106	ppp3cb	95.0298	-2.98082	0.677462	-4.39998	1.0826e-05	8.17994e-05
ENSDARG00000052371	higd2a	307.521	-2.98075	0.621095	-4.79918	1.59315e-06	1.42634e-05
ENSDARG00000021151	ptpreb	290.781	-2.97995	0.56618	-5.26326	1.41524e-07	1.56434e-06
ENSDARG00000043848	sod1	550.345	-2.97987	0.544948	-5.46818	4.54682e-08	5.49333e-07
ENSDARG00000078842	TNS1 (2 of 2)	442.891	-2.97981	0.539423	-5.52407	3.31238e-08	4.12375e-07
ENSDARG00000053003	slc35f1	73.7217	-2.97505	0.745053	-3.99307	6.52244e-05	0.000408919
ENSDARG00000076797	0	41.3717	-2.97403	0.934533	-3.18237	0.00146076	0.0063326
ENSDARG00000007015	olfm2b	228.732	-2.97362	0.58688	-5.06683	4.04493e-07	4.10299e-06
ENSDARG00000021936	zgc:109949	91.915	-2.97321	0.686809	-4.32901	1.49778e-05	0.000108889
ENSDARG00000040358	spred3	278.24	-2.97281	0.55406	-5.36551	8.07189e-08	9.30203e-07
ENSDARG00000071336	mif	334.003	-2.97207	0.650695	-4.56754	4.9349e-06	4.00079e-05
ENSDARG00000052558	porcn	121.64	-2.97046	0.658441	-4.51135	6.44171e-06	5.11663e-05
ENSDARG00000044605	stx12l	499.224	-2.96983	0.540279	-5.49684	3.86658e-08	4.737e-07
ENSDARG00000042291	dlx6a	330.839	-2.96894	0.548633	-5.41152	6.2493e-08	7.36054e-07
ENSDARG00000056479	rab1bb	589.058	-2.96847	0.520243	-5.70594	1.15705e-08	1.56957e-07
ENSDARG00000057921	ccdc136b	1117.3	-2.96805	0.558385	-5.31542	1.0641e-07	1.20107e-06
ENSDARG00000033144	psme2	72.3977	-2.96804	0.972594	-3.05167	0.00227571	0.00931707
ENSDARG00000017294	gnai2b	435.954	-2.9678	0.533459	-5.56332	2.64689e-08	3.36721e-07
ENSDARG00000010680	gngt2a	73.6227	-2.9671	0.92507	-3.20744	0.00133924	0.00586264
ENSDARG00000006497	rtn1a	8952.63	-2.96514	0.501766	-5.9094	3.43351e-09	5.2173e-08
ENSDARG00000068738	cox5b2	46.4945	-2.964	0.858163	-3.45389	0.000552568	0.00272345
ENSDARG00000063054	shank3b	41.15	-2.96389	0.87004	-3.40662	0.000657731	0.00316865
ENSDARG00000059978	cplx4a	37.9443	-2.9626	0.979834	-3.02358	0.00249805	0.0101016
ENSDARG00000097170	pcdh1a3	1446.38	-2.96065	0.501549	-5.90302	3.56916e-09	5.39727e-08
ENSDARG00000062956	dagla	647.303	-2.95983	0.527682	-5.60911	2.03366e-08	2.63521e-07
ENSDARG00000036853	PITPNC1	44.3116	-2.95967	0.953545	-3.10386	0.00191013	0.00800971
ENSDARG00000033655	stmn1b	11668.9	-2.95826	0.497427	-5.94712	2.72903e-09	4.20333e-08
ENSDARG00000058243	phactr3a	229.636	-2.95684	0.573108	-5.15931	2.47858e-07	2.60917e-06
ENSDARG00000004621	gpm6ab	6416.75	-2.95612	0.482729	-6.12376	9.13905e-10	1.54368e-08
ENSDARG00000086479	khdrbs3	175.636	-2.95577	0.637507	-4.63645	3.54438e-06	2.95063e-05
ENSDARG00000076508	GRM8 (1 of 2)	125.496	-2.95516	0.711414	-4.15392	3.26821e-05	0.000221984
ENSDARG00000039966	prom1a	272.026	-2.95387	0.558741	-5.28666	1.24567e-07	1.39454e-06
ENSDARG00000039602	atoh1c	17.8752	-2.94979	1.15337	-2.55755	0.0105411	0.0334304
ENSDARG00000038634	CCK (1 of 2)	111.503	-2.94949	0.705086	-4.18316	2.87485e-05	0.000197007
ENSDARG00000060978	atp2a3	428.086	-2.9486	0.524028	-5.6268	1.83579e-08	2.39563e-07
ENSDARG00000032601	macrod2	36.2674	-2.94705	0.918603	-3.20819	0.00133574	0.00585264
ENSDARG00000045230	cox6b1	574.584	-2.94209	0.675504	-4.3554	1.32823e-05	9.79709e-05
ENSDARG00000077047	ptprnb	376.489	-2.93949	0.565643	-5.19672	2.02835e-07	2.17572e-06
ENSDARG00000042091	btbd2	1039.7	-2.93866	0.489497	-6.00344	1.9318e-09	3.06632e-08
ENSDARG00000055565	cacnb2b	56.2626	-2.93826	0.795205	-3.69497	0.000219914	0.00120708
ENSDARG00000056934	hepacam	133.717	-2.93782	0.645857	-4.54871	5.39765e-06	4.33753e-05
ENSDARG00000076834	LRRC75A	108.14	-2.9361	0.737703	-3.98005	6.88994e-05	0.000429716
ENSDARG00000033802	cyp27a7	122.198	-2.93593	0.784572	-3.74207	0.000182508	0.00102428
ENSDARG00000034181	esr2b	39.0289	-2.93131	0.909602	-3.22263	0.00127022	0.0056026
ENSDARG00000010816	slc7a14a	494.489	-2.93062	0.509768	-5.74894	8.98036e-09	1.25269e-07
ENSDARG00000057159	ankrd29	29.6855	-2.92917	1.04334	-2.80749	0.00499288	0.0181733
ENSDARG00000058015	ano3	131.763	-2.92775	0.712911	-4.10675	4.01271e-05	0.000266433
ENSDARG00000003877	PBRM1 (1 of 2)	181.688	-2.92734	0.593036	-4.93619	7.96625e-07	7.59183e-06
ENSDARG00000006370	atp6v1h	1431.95	-2.92705	0.542563	-5.39486	6.85767e-08	7.99383e-07
ENSDARG00000019312	tmem230	145.321	-2.92682	0.63955	-4.57638	4.73099e-06	3.85498e-05
ENSDARG00000095156	taar20w	29.3741	-2.92567	1.17863	-2.48225	0.0130555	0.040146
ENSDARG00000094000	si:dkey-153k10.6	33.3892	-2.92544	0.956012	-3.06005	0.002213	0.00908938
ENSDARG00000037487	42064	15.0452	-2.92297	1.22368	-2.38867	0.0169093	0.049517
ENSDARG00000038900	acadm	1136.15	-2.92113	0.547555	-5.33486	9.5619e-08	1.09015e-06
ENSDARG00000015775	gap43	916.619	-2.92109	0.498221	-5.86304	4.54479e-09	6.71483e-08
ENSDARG00000001169	hsd17b8	132.695	-2.9208	0.658076	-4.4384	9.06309e-06	6.95452e-05
ENSDARG00000034062	tax1bp1a	441.84	-2.92058	0.525569	-5.55698	2.74476e-08	3.47721e-07
ENSDARG00000044541	ppp1r14ba	447.728	-2.92039	0.588566	-4.96187	6.98172e-07	6.74724e-06
ENSDARG00000097731	si:dkey-166f24.2	99.1961	-2.91892	0.665673	-4.38492	1.16027e-05	8.69165e-05
ENSDARG00000060152	fam155b	104.438	-2.91857	0.713413	-4.091	4.2952e-05	0.000282651
ENSDARG00000055132	lrfn4a	77.171	-2.91831	0.740524	-3.94087	8.11879e-05	0.000497956
ENSDARG00000006383	stxbp5l	55.9328	-2.91678	0.853747	-3.41645	0.000634428	0.00307178
ENSDARG00000091571	TUSC3 (2 of 2)	69.8956	-2.9166	0.811436	-3.59436	0.000325186	0.00170925
ENSDARG00000035899	lingo1b	228.505	-2.91646	0.638736	-4.56599	4.97146e-06	4.02534e-05
ENSDARG00000052787	zdhhc12b	45.0987	-2.91633	0.860897	-3.38755	0.000705191	0.00337445
ENSDARG00000044091	pitpnab	32.3134	-2.91587	0.975802	-2.98818	0.00280647	0.0111782
ENSDARG00000069171	gramd4	25.7319	-2.91579	1.09047	-2.67389	0.00749769	0.0253823
ENSDARG00000089367	PRRT2	357.247	-2.91451	0.544568	-5.35197	8.70036e-08	9.99034e-07
ENSDARG00000063299	pcloa	364.492	-2.91447	0.58716	-4.96368	6.91708e-07	6.69487e-06
ENSDARG00000024017	mamdc1	233.941	-2.91322	0.589235	-4.94407	7.6509e-07	7.32763e-06
ENSDARG00000007720	sub1b	895.03	-2.91228	0.511518	-5.69341	1.24529e-08	1.68096e-07
ENSDARG00000007678	ttyh3b	1922.95	-2.9111	0.527739	-5.51618	3.46452e-08	4.28816e-07
ENSDARG00000089458	rp1l1	65.7697	-2.90948	0.825523	-3.52441	0.000424429	0.00215944
ENSDARG00000087863	cd44a	31.6091	-2.90475	1.19813	-2.42441	0.0153331	0.0457873
ENSDARG00000033567	fkbp1ab	28.6448	-2.90468	1.04869	-2.76982	0.00560877	0.0200618
ENSDARG00000037020	kif1b	1427.16	-2.90347	0.526749	-5.51206	3.54657e-08	4.37844e-07
ENSDARG00000070952	fam131ba	92.549	-2.90223	0.707794	-4.10039	4.12454e-05	0.000272822
ENSDARG00000090585	gpc1b	64.2118	-2.90181	0.757751	-3.8295	0.000128404	0.000749752
ENSDARG00000061131	kif21a	274.269	-2.90015	0.565316	-5.13015	2.89518e-07	3.01796e-06
ENSDARG00000076730	syt6a	24.7034	-2.89705	1.06568	-2.71849	0.00655811	0.0227258
ENSDARG00000070686	cdipt	1045.39	-2.89692	0.528937	-5.47687	4.32922e-08	5.2602e-07
ENSDARG00000017790	chrnb2b	221.108	-2.89678	0.566335	-5.11496	3.1381e-07	3.25269e-06
ENSDARG00000074866	ptpn5	674.884	-2.89677	0.591681	-4.89583	9.78921e-07	9.13438e-06
ENSDARG00000089193	si:ch211-287i21.1	201.666	-2.89676	0.789112	-3.67091	0.000241686	0.0013168
ENSDARG00000068621	si:ch211-181d7.3	105.992	-2.89631	0.67323	-4.30211	1.6918e-05	0.000121797
ENSDARG00000078090	ptprub	57.9291	-2.89618	0.792203	-3.65585	0.000256328	0.00138676
ENSDARG00000015849	zgc:56628	33.6653	-2.8936	0.946768	-3.0563	0.00224088	0.00919604
ENSDARG00000060126	acyp1	246.387	-2.89279	0.58381	-4.95502	7.23232e-07	6.95794e-06
ENSDARG00000070730	gabra5	197.479	-2.89271	0.608878	-4.75089	2.02526e-06	1.77195e-05
ENSDARG00000062343	NETO2 (1 of 2)	24.9019	-2.89	1.04765	-2.75856	0.00580572	0.0206128
ENSDARG00000071375	celf5a	521.961	-2.88987	0.569218	-5.07692	3.83604e-07	3.91138e-06
ENSDARG00000096524	si:ch73-193i22.1	220.703	-2.88724	0.577316	-5.00115	5.69903e-07	5.60628e-06
ENSDARG00000018066	ptchd1	51.6876	-2.88707	0.92932	-3.10664	0.00189226	0.00795037
ENSDARG00000014871	syngr3a	388.277	-2.88676	0.536743	-5.3783	7.51943e-08	8.70714e-07
ENSDARG00000039352	pald1b	73.0154	-2.88582	0.749654	-3.84953	0.000118342	0.000696716
ENSDARG00000094836	si:ch211-195b15.8	1549.54	-2.88512	0.517281	-5.57748	2.44032e-08	3.11474e-07
ENSDARG00000062476	snapc5	1124.35	-2.88509	0.512608	-5.62826	1.82032e-08	2.38028e-07
ENSDARG00000079347	zgc:194659	127.461	-2.88499	0.666011	-4.33174	1.47935e-05	0.000107672
ENSDARG00000062712	si:dkey-236e20.7	33.1024	-2.8834	0.957678	-3.01082	0.00260539	0.010475
ENSDARG00000069737	pou4f2	202.206	-2.88269	0.585745	-4.92142	8.59195e-07	8.1157e-06
ENSDARG00000013730	slc4a4a	350.111	-2.87888	0.533164	-5.39961	6.67843e-08	7.79908e-07
ENSDARG00000076179	NGEF	255.917	-2.87882	0.578052	-4.9802	6.35178e-07	6.19452e-06
ENSDARG00000059881	fam69b	233.823	-2.87864	0.591022	-4.87061	1.11256e-06	1.02373e-05
ENSDARG00000036031	sept5b	329.835	-2.87775	0.580747	-4.95525	7.22383e-07	6.95325e-06
ENSDARG00000061274	lss	62.3471	-2.87742	0.815783	-3.52719	0.000420003	0.00214032
ENSDARG00000079822	BSN (2 of 3)	182.514	-2.87667	0.637821	-4.51015	6.47805e-06	5.14125e-05
ENSDARG00000011042	pgbd5	51.242	-2.87605	0.847373	-3.39407	0.000688609	0.00330415
ENSDARG00000019503	zgc:103759	52.3837	-2.87325	0.801704	-3.58392	0.000338473	0.00176893
ENSDARG00000060288	prosc	186.21	-2.87229	0.61287	-4.68663	2.77742e-06	2.35707e-05
ENSDARG00000053219	PPIC	335.095	-2.86783	0.658555	-4.35473	1.33233e-05	9.82356e-05
ENSDARG00000059003	strip2	149.178	-2.86653	0.653669	-4.3853	1.15828e-05	8.68013e-05
ENSDARG00000031413	stk24a	41.8666	-2.86614	0.85848	-3.33862	0.000841968	0.00392347
ENSDARG00000038011	cyth4a	37.0365	-2.86382	0.926979	-3.08941	0.00200551	0.0083532
ENSDARG00000059960	plch2a	198.584	-2.86362	0.591346	-4.84255	1.2818e-06	1.16699e-05
ENSDARG00000093438	si:ch73-191k20.4	64.6995	-2.86187	0.764191	-3.74497	0.000180417	0.00101432
ENSDARG00000004402	elovl6	497.841	-2.86052	0.527236	-5.42551	5.77892e-08	6.84005e-07
ENSDARG00000088605	rgs3a	2621.99	-2.86019	0.557516	-5.13024	2.89368e-07	3.01796e-06
ENSDARG00000091328	ADAMTS2 (2 of 2)	32.0767	-2.85968	1.00634	-2.84166	0.00448796	0.0165925
ENSDARG00000023659	gabpb1	39.318	-2.85744	0.901427	-3.16991	0.00152487	0.00657787
ENSDARG00000012072	atp5s	65.2529	-2.85722	0.872684	-3.27406	0.00106013	0.00478688
ENSDARG00000074486	0	85.8125	-2.85717	0.732403	-3.90109	9.57586e-05	0.000577556
ENSDARG00000059235	zgc:113274	62.9648	-2.84886	0.757021	-3.76325	0.00016772	0.000951568
ENSDARG00000074748	BX005421.4	19.7051	-2.84704	1.14693	-2.48232	0.0130531	0.0401459
ENSDARG00000062942	kcna1	703.796	-2.847	0.508506	-5.59874	2.15913e-08	2.78614e-07
ENSDARG00000035907	fam49a	1284.95	-2.84621	0.523039	-5.44167	5.2782e-08	6.2978e-07
ENSDARG00000076754	slc9a7	346.046	-2.84349	0.539846	-5.26722	1.38503e-07	1.53448e-06
ENSDARG00000092260	WBP1	94.5178	-2.84306	0.785843	-3.61785	0.00029706	0.00157781
ENSDARG00000055101	hmox2a	263.483	-2.84241	0.569224	-4.99347	5.9303e-07	5.81593e-06
ENSDARG00000053559	tspan3b	121.893	-2.84086	0.632202	-4.49359	7.0033e-06	5.51937e-05
ENSDARG00000011066	0	23.6903	-2.84055	1.05102	-2.70267	0.00687853	0.0236497
ENSDARG00000061517	lrp1bb	70.1362	-2.83819	0.74253	-3.82232	0.000132203	0.000768664
ENSDARG00000091293	dmxl2	296.55	-2.83734	0.569385	-4.98316	6.25534e-07	6.11287e-06
ENSDARG00000039266	RBM25 (2 of 2)	227.139	-2.83733	0.605883	-4.68297	2.82752e-06	2.39324e-05
ENSDARG00000093216	si:ch211-146l10.7	21.5896	-2.83711	1.09967	-2.57996	0.00988115	0.0316876
ENSDARG00000089340	rhobtb2b	24.2682	-2.83674	1.03912	-2.72994	0.00633462	0.0221308
ENSDARG00000062565	KCNH4 (2 of 2)	27.5427	-2.83649	1.0728	-2.644	0.00819318	0.0273466
ENSDARG00000031720	clstn1	2823.33	-2.83523	0.481566	-5.88752	3.92025e-09	5.86421e-08
ENSDARG00000056704	RAMP1	285.693	-2.83478	0.620901	-4.56559	4.98095e-06	4.03132e-05
ENSDARG00000000666	creg2	679.374	-2.8345	0.511021	-5.54674	2.9104e-08	3.66603e-07
ENSDARG00000045858	C4H12orf5 (1 of 2)	127.382	-2.83379	0.664856	-4.26226	2.02367e-05	0.000143539
ENSDARG00000071596	neto1l	103.638	-2.83369	0.759626	-3.73038	0.00019119	0.00106818
ENSDARG00000090614	BX005294.4	31.2207	-2.83207	1.03773	-2.72911	0.00635061	0.0221706
ENSDARG00000079899	FAM135B	112.417	-2.83203	0.690618	-4.10072	4.1186e-05	0.000272522
ENSDARG00000005343	ccdc85al	154.677	-2.83041	0.600712	-4.71175	2.45596e-06	2.10846e-05
ENSDARG00000078744	tmem63bb	24.4503	-2.82919	1.08615	-2.60478	0.00919337	0.0299263
ENSDARG00000002210	stk25a	183.003	-2.82913	0.616105	-4.59196	4.39107e-06	3.60397e-05
ENSDARG00000013453	tdrd9	21.7881	-2.82784	1.16629	-2.42465	0.015323	0.0457642
ENSDARG00000032199	gpc3	21.027	-2.82693	1.08253	-2.61141	0.00901692	0.0294503
ENSDARG00000039434	oprm1	30.9503	-2.82568	0.975221	-2.89748	0.00376173	0.0143241
ENSDARG00000069054	glula	14946	-2.82498	0.462675	-6.10576	1.02313e-09	1.70126e-08
ENSDARG00000074056	kctd1	209.207	-2.82452	0.600867	-4.70074	2.59219e-06	2.21454e-05
ENSDARG00000056510	gstk1	218.998	-2.82212	0.639611	-4.41224	1.02305e-05	7.77274e-05
ENSDARG00000035338	TPPP2	64.2642	-2.82198	0.773543	-3.64812	0.000264164	0.00142354
ENSDARG00000020771	tnr	136.365	-2.81893	0.652501	-4.32019	1.55896e-05	0.000112825
ENSDARG00000014746	rbfox1	1592.46	-2.81866	0.487335	-5.78382	7.30249e-09	1.03669e-07
ENSDARG00000029459	med30	306.467	-2.81485	0.54094	-5.20362	1.95444e-07	2.10231e-06
ENSDARG00000012204	CDK18	23.9028	-2.81411	1.03653	-2.71492	0.00662917	0.0229307
ENSDARG00000079011	col17a1b	50.8893	-2.81331	0.90763	-3.09962	0.00193766	0.0080969
ENSDARG00000078854	TUSC3 (1 of 2)	64.6479	-2.81284	0.842363	-3.33923	0.000840111	0.00391862
ENSDARG00000068264	grhpra	116.834	-2.80912	0.687559	-4.08565	4.39538e-05	0.00028806
ENSDARG00000043394	si:dkey-71h2.2	71.0204	-2.80873	0.802847	-3.49846	0.000467949	0.00235407
ENSDARG00000008249	ptchd4	173.686	-2.80612	0.667128	-4.20627	2.59621e-05	0.00017919
ENSDARG00000017549	phyh	109.164	-2.80545	0.703276	-3.98912	6.63188e-05	0.000415103
ENSDARG00000062531	mapk8ip3	140.819	-2.80524	0.627397	-4.47124	7.77688e-06	6.05947e-05
ENSDARG00000051879	abcc8	61.3146	-2.80521	0.862852	-3.25109	0.00114965	0.0051404
ENSDARG00000060319	scn4bb	110.265	-2.80328	0.677871	-4.13541	3.54322e-05	0.000238818
ENSDARG00000086290	znf804b	67.0265	-2.80138	0.781341	-3.58535	0.000336629	0.00176025
ENSDARG00000075444	CGREF1	152.981	-2.80081	0.657796	-4.25787	2.0638e-05	0.000146115
ENSDARG00000030154	PAK7 (1 of 2)	343.929	-2.79911	0.594535	-4.70806	2.50087e-06	2.14606e-05
ENSDARG00000015425	slc24a4a	229.651	-2.79718	0.56497	-4.95102	7.38259e-07	7.08832e-06
ENSDARG00000045482	stk38l	250.614	-2.79485	0.563785	-4.95729	7.14828e-07	6.89089e-06
ENSDARG00000041976	il17a/f3	21.987	-2.79466	1.15143	-2.42713	0.015219	0.045506
ENSDARG00000056656	tspan18a	994.375	-2.79422	0.496654	-5.62609	1.84338e-08	2.4039e-07
ENSDARG00000074697	npdc1	117.955	-2.79405	0.643744	-4.34032	1.42276e-05	0.000104105
ENSDARG00000056659	ttbk1b	364.51	-2.79368	0.5624	-4.96743	6.78454e-07	6.57652e-06
ENSDARG00000055099	fam184b	653.207	-2.79296	0.507157	-5.50709	3.64806e-08	4.49794e-07
ENSDARG00000002255	CABZ01090303.1	67.9513	-2.79218	0.764132	-3.65405	0.000258135	0.00139574
ENSDARG00000030893	zgc:154142	37.6718	-2.79098	1.02715	-2.7172	0.00658374	0.0227982
ENSDARG00000003989	crhr1	186.086	-2.79097	0.583653	-4.7819	1.73642e-06	1.54088e-05
ENSDARG00000034165	lingo1a	72.4244	-2.79078	0.730822	-3.81869	0.000134162	0.000778172
ENSDARG00000038154	ISCA2	780.079	-2.78858	0.573929	-4.85875	1.18128e-06	1.08178e-05
ENSDARG00000057368	rps8b	30.5639	-2.78775	1.05521	-2.6419	0.00824418	0.0274835
ENSDARG00000021660	bsk146	152.165	-2.78595	0.639973	-4.35322	1.34152e-05	9.88378e-05
ENSDARG00000097151	si:ch211-149m17.5	25.8518	-2.78451	1.01367	-2.74695	0.00601519	0.0212311
ENSDARG00000033865	eif3hb	48.2726	-2.78289	0.840528	-3.31088	0.00093003	0.00427476
ENSDARG00000056774	gpr37l1b	34.9791	-2.78073	1.0226	-2.71927	0.00654258	0.0226883
ENSDARG00000075907	si:ch73-389b16.2	379.05	-2.77983	0.54092	-5.13908	2.76092e-07	2.88898e-06
ENSDARG00000041799	cx43	3135.09	-2.77843	0.475624	-5.84166	5.16847e-09	7.56651e-08
ENSDARG00000091658	sptssb	61.0519	-2.77683	0.782035	-3.55077	0.000384104	0.00197202
ENSDARG00000051749	C25H12orf5 (2 of 2)	41.5808	-2.77538	0.957424	-2.89879	0.00374601	0.0142755
ENSDARG00000075435	akap11	1518.8	-2.7727	0.532377	-5.20815	1.90734e-07	2.05509e-06
ENSDARG00000041750	ccdc92	209.981	-2.77215	0.595417	-4.65582	3.22699e-06	2.70515e-05
ENSDARG00000077523	TDRD7B	167.598	-2.77072	0.766827	-3.61323	0.00030241	0.00160312
ENSDARG00000078998	lhfpl4a	454.108	-2.76994	0.522326	-5.30308	1.13864e-07	1.28061e-06
ENSDARG00000088555	CABZ01102527.1	41.6386	-2.76977	0.869233	-3.18645	0.0014403	0.00625236
ENSDARG00000069654	ppp6r2b	892.732	-2.76848	0.752043	-3.68128	0.000232069	0.00126872
ENSDARG00000011785	tbx6	35.6233	-2.7648	1.03412	-2.67357	0.00750487	0.0253932
ENSDARG00000070734	dyrk4	32.7291	-2.76343	0.956402	-2.88941	0.0038597	0.0146565
ENSDARG00000061728	acot13	111.827	-2.76232	0.712577	-3.87652	0.000105963	0.000631375
ENSDARG00000015174	atp6v0a1b	262.336	-2.76168	0.589446	-4.68521	2.79675e-06	2.37033e-05
ENSDARG00000077327	si:dkey-21o19.6	60.955	-2.76129	0.817181	-3.37904	0.000727385	0.00346084
ENSDARG00000018750	NPR1 (1 of 2)	32.577	-2.76019	0.967097	-2.8541	0.00431586	0.0160463
ENSDARG00000075043	GPRIN3	122.785	-2.75874	0.727229	-3.7935	0.000148541	0.000853842
ENSDARG00000025012	tpi1a	318.009	-2.7577	0.584758	-4.71597	2.40563e-06	2.0708e-05
ENSDARG00000012482	pclob	140.432	-2.75567	0.656975	-4.19448	2.73495e-05	0.000187955
ENSDARG00000004148	aplp1	161.029	-2.75297	0.679845	-4.04941	5.13461e-05	0.000330645
ENSDARG00000044183	prkab1a	548.953	-2.7519	0.52218	-5.27002	1.36411e-07	1.51566e-06
ENSDARG00000095034	C24H8orf34	21.4184	-2.74964	1.10238	-2.49429	0.0126211	0.039009
ENSDARG00000013813	fam219ab	138.577	-2.74763	0.764445	-3.59428	0.000325286	0.00170931
ENSDARG00000013500	abca2	207.515	-2.74731	0.634661	-4.32879	1.49933e-05	0.000108961
ENSDARG00000068468	DNAH3	19.535	-2.74731	1.14367	-2.40219	0.0162973	0.048025
ENSDARG00000002986	gda	34.5129	-2.74639	0.937612	-2.92913	0.00339911	0.0131388
ENSDARG00000053311	tespa1	91.8343	-2.74408	0.778384	-3.52535	0.00042292	0.00215348
ENSDARG00000076998	GAB3 (1 of 2)	103.907	-2.74331	0.673514	-4.07313	4.63853e-05	0.000302346
ENSDARG00000010052	ndrg3b	1071.41	-2.74152	0.493351	-5.55695	2.74533e-08	3.47721e-07
ENSDARG00000003512	anks1b	938.791	-2.73958	0.616762	-4.44188	8.91767e-06	6.85983e-05
ENSDARG00000077138	zgc:195173	62.2303	-2.73926	0.812969	-3.36945	0.000753178	0.00356503
ENSDARG00000062537	si:dkey-117i10.1	52.4004	-2.73858	0.842295	-3.25133	0.00114866	0.00513836
ENSDARG00000090115	HCN2 (2 of 2)	24.459	-2.73846	1.04437	-2.62211	0.00873873	0.0287286
ENSDARG00000079670	lrrc7	91.9349	-2.73689	0.758734	-3.60718	0.000309541	0.00163596
ENSDARG00000004988	ppp3ca	578.336	-2.7367	0.542481	-5.04478	4.54036e-07	4.56222e-06
ENSDARG00000043406	slc8a1b	78.0894	-2.73639	0.781766	-3.50026	0.000464805	0.0023401
ENSDARG00000038465	stmn3	446.702	-2.73479	0.532904	-5.13186	2.86896e-07	2.99387e-06
ENSDARG00000069376	tnfsf12	69.9162	-2.73467	0.728238	-3.75518	0.000173217	0.000978999
ENSDARG00000055781	ptger3	26.9882	-2.73438	0.996864	-2.74298	0.0060884	0.0214271
ENSDARG00000044969	si:ch73-52e11.1	34.0213	-2.73437	1.14813	-2.38157	0.0172388	0.0503135
ENSDARG00000090086	rab11bb	71.951	-2.73434	0.734545	-3.7225	0.000197263	0.00109811
ENSDARG00000097489	si:ch73-390p7.2	182.554	-2.73295	0.621589	-4.39671	1.09904e-05	8.28784e-05
ENSDARG00000011824	pbxip1b	1178.76	-2.73292	0.518304	-5.2728	1.34355e-07	1.49454e-06
ENSDARG00000013295	slc2a3a	905.773	-2.72957	0.510216	-5.34983	8.80362e-08	1.00969e-06
ENSDARG00000062581	nlgn3a	330.395	-2.72949	0.568353	-4.80246	1.5673e-06	1.40451e-05
ENSDARG00000023151	ucp1	207.754	-2.7293	0.672382	-4.05916	4.92502e-05	0.000318428
ENSDARG00000053375	nptxrb	216.239	-2.7289	0.564959	-4.83027	1.36351e-06	1.23571e-05
ENSDARG00000022218	uck1	37.1207	-2.726	0.961771	-2.83436	0.00459179	0.0169184
ENSDARG00000074515	GRIK2	30.7116	-2.72401	0.994415	-2.73931	0.00615685	0.0216277
ENSDARG00000059523	RIMS4	34.7576	-2.72294	0.93446	-2.91392	0.00356922	0.0137133
ENSDARG00000027070	acbd4	48.4641	-2.72144	0.861348	-3.15951	0.00158034	0.00678824
ENSDARG00000054177	gpr123	134.802	-2.72139	0.625825	-4.34848	1.37082e-05	0.000100726
ENSDARG00000074781	ptprt	171.94	-2.71575	0.598496	-4.53762	5.68931e-06	4.55476e-05
ENSDARG00000090616	C25H11orf49	341.572	-2.71345	0.54794	-4.9521	7.34179e-07	7.05267e-06
ENSDARG00000022974	wdr13	427.189	-2.7132	0.535169	-5.06979	3.98257e-07	4.04401e-06
ENSDARG00000005034	ispd	126.06	-2.71319	0.626042	-4.33387	1.46508e-05	0.000106835
ENSDARG00000030263	mfsd2b	151.777	-2.71284	0.616156	-4.40285	1.06837e-05	8.08509e-05
ENSDARG00000070537	stmn2b	2731.82	-2.71154	0.478098	-5.6715	1.41552e-08	1.8869e-07
ENSDARG00000043275	mgmt	95.3805	-2.71098	0.708854	-3.82446	0.000131059	0.000763632
ENSDARG00000069402	lrrc4.1	687.561	-2.71051	0.527107	-5.14224	2.71484e-07	2.8454e-06
ENSDARG00000069339	TBC1D24	259.175	-2.70849	0.630212	-4.29774	1.7255e-05	0.00012413
ENSDARG00000069981	cspg5a	1053.26	-2.70789	0.504342	-5.36915	7.91069e-08	9.13269e-07
ENSDARG00000089418	wu:fk66f10	118.077	-2.70666	0.656832	-4.12078	3.7759e-05	0.000252889
ENSDARG00000005739	gpm6ba	160.018	-2.70621	0.611231	-4.42747	9.5344e-06	7.28419e-05
ENSDARG00000055069	FRRS1L	314.609	-2.70395	0.558015	-4.84567	1.26185e-06	1.15172e-05
ENSDARG00000096556	PGBD4 (8 of 8)	48.3226	-2.70341	0.842399	-3.20918	0.00133116	0.00583525
ENSDARG00000056331	ahcyl1	662.253	-2.7018	0.513744	-5.25904	1.44809e-07	1.59331e-06
ENSDARG00000055543	appb	1759.1	-2.7011	0.491226	-5.4987	3.82605e-08	4.69332e-07
ENSDARG00000074879	CR774186.2	24.5723	-2.70072	1.06325	-2.54005	0.0110837	0.0349435
ENSDARG00000097353	si:dkey-14d8.21	21.0685	-2.70063	1.08542	-2.48811	0.0128425	0.0395836
ENSDARG00000074777	ANK1 (2 of 2)	713.753	-2.6994	0.493173	-5.47355	4.41109e-08	5.3529e-07
ENSDARG00000063511	0	359.816	-2.69904	0.535015	-5.04478	4.54038e-07	4.56222e-06
ENSDARG00000056998	kirrelb	174.087	-2.69548	0.663176	-4.0645	4.81365e-05	0.000312278
ENSDARG00000079280	dhrsx	297.928	-2.69222	0.540766	-4.97853	6.4069e-07	6.2451e-06
ENSDARG00000076997	stxbp4	56.9006	-2.69095	0.795887	-3.38107	0.000722046	0.0034414
ENSDARG00000074923	SLC16A7	41.5708	-2.68991	0.940417	-2.86034	0.0042319	0.0158045
ENSDARG00000015887	b2ml	1314.04	-2.68976	0.512047	-5.25294	1.49687e-07	1.64134e-06
ENSDARG00000070045	celf4	442.876	-2.68591	0.545589	-4.92295	8.52504e-07	8.06836e-06
ENSDARG00000020857	ccdc149b	179.11	-2.6857	0.597164	-4.49742	6.87835e-06	5.43203e-05
ENSDARG00000070142	cart4	104.185	-2.68465	0.723642	-3.70991	0.000207335	0.00114523
ENSDARG00000030761	syt16	183.968	-2.68186	0.611271	-4.38735	1.14739e-05	8.61193e-05
ENSDARG00000009106	serinc1	4183.58	-2.68173	0.483113	-5.55094	2.84137e-08	3.58613e-07
ENSDARG00000062416	scn4ba	298.642	-2.68091	0.553714	-4.84169	1.2874e-06	1.17059e-05
ENSDARG00000060557	KIF2A (2 of 2)	72.7919	-2.68088	0.756247	-3.54498	0.000392638	0.00201047
ENSDARG00000023712	mao	297.367	-2.68034	0.61419	-4.36403	1.27688e-05	9.46192e-05
ENSDARG00000071233	zgc:158254	92.3345	-2.68011	0.75555	-3.54723	0.000389299	0.00199549
ENSDARG00000053241	sts	39.1645	-2.67915	0.934246	-2.86771	0.0041345	0.0155161
ENSDARG00000069240	C18H15orf61	119.421	-2.67891	0.675818	-3.96395	7.37206e-05	0.000455939
ENSDARG00000079802	aanat2	46.7437	-2.6783	0.943097	-2.83989	0.00451285	0.0166627
ENSDARG00000008407	tspan7b	2548.81	-2.67487	0.482624	-5.54235	2.98443e-08	3.74457e-07
ENSDARG00000040156	grm4	242.57	-2.67373	0.576163	-4.64059	3.47424e-06	2.89977e-05
ENSDARG00000037155	wisp2	25.8277	-2.67266	1.03459	-2.5833	0.00978588	0.0314661
ENSDARG00000055757	tmem9	423.379	-2.66998	0.546927	-4.88179	1.05128e-06	9.72923e-06
ENSDARG00000034685	tmem198b	778.089	-2.66859	0.522138	-5.11088	3.20662e-07	3.30852e-06
ENSDARG00000042980	cyp2p7	25.3972	-2.66845	1.01265	-2.63512	0.00841071	0.0278935
ENSDARG00000097897	SGIP1 (2 of 2)	928.557	-2.66633	0.511733	-5.21039	1.88441e-07	2.03267e-06
ENSDARG00000017612	pnpo	360.722	-2.666	0.540636	-4.93123	8.17154e-07	7.77976e-06
ENSDARG00000063899	mt-nd2	16526	-2.66431	0.519798	-5.12565	2.96508e-07	3.08413e-06
ENSDARG00000018145	mid1ip1l	505.627	-2.66424	0.542674	-4.90948	9.13192e-07	8.57099e-06
ENSDARG00000055052	map2	1750.77	-2.66384	0.523398	-5.08951	3.5899e-07	3.67635e-06
ENSDARG00000092638	ptprua	616.686	-2.66172	0.530536	-5.01703	5.24756e-07	5.19673e-06
ENSDARG00000088022	mhc1zfa	39.2634	-2.66035	0.926489	-2.87144	0.00408612	0.0153735
ENSDARG00000055854	nr4a3	147.094	-2.66022	0.668845	-3.97733	6.96937e-05	0.000433966
ENSDARG00000045420	epdr1	276.926	-2.65919	0.563313	-4.72062	2.35123e-06	2.0267e-05
ENSDARG00000056001	fryb	516.683	-2.65869	0.531173	-5.00532	5.57693e-07	5.4918e-06
ENSDARG00000067820	ncana	284.071	-2.65709	0.576904	-4.60578	4.10926e-06	3.38859e-05
ENSDARG00000034534	atp6v1aa	1655.31	-2.65512	0.483716	-5.48902	4.04178e-08	4.93277e-07
ENSDARG00000007975	fth1b	254.294	-2.6545	0.658049	-4.03389	5.4861e-05	0.000350811
ENSDARG00000086753	C5H9orf16	47.3379	-2.65385	0.859187	-3.08879	0.0020097	0.00836883
ENSDARG00000037070	tmem242	254.742	-2.65263	0.590115	-4.49511	6.95352e-06	5.48688e-05
ENSDARG00000057239	tph2	131.452	-2.64973	0.627493	-4.22273	2.41366e-05	0.00016816
ENSDARG00000075823	ZNF608	72.2237	-2.64885	0.745052	-3.55526	0.000377612	0.00194336
ENSDARG00000060434	MAP1B	1746.63	-2.6475	0.511621	-5.17474	2.28233e-07	2.41846e-06
ENSDARG00000012426	neflb	364.396	-2.64638	0.541185	-4.88997	1.00851e-06	9.37407e-06
ENSDARG00000079474	MSANTD2	30.3703	-2.64367	0.961049	-2.75082	0.00594462	0.0210205
ENSDARG00000093851	si:ch73-332k15.1	38.1678	-2.64127	0.926654	-2.85033	0.00436735	0.0162064
ENSDARG00000022437	CD81 (1 of 2)	65.8568	-2.64126	0.884786	-2.9852	0.00283393	0.0112759
ENSDARG00000012187	gchfr	220.268	-2.64023	0.588981	-4.48271	7.37024e-06	5.78248e-05
ENSDARG00000041599	zgc:91860	739.004	-2.63809	0.536199	-4.91999	8.65487e-07	8.16309e-06
ENSDARG00000036924	TATDN1	34.0844	-2.63791	0.937035	-2.81517	0.00487514	0.0178224
ENSDARG00000005775	scn8aa	449.399	-2.63741	0.648296	-4.06821	4.73748e-05	0.000307856
ENSDARG00000069425	hsbp1a	315.67	-2.63592	0.597436	-4.41206	1.02391e-05	7.77622e-05
ENSDARG00000063032	dok6	444.104	-2.63449	0.527869	-4.99081	6.01279e-07	5.89082e-06
ENSDARG00000004592	gpr22	342.241	-2.6336	0.534721	-4.92518	8.42816e-07	7.98847e-06
ENSDARG00000095556	zgc:77650	337.513	-2.63339	0.70675	-3.72605	0.000194501	0.00108462
ENSDARG00000097369	si:ch1073-358o18.3	94.7416	-2.63314	0.712612	-3.69505	0.000219841	0.00120702
ENSDARG00000011926	tpgs2	89.5968	-2.63146	0.728793	-3.61072	0.000305354	0.00161605
ENSDARG00000045414	elovl2	152.158	-2.63039	0.732853	-3.58925	0.000331635	0.00173745
ENSDARG00000012801	pfkpb	218.81	-2.62999	0.619884	-4.24272	2.2083e-05	0.000155316
ENSDARG00000055575	pcolce2b	61.1861	-2.62815	0.80276	-3.27389	0.0010608	0.00478878
ENSDARG00000061362	FAM69A (1 of 2)	48.6265	-2.62515	0.898174	-2.92276	0.00346945	0.0133781
ENSDARG00000042948	dnajc5aa	723.227	-2.62463	0.508805	-5.15842	2.49043e-07	2.6202e-06
ENSDARG00000010010	trim13	552.235	-2.62244	0.521951	-5.0243	5.05276e-07	5.02453e-06
ENSDARG00000055216	tuba1c	4755.49	-2.6221	0.532898	-4.92044	8.63486e-07	8.14822e-06
ENSDARG00000016065	tlr3	65.6674	-2.61868	0.859285	-3.04751	0.00230747	0.00942103
ENSDARG00000002840	si:dkey-28b4.8	573.903	-2.61405	0.504403	-5.18247	2.18963e-07	2.32922e-06
ENSDARG00000046085	CLDND1 (1 of 2)	262.895	-2.61199	0.558545	-4.67641	2.91942e-06	2.46777e-05
ENSDARG00000074419	hcn4l	30.8132	-2.61179	0.976944	-2.67343	0.00750801	0.0253993
ENSDARG00000039987	hivep2a	200.815	-2.61103	0.668866	-3.90367	9.47446e-05	0.000571979
ENSDARG00000011091	drd2b	33.8351	-2.61072	0.940372	-2.77627	0.00549869	0.0197341
ENSDARG00000062720	pcdh1a	320.34	-2.61035	0.547629	-4.76663	1.87332e-06	1.64952e-05
ENSDARG00000037783	proza	1384.58	-2.61002	0.500002	-5.22003	1.78899e-07	1.93735e-06
ENSDARG00000023448	galnt14	86.5646	-2.60813	0.689825	-3.78086	0.000156289	0.000894105
ENSDARG00000055459	dlgap3	32.9112	-2.60727	0.938162	-2.77913	0.00545049	0.0195794
ENSDARG00000053113	ly75	188.635	-2.60648	0.641996	-4.05997	4.90786e-05	0.000317426
ENSDARG00000071724	ankha	36.2135	-2.60642	0.890728	-2.92616	0.0034317	0.0132485
ENSDARG00000009252	napepld	130.11	-2.60555	0.7156	-3.64107	0.000271505	0.00145738
ENSDARG00000071772	si:ch211-253p2.2	55.5916	-2.60418	0.925367	-2.81422	0.00488965	0.0178652
ENSDARG00000043697	nefmb	539.412	-2.60117	0.53981	-4.81868	1.44513e-06	1.30415e-05
ENSDARG00000091306	kcnn1a	204.284	-2.60114	0.570108	-4.56254	5.05376e-06	4.08337e-05
ENSDARG00000059311	dpysl5b	451.274	-2.59985	0.518517	-5.01401	5.33075e-07	5.27368e-06
ENSDARG00000058244	IL17RA (2 of 5)	49.9567	-2.59955	0.826526	-3.14515	0.00166001	0.00708923
ENSDARG00000019945	ptprdb	204.892	-2.59684	0.68445	-3.79406	0.000148205	0.000852169
ENSDARG00000088723	CABZ01114089.1	297.466	-2.59628	0.57195	-4.53935	5.64279e-06	4.52129e-05
ENSDARG00000095937	0	23.3249	-2.59488	1.06111	-2.44545	0.014467	0.0436828
ENSDARG00000003403	tenm1	79.4587	-2.59392	0.777249	-3.33731	0.000845944	0.00393723
ENSDARG00000087616	maptb	1844.31	-2.59341	0.479802	-5.40516	6.475e-08	7.58918e-07
ENSDARG00000023174	fez1	1553.65	-2.59249	0.498836	-5.19709	2.02431e-07	2.1726e-06
ENSDARG00000023272	tfap2d	51.9465	-2.59204	0.811572	-3.19385	0.00140387	0.00611218
ENSDARG00000016667	gabbr1b	82.3301	-2.59083	0.744196	-3.48138	0.00049883	0.00249052
ENSDARG00000043589	ca4a	36.0514	-2.58983	0.929785	-2.7854	0.00534611	0.0192368
ENSDARG00000041068	got2a	553.334	-2.58879	0.510116	-5.07491	3.87687e-07	3.9471e-06
ENSDARG00000069261	metap2a	47.9098	-2.58753	0.827836	-3.12565	0.00177413	0.00751151
ENSDARG00000009930	cadm2a	189.183	-2.5848	0.583712	-4.42821	9.50197e-06	7.26519e-05
ENSDARG00000079251	nlgn2b	30.2948	-2.58345	1.04523	-2.47165	0.0134492	0.0411655
ENSDARG00000040822	fundc1	1908.14	-2.58334	0.491499	-5.25604	1.47188e-07	1.61579e-06
ENSDARG00000096896	si:ch211-222f23.7	108.808	-2.58128	0.650129	-3.97042	7.17468e-05	0.000445164
ENSDARG00000063344	fam162a	139.981	-2.58074	0.716889	-3.59992	0.000318316	0.00167543
ENSDARG00000013605	atp1b2a	1244.14	-2.57966	0.523465	-4.92805	8.3053e-07	7.89148e-06
ENSDARG00000006758	zgc:77415	493.239	-2.57911	0.611912	-4.21484	2.49951e-05	0.000173324
ENSDARG00000045768	cry1a	530.682	-2.5744	0.531595	-4.84279	1.28026e-06	1.16631e-05
ENSDARG00000063068	syne1b	387.155	-2.57349	0.527393	-4.87964	1.06279e-06	9.82637e-06
ENSDARG00000029259	zgc:136493	77.0884	-2.57291	0.876972	-2.93385	0.00334783	0.0129721
ENSDARG00000031783	adcy8	78.7174	-2.57194	0.83924	-3.0646	0.00217959	0.00897233
ENSDARG00000003495	madd	1850.82	-2.56899	0.523983	-4.9028	9.44794e-07	8.85031e-06
[truncated: 1,673 more rows]
